# Supplementary material for: Genetic Determinants of Cell Size at Birth and Their Impact on Cell Cycle Progression in Saccharomyces cerevisiae
Source: G3 (Bethesda). 2013 Sep 1;3(9):1525–30. doi: 10.1534/g3.113.007062 (PMC3755912; doi:10.1534/g3.113.007062)
Supplement: Supporting Information [file supp_g3.113.007062_FileS1.xls]

## Sheet: Intro to SI
Supplemental Information
This is a spreadsheet that contains data analyzed to produce the results found in “Genetic determinants of cell size at birth and their impact on cell cycle progression in Saccharomyces cerevisiae”
Sheet name	Description
asynchronous	This sheet contains Jorgensen et al. (2002) asynchronous cell size culture data for mutants contained in the intersection of Jorgensen et al. (2002), Hoose et al. (2012) %G1, and Giaver et al. (2002) fitness data (with the exception of wild type (BY4741).
	The first row contains the bins in (fl) and the subsequent rows are proportion of cells in the respective bins for the ORFs.
	Using your favorite plotting tool, one can plot the proportion of cells observed against the bins to observe the asychronous cell size distribution.
parameters	This sheet contains parameters associated with the mutants in sheet “asynchronous”
	Parameters included: x_b calculated using different daughter size proportion cutoffs (10%,15%, 20%, 25%), x_m, median size, x_0, x_d, %G1 (Hoose et al. 2012), and fitness (Giaver et al. 2002)
Outliers (wild type) and correlations parameters	This sheet contains statistics calculated for wild type in order to define “outliers” relative to wild type and their associated
	Spearman's rank correlation coefficient calculated for sizes (10%, 15%, 20%, 25%) with mean sizes, %G1, and fitness.
	For respective size, we report the mean and standard deviations calculated.
Outliers (5% extremes) and correlations parameters	This sheet contains statistics calculated for all mutants in order to define “outliers” relative to the population of all mutants and their associated
	Spearman's rank correlation coefficient calculated for sizes (5%, 10%, 15%, 20%, 25%) with mean sizes, %G1, and fitness.
GO of outliers (wild type)	This sheet contains gene enrichment for outliers defined by 2 SD from WT x_b of 15%
GO of outliers (5% extremes)	This sheet contains gene enrichment for outliers defined by 5% extremes x_b of 15%
Steps used to analyze a particular size
1. plot asynchronous cell size distribution and determine x_0 (start of distribution) and x_d (daughter cell cutoff) visually
2. calculate size as described in paper with asynchronous cell size distribution and daughter cell range
3. define “outliers” by either
	a) determining mean x_b size of wild type +/- 2 standard deviations
	b) sort all mutants by x_b size and take 5 % extremes
4. calculate non-parametric Spearman's rank correlation coefficients for x_b vs mean size, G1, and fitness for outlier categories determined in step 3
	a) all mutants (overall)
	b) mutants with x_b less than the mean of WT x_b – 2 standard deviations (small mutants)
	c) mutants with x_b greater than the mean of WT x_b – 2 standard deviations and less than the mean of WT x_b + 2 standard deviations (normal mutants)
	d) mutants with x_b greater than the mean of WT x_b + 2 standard deviations (big mutants)

## Sheet: asynchronous 
ORF\fl bins	10.0787	10.7708	11.494	12.2489	12.9026	13.7173	14.4218	15.15	15.9024	16.5219	17.3186	17.9741	18.646	19.5091	20.2185	20.9448	21.5008	22.2574	23.0315	23.8234	24.429	25.2524	25.8819	26.7374	27.3913	28.0558	28.7309	29.4167	30.1134	31.0593	31.5396	32.2693	33.0101	33.7622	34.5257	35.3006	36.0869	36.6176	37.4233	38.2408	38.7924	39.6296	40.1944	41.0516	41.6297	42.5071	43.0989	43.9967	44.6022
BY4741-1	0.1986	0.1756	0.1752	0.1689	0.1664	0.1536	0.145	0.1331	0.1826	0.2253	0.308	0.378	0.4701	0.5555	0.6288	0.7022	0.7884	0.8217	0.8925	0.9386	1.034	1.126	1.176	1.24	1.332	1.397	1.437	1.462	1.554	1.646	1.683	1.714	1.769	1.811	1.805	1.832	1.826	1.841	1.795	1.764	1.783	1.793	1.71	1.651	1.638	1.638	1.605	1.626	1.632
BY4741-2	0.1478	0.1576	0.1642	0.1595	0.1501	0.1407	0.1689	0.1714	0.1834	0.1893	0.2081	0.2456	0.3019	0.3301	0.4179	0.4989	0.6021	0.6951	0.7974	0.9373	1.087	1.208	1.286	1.379	1.488	1.588	1.607	1.629	1.651	1.698	1.767	1.864	1.888	1.898	1.926	1.991	2.018	2.033	1.909	1.872	1.891	1.859	1.819	1.845	1.76	1.773	1.754	1.754	1.773
YDR470C	1.626	1.695	1.652	1.713	1.858	1.911	1.896	2.018	2.033	2.064	2.079	1.995	1.82	1.866	1.713	1.652	1.576	1.454	1.47	1.576	1.424	1.47	1.47	1.531	1.531	1.485	1.333	1.424	1.424	1.394	1.348	1.409	1.5	1.493	1.386	1.287	1.378	1.394	1.409	1.317	1.401	1.477	1.432	1.325	1.241	1.135	1.165	1.066	0.9366
YCR028C-A	0.8569	0.9076	0.9309	1.061	1.142	1.215	1.383	1.646	1.786	1.918	1.9	1.995	2.144	2.072	1.977	1.904	1.868	1.827	1.881	1.8	1.809	1.736	1.687	1.668	1.668	1.659	1.759	1.7	1.682	1.682	1.659	1.673	1.487	1.328	1.342	1.369	1.419	1.392	1.324	1.315	1.333	1.319	1.161	1.074	1.142	1.211	1.183	1.093	1.074
YKL138C	1.103	1.249	1.325	1.38	1.545	1.63	1.727	1.829	1.971	2.085	2.13	2.13	2.3	2.357	2.329	2.187	2.056	2.073	2.056	1.886	1.948	1.982	1.897	2.005	2.005	1.965	1.88	1.664	1.59	1.63	1.494	1.443	1.483	1.511	1.568	1.534	1.522	1.454	1.414	1.289	1.233	1.199	1.147	1.085	1.085	1.074	1.085	1.011	0.9259
YNL005C	1.123	1.2	1.3	1.362	1.522	1.738	1.907	1.994	2.136	2.214	2.256	2.242	2.191	2.242	2.242	2.169	2.091	2.008	2.091	2.072	1.857	1.866	1.88	1.889	1.981	1.793	1.733	1.71	1.664	1.783	1.802	1.77	1.788	1.742	1.715	1.673	1.472	1.348	1.279	1.242	1.22	1.238	1.22	1.16	1.155	1.114	1.091	1.05	0.9582
YMR133W	1.098	1.171	1.22	1.385	1.507	1.586	1.673	1.795	1.808	1.917	1.751	1.686	1.642	1.743	1.764	1.83	1.764	1.756	1.747	1.756	1.778	1.656	1.612	1.568	1.656	1.608	1.673	1.586	1.708	1.695	1.717	1.638	1.782	1.708	1.616	1.451	1.385	1.277	1.277	1.067	0.9323	0.989	0.9672	0.989	1.054	1.054	1.111	1.155	1.046
YLR204W	0.4427	0.4941	0.5868	0.6735	0.8353	1.015	1.138	1.288	1.488	1.688	1.779	1.835	1.956	2.015	2.027	2.015	1.877	1.897	1.912	1.835	1.853	1.847	1.759	1.753	1.659	1.571	1.553	1.427	1.438	1.488	1.477	1.482	1.544	1.494	1.509	1.491	1.429	1.406	1.456	1.4	1.494	1.474	1.456	1.412	1.447	1.347	1.335	1.191	1.174
YER103W	0.6372	0.7809	0.8496	0.8909	0.9761	1.061	1.147	1.255	1.271	1.387	1.464	1.433	1.456	1.534	1.487	1.58	1.495	1.503	1.557	1.557	1.549	1.65	1.58	1.627	1.573	1.588	1.596	1.635	1.58	1.58	1.565	1.573	1.542	1.511	1.449	1.472	1.394	1.333	1.263	1.278	1.348	1.278	1.247	1.286	1.325	1.325	1.333	1.271	1.278
YDL062W	0.6579	0.8014	0.7775	0.9142	1.025	1.23	1.341	1.495	1.555	1.76	1.811	1.811	1.811	1.922	1.999	1.957	2.008	1.965	2.059	2.008	2.016	1.948	1.974	1.905	1.811	1.777	1.752	1.777	1.752	1.769	1.658	1.675	1.692	1.666	1.546	1.521	1.504	1.555	1.555	1.487	1.504	1.487	1.452	1.401	1.282	1.307	1.256	1.145	1.188
YGL220W	0.5609	0.6205	0.716	0.7228	0.7705	0.7501	0.7501	0.9001	1.023	1.023	1.002	1.105	1.262	1.473	1.446	1.337	1.425	1.684	1.718	1.746	1.671	1.759	1.93	1.896	1.807	1.834	1.834	1.807	1.78	1.684	1.657	1.582	1.534	1.473	1.596	1.548	1.582	1.568	1.691	1.712	1.746	1.664	1.65	1.616	1.582	1.534	1.439	1.33	1.33
YBL044W	0.646	0.6331	0.6245	0.6645	0.7014	0.6829	0.766	0.7937	0.8213	0.8675	0.8306	0.8121	0.849	0.9136	1.043	1.135	1.246	1.421	1.449	1.624	1.8	1.883	2.003	2.021	2.086	2.076	1.901	1.855	1.753	1.652	1.68	1.606	1.726	1.883	1.753	1.79	1.615	1.523	1.532	1.44	1.329	1.329	1.292	1.532	1.578	1.504	1.44	1.394	1.375
YDL081C	0.4749	0.4358	0.4283	0.423	0.4469	0.431	0.4669	0.4589	0.5188	0.5626	0.5706	0.5626	0.6464	0.6784	0.7662	0.846	0.9936	1.161	1.301	1.401	1.5	1.616	1.692	1.608	1.64	1.64	1.572	1.504	1.365	1.365	1.417	1.341	1.225	1.317	1.317	1.433	1.373	1.365	1.341	1.365	1.273	1.313	1.273	1.273	1.321	1.305	1.357	1.425	1.425
YML088W	0.916	0.8711	0.9394	1.007	1.23	1.263	1.362	1.402	1.541	1.534	1.585	1.636	1.673	1.717	1.709	1.793	1.826	1.819	1.75	1.772	1.812	1.804	1.691	1.713	1.698	1.783	1.808	1.768	1.797	1.903	1.867	1.936	1.837	1.753	1.687	1.603	1.512	1.548	1.501	1.457	1.457	1.479	1.548	1.471	1.38	1.274	1.212	1.135	1.025
YLR270W	0.8886	0.8854	0.955	1.017	1.182	1.277	1.377	1.54	1.71	1.756	1.811	1.842	1.907	1.902	1.863	1.842	1.86	1.796	1.748	1.7	1.722	1.653	1.613	1.603	1.579	1.493	1.466	1.449	1.459	1.416	1.382	1.399	1.428	1.329	1.265	1.248	1.226	1.217	1.182	1.182	1.263	1.276	1.266	1.28	1.297	1.249	1.233	1.189	1.125
YAL058W	0.377	0.3993	0.4354	0.4734	0.6008	0.7191	0.8314	0.9558	1.068	1.18	1.262	1.299	1.287	1.329	1.341	1.405	1.532	1.678	1.772	1.878	1.9	1.9	1.893	1.818	1.79	1.784	1.748	1.739	1.851	1.787	1.799	1.775	1.733	1.745	1.714	1.678	1.66	1.578	1.49	1.414	1.344	1.326	1.232	1.25	1.214	1.162	1.105	1.023	0.9649
YLR288C	0.7035	0.7215	0.7576	0.8246	0.9173	0.9483	0.9689	1.113	1.185	1.278	1.381	1.484	1.587	1.577	1.495	1.556	1.587	1.598	1.577	1.629	1.659	1.732	1.793	1.835	1.721	1.721	1.69	1.773	1.721	1.587	1.474	1.525	1.587	1.556	1.556	1.618	1.721	1.711	1.639	1.556	1.505	1.391	1.371	1.227	1.247	1.268	1.175	1.154	1.123
YGR285C	0.3818	0.3818	0.396	0.4667	0.5546	0.6364	0.7243	0.8182	0.9879	1.103	1.212	1.349	1.47	1.576	1.739	1.833	1.921	1.997	1.97	1.982	1.982	1.967	1.873	1.915	1.752	1.824	1.758	1.773	1.691	1.636	1.609	1.67	1.53	1.552	1.497	1.485	1.539	1.424	1.424	1.409	1.327	1.294	1.261	1.261	1.273	1.239	1.261	1.261	1.255
YHR064C	0.8331	0.7816	0.8129	0.8482	0.8266	0.8828	0.9781	1.212	1.35	1.502	1.632	1.666	1.701	1.709	1.549	1.536	1.536	1.571	1.627	1.688	1.77	1.909	1.874	1.865	1.865	1.852	1.779	1.722	1.675	1.77	1.722	1.688	1.679	1.705	1.705	1.74	1.74	1.74	1.588	1.437	1.437	1.368	1.264	1.32	1.329	1.398	1.411	1.342	1.398
YGL076C	0.4171	0.4179	0.5399	0.6664	0.8307	1.023	1.178	1.31	1.557	1.684	1.722	1.77	1.879	1.927	2.015	1.967	1.939	1.974	1.93	1.805	1.8	1.738	1.715	1.77	1.742	1.742	1.775	1.784	1.823	1.851	1.752	1.756	1.812	1.772	1.768	1.728	1.728	1.733	1.728	1.68	1.636	1.569	1.525	1.513	1.513	1.418	1.395	1.43	1.381
YHL011C	0.4621	0.4794	0.5078	0.5136	0.5078	0.5804	0.7051	0.8096	0.9489	1.059	1.204	1.375	1.573	1.666	1.799	1.898	2.162	2.266	2.319	2.371	2.455	2.487	2.472	2.275	2.31	2.263	2.171	2.066	2.028	2.011	1.97	1.857	1.764	1.79	1.703	1.605	1.518	1.454	1.422	1.474	1.277	1.259	1.259	1.14	1.114	1.068	0.9373	0.9779	0.9431
YHR060W	0.2427	0.2295	0.2501	0.29	0.3404	0.3783	0.3909	0.4665	0.5296	0.5548	0.6052	0.643	0.7439	0.8448	0.87	0.9204	1.034	1.009	1.091	1.185	1.305	1.355	1.425	1.494	1.627	1.608	1.5	1.463	1.482	1.482	1.412	1.4	1.418	1.393	1.286	1.255	1.21	1.185	1.185	1.04	1.04	1.16	1.217	1.273	1.318	1.261	1.387	1.507	1.437
YMR060C	0.6954	0.7133	0.7509	0.7777	0.7825	0.7923	0.9093	1.06	1.138	1.19	1.307	1.499	1.607	1.646	1.68	1.736	1.809	1.804	1.77	1.843	1.758	1.809	1.809	1.836	1.887	1.836	1.758	1.838	1.775	1.787	1.697	1.624	1.641	1.611	1.572	1.55	1.431	1.358	1.375	1.292	1.304	1.297	1.253	1.292	1.355	1.27	1.314	1.202	1.175
YBL099W	0.607	0.6516	0.7015	0.7285	0.8036	0.8961	0.9626	1.029	1.124	1.133	1.101	1.075	1.162	1.171	1.223	1.179	1.197	1.298	1.367	1.307	1.289	1.324	1.367	1.385	1.367	1.402	1.428	1.419	1.367	1.324	1.385	1.506	1.428	1.463	1.549	1.549	1.541	1.558	1.428	1.515	1.419	1.385	1.376	1.419	1.24	1.205	1.136	1.093	1.032
YNL079C	0.3247	0.3788	0.4239	0.4174	0.4329	0.4329	0.4638	0.5218	0.5063	0.4986	0.5295	0.5682	0.5527	0.5952	0.5836	0.6339	0.6687	0.6764	0.7421	0.8078	0.7924	0.8735	0.9586	1.02	1.063	1.086	1.194	1.218	1.21	1.148	1.21	1.303	1.388	1.372	1.457	1.504	1.534	1.473	1.38	1.295	1.264	1.187	1.171	1.156	1.067	1.067	1.067	1.075	1.113
YPL193W	0.3703	0.4057	0.4292	0.4818	0.5762	0.7065	0.9441	1.084	1.244	1.472	1.566	1.709	1.732	1.732	1.833	1.856	1.748	1.817	1.833	1.927	1.914	1.865	1.813	1.852	1.875	1.813	1.797	1.735	1.752	1.712	1.807	1.768	1.768	1.706	1.696	1.742	1.804	1.742	1.703	1.725	1.68	1.589	1.514	1.514	1.459	1.468	1.361	1.413	1.446
YDL063C	0.652	0.721	0.7159	0.7707	0.8438	0.9095	1.03	1.165	1.249	1.341	1.446	1.494	1.614	1.629	1.742	1.793	1.852	1.845	1.888	1.881	1.837	1.808	1.841	1.834	1.819	1.804	1.826	1.907	1.793	1.666	1.644	1.706	1.804	1.775	1.768	1.79	1.826	1.863	1.772	1.607	1.556	1.498	1.512	1.549	1.49	1.377	1.359	1.304	1.235
YHR100C	0.6497	0.7032	0.7304	0.7352	0.7352	0.8444	0.8844	0.9136	0.9609	1.023	1.132	1.296	1.296	1.387	1.572	1.58	1.558	1.627	1.634	1.711	1.703	1.594	1.634	1.711	1.631	1.663	1.649	1.656	1.711	1.747	1.794	1.827	1.809	1.823	1.802	1.773	1.703	1.594	1.518	1.474	1.514	1.412	1.449	1.441	1.449	1.518	1.5	1.398	1.474
YJL208C	1.025	0.9957	0.9917	1.024	1.08	1.162	1.18	1.262	1.327	1.362	1.336	1.405	1.396	1.462	1.47	1.444	1.535	1.587	1.47	1.47	1.479	1.453	1.6	1.674	1.769	1.869	1.926	1.887	1.986	1.978	1.895	1.821	1.769	1.678	1.735	1.717	1.644	1.479	1.47	1.405	1.349	1.266	1.184	1.102	1.175	1.093	1.102	1.093	1.028
YER122C	0.4228	0.4023	0.4442	0.4686	0.5747	0.6351	0.6992	0.8236	0.9865	1.069	1.175	1.232	1.4	1.479	1.488	1.521	1.591	1.66	1.706	1.64	1.682	1.799	1.827	1.836	1.832	1.757	1.739	1.733	1.673	1.686	1.682	1.607	1.664	1.655	1.682	1.64	1.591	1.506	1.545	1.503	1.497	1.451	1.47	1.431	1.437	1.413	1.358	1.34	1.243
YGL129C	0.5499	0.6005	0.6439	0.6417	0.6201	0.68	0.7514	0.7947	0.8329	0.8878	0.9559	1.106	1.258	1.395	1.556	1.654	1.752	1.815	1.832	1.84	1.81	1.786	1.781	1.756	1.761	1.79	1.777	1.834	1.837	1.855	1.88	1.87	1.84	1.807	1.807	1.736	1.731	1.654	1.626	1.576	1.533	1.426	1.438	1.395	1.353	1.343	1.308	1.287	1.244
YLR114C	0.464	0.5618	0.5769	0.6306	0.7238	0.7524	0.7811	0.8528	0.9065	1.01	1.086	1.118	1.265	1.39	1.397	1.448	1.476	1.462	1.534	1.455	1.526	1.63	1.673	1.766	1.817	1.774	2.046	2.032	2.024	2.003	1.96	1.967	2.017	1.788	1.695	1.759	1.752	1.702	1.591	1.584	1.627	1.612	1.469	1.397	1.308	1.333	1.297	1.204	1.15
YGR160W	0.3257	0.3388	0.3692	0.3537	0.3909	0.47	0.577	0.6654	0.8097	0.9353	1.117	1.261	1.424	1.508	1.671	1.698	1.768	1.74	1.75	1.75	1.773	1.717	1.698	1.675	1.745	1.708	1.591	1.559	1.545	1.652	1.615	1.573	1.633	1.624	1.633	1.722	1.643	1.722	1.694	1.671	1.717	1.708	1.68	1.661	1.591	1.591	1.545	1.554	1.489
YBL002W	0.5216	0.5564	0.5961	0.5961	0.6671	0.7735	0.7593	0.7452	0.731	0.7806	0.9155	0.951	0.9013	0.9793	1.171	1.32	1.434	1.448	1.462	1.654	1.654	1.597	1.611	1.682	1.753	1.753	1.611	1.71	1.81	1.81	1.781	1.81	1.852	1.909	1.824	1.753	1.682	1.512	1.37	1.327	1.327	1.277	1.206	1.235	1.306	1.348	1.27	1.228	1.263
YML122C	0.589	0.5637	0.603	0.631	0.6972	0.7092	0.8053	0.9315	1.058	1.022	1.112	1.124	1.238	1.268	1.256	1.304	1.557	1.557	1.605	1.665	1.725	1.797	1.851	1.797	1.809	1.761	1.803	1.743	1.857	1.881	1.935	1.947	2.11	2.031	2.146	1.959	1.845	1.755	1.767	1.629	1.653	1.575	1.659	1.719	1.683	1.605	1.605	1.515	1.412
YLR192C	0.2947	0.3031	0.3181	0.3568	0.433	0.5252	0.6014	0.7337	0.9142	1.03	1.159	1.239	1.347	1.443	1.512	1.516	1.5	1.544	1.564	1.52	1.588	1.58	1.58	1.736	1.776	1.756	1.772	1.836	1.832	1.812	1.756	1.716	1.724	1.732	1.644	1.588	1.604	1.58	1.536	1.528	1.54	1.532	1.616	1.56	1.584	1.584	1.536	1.467	1.423
YBL022C	0.1768	0.1981	0.2594	0.283	0.3537	0.4446	0.4514	0.5491	0.6131	0.6569	0.6872	0.6939	0.7276	0.8051	0.8792	0.9061	1.044	1.192	1.391	1.485	1.573	1.637	1.738	1.681	1.698	1.64	1.664	1.664	1.593	1.526	1.546	1.469	1.442	1.304	1.331	1.428	1.509	1.442	1.475	1.573	1.667	1.573	1.482	1.415	1.435	1.435	1.357	1.283	1.378
YOR033C	0.1142	0.1397	0.1567	0.1996	0.2514	0.3122	0.3512	0.52	0.6243	0.7631	0.8494	1.001	1.157	1.283	1.275	1.392	1.514	1.613	1.631	1.674	1.696	1.757	1.683	1.635	1.649	1.631	1.614	1.64	1.7	1.757	1.744	1.674	1.649	1.61	1.592	1.483	1.505	1.453	1.51	1.566	1.51	1.458	1.484	1.445	1.445	1.324	1.302	1.349	1.354
YLR261C	0.5705	0.574	0.5685	0.578	0.6419	0.6486	0.7259	0.7965	0.867	1.001	1.065	1.102	1.25	1.257	1.391	1.435	1.408	1.445	1.506	1.512	1.576	1.549	1.627	1.647	1.674	1.667	1.69	1.613	1.684	1.69	1.818	1.848	1.872	1.858	1.852	1.724	1.653	1.563	1.526	1.546	1.516	1.522	1.495	1.469	1.438	1.418	1.321	1.28	1.21
YOR295W	0.3408	0.3293	0.3932	0.403	0.4884	0.5858	0.7131	0.9468	1.136	1.288	1.462	1.595	1.706	1.817	1.913	1.953	2.075	2.243	2.237	2.237	2.253	2.168	2.189	2.087	1.985	1.965	1.982	1.961	1.925	1.919	1.879	1.828	1.802	1.73	1.613	1.582	1.471	1.452	1.36	1.335	1.273	1.263	1.233	1.267	1.227	1.237	1.176	1.157	1.106
YDR442W	0.2416	0.347	0.3304	0.3434	0.3505	0.3824	0.3965	0.478	0.4638	0.5452	0.6125	0.6939	0.7081	0.7152	0.7081	0.7293	0.74	0.7895	0.7541	0.878	0.9949	1.002	1.027	1.108	1.094	1.154	1.14	1.14	1.214	1.25	1.239	1.26	1.296	1.26	1.278	1.338	1.36	1.317	1.25	1.236	1.25	1.122	1.027	1.02	1.027	1.094	1.115	1.151	1.225
YIL110W	0.3359	0.3558	0.3752	0.4072	0.4357	0.555	0.651	0.7937	0.9648	1.139	1.242	1.432	1.554	1.691	1.738	1.761	1.852	2.028	2.166	2.275	2.36	2.435	2.555	2.526	2.435	2.35	2.207	2.168	2.122	2.02	1.969	1.963	1.94	1.969	1.893	1.899	1.893	1.813	1.748	1.616	1.546	1.45	1.268	1.211	1.224	1.157	1.079	0.9882	0.9363
YER141W	0.2147	0.2372	0.2284	0.2397	0.2632	0.2749	0.2749	0.3191	0.3483	0.404	0.4246	0.5123	0.6001	0.6792	0.7199	0.7901	0.8836	1.021	1.085	1.153	1.226	1.299	1.376	1.399	1.437	1.472	1.522	1.542	1.56	1.504	1.519	1.489	1.469	1.422	1.425	1.405	1.451	1.428	1.466	1.46	1.446	1.416	1.428	1.405	1.419	1.361	1.29	1.282	1.247
YNR037C	0.4659	0.4834	0.4766	0.4982	0.5271	0.572	0.651	0.7749	0.8593	0.9594	1.046	1.154	1.273	1.397	1.484	1.621	1.695	1.829	1.829	1.919	1.9	1.911	1.906	1.911	1.808	1.921	1.85	1.863	1.919	1.787	1.766	1.774	1.695	1.655	1.661	1.547	1.671	1.687	1.624	1.605	1.621	1.616	1.616	1.545	1.539	1.589	1.595	1.545	1.476
YGR165W	0.2912	0.3763	0.4032	0.4224	0.4672	0.544	0.6272	0.7232	0.7808	0.8833	0.9217	0.9217	0.9537	1.011	1.107	1.197	1.254	1.331	1.382	1.485	1.575	1.587	1.619	1.69	1.735	1.869	1.869	1.869	1.811	1.779	1.645	1.626	1.6	1.6	1.619	1.715	1.786	1.818	1.779	1.715	1.607	1.498	1.402	1.299	1.318	1.331	1.338	1.414	1.357
YML026C	0.5201	0.5949	0.6325	0.6112	0.6049	0.6531	0.6593	0.7075	0.6866	0.7284	0.8289	0.9838	1.101	1.191	1.212	1.344	1.371	1.451	1.444	1.428	1.442	1.469	1.507	1.591	1.58	1.57	1.57	1.639	1.691	1.643	1.628	1.649	1.639	1.614	1.555	1.576	1.572	1.541	1.509	1.524	1.635	1.614	1.658	1.635	1.618	1.614	1.641	1.52	1.471
YDL082W	0.3696	0.389	0.4098	0.4291	0.4557	0.5091	0.5469	0.6869	0.7825	0.8448	0.9848	1.085	1.22	1.349	1.385	1.525	1.618	1.703	1.832	1.941	1.979	2.156	2.145	2.261	2.23	2.256	2.276	2.265	2.165	2.161	2.092	2.061	2.007	1.934	1.95	1.934	1.919	1.867	1.845	1.783	1.716	1.67	1.654	1.596	1.543	1.507	1.538	1.476	1.394
YLR185W	0.5895	0.4982	0.4871	0.5504	0.6547	0.7259	0.7686	0.9536	1.2	1.385	1.509	1.556	1.646	1.746	1.755	1.817	1.793	1.846	1.86	1.718	1.708	1.708	1.665	1.699	1.718	1.798	1.983	2.088	1.978	1.917	2.007	1.974	1.974	1.922	1.808	1.926	1.926	1.793	1.736	1.642	1.68	1.699	1.651	1.58	1.551	1.551	1.523	1.381	1.39
YKL081W	0.2467	0.2544	0.2887	0.354	0.3697	0.4292	0.5796	0.6736	0.7456	0.8333	0.8678	1.003	1.056	1.162	1.169	1.338	1.56	1.729	1.783	1.87	1.924	2.011	2.011	1.939	1.971	2.036	2.043	1.92	1.892	1.867	1.82	1.754	1.714	1.736	1.811	1.852	1.852	1.924	1.883	1.811	1.789	1.695	1.66	1.585	1.466	1.419	1.413	1.294	1.341
YDR027C	0.6294	0.5479	0.5615	0.5236	0.4813	0.4919	0.5448	0.6506	0.7405	0.8515	0.9732	1.084	1.174	1.285	1.333	1.444	1.497	1.454	1.618	1.714	1.767	1.788	1.856	1.793	1.994	1.872	1.83	1.809	1.851	1.872	1.846	1.698	1.751	1.809	1.767	1.814	1.724	1.782	1.904	1.798	1.698	1.629	1.529	1.518	1.518	1.444	1.433	1.465	1.444
YKL109W	0.2498	0.2693	0.2679	0.2886	0.3351	0.3817	0.4034	0.5244	0.6485	0.7974	0.8905	0.9991	1.151	1.316	1.399	1.474	1.62	1.896	2.004	1.992	2.039	2.16	2.262	2.172	2.032	2.032	2.088	2.15	2.132	2.07	2.147	2.082	2.076	2.045	1.955	1.924	1.924	1.887	1.899	1.949	1.989	1.977	1.88	1.815	1.781	1.725	1.635	1.517	1.468
YBR084C-A	0.4244	0.3943	0.4016	0.4068	0.4538	0.4851	0.4851	0.5711	0.6728	0.7902	0.9623	1.087	1.213	1.267	1.353	1.502	1.557	1.58	1.612	1.659	1.682	1.721	1.659	1.815	1.846	1.948	1.948	2.089	2.112	2.12	1.987	1.87	1.823	1.893	1.87	1.784	1.807	1.846	1.846	1.729	1.619	1.604	1.627	1.58	1.44	1.486	1.44	1.408	1.33
YKL143W	0.3472	0.4054	0.4254	0.4183	0.4665	0.5148	0.5738	0.7132	0.7347	0.9009	1.073	1.228	1.33	1.55	1.582	1.646	1.748	1.662	1.646	1.668	1.668	1.646	1.636	1.646	1.748	1.721	1.673	1.598	1.737	1.786	1.7	1.673	1.727	1.839	1.898	1.77	1.786	1.646	1.695	1.657	1.684	1.625	1.587	1.625	1.759	1.652	1.587	1.426	1.373
YGR159C	0.3374	0.3253	0.3287	0.3411	0.3856	0.5339	0.613	0.8008	0.9491	1.063	1.241	1.3	1.359	1.493	1.513	1.611	1.735	1.715	1.76	1.814	1.735	1.745	1.76	1.71	1.656	1.676	1.705	1.715	1.705	1.681	1.775	1.829	1.784	1.651	1.641	1.631	1.602	1.458	1.562	1.626	1.626	1.607	1.587	1.577	1.587	1.419	1.354	1.28	1.389
YER169W	0.5914	0.5869	0.5929	0.5615	0.5844	0.6085	0.6428	0.6784	0.7013	0.7737	0.9007	0.8931	0.9998	0.9922	1.084	1.16	1.225	1.228	1.359	1.395	1.53	1.577	1.643	1.635	1.697	1.65	1.669	1.688	1.66	1.606	1.649	1.638	1.641	1.606	1.559	1.551	1.57	1.489	1.472	1.434	1.4	1.381	1.354	1.382	1.401	1.378	1.382	1.359	1.295
YDR443C	0.2462	0.2335	0.2655	0.2588	0.2814	0.2988	0.3075	0.3769	0.4725	0.5246	0.6201	0.7417	0.8373	0.9728	1.028	1.063	1.173	1.268	1.334	1.456	1.543	1.626	1.758	1.871	1.989	2.006	1.977	1.999	2.048	2.017	1.961	1.921	1.93	1.968	1.998	1.918	1.932	1.86	1.765	1.711	1.685	1.576	1.655	1.647	1.621	1.598	1.615	1.537	1.546
YLR184W	0.212	0.2552	0.3142	0.3446	0.4587	0.5986	0.7539	0.9514	1.151	1.281	1.436	1.519	1.625	1.689	1.646	1.681	1.734	1.742	1.783	1.745	1.813	1.851	1.904	1.889	1.911	1.926	2.003	1.953	2.003	1.95	2.063	2.003	2.033	1.961	1.953	1.931	1.893	1.746	1.818	1.723	1.709	1.735	1.708	1.662	1.665	1.567	1.495	1.456	1.362
YPL234C	0.4847	0.4577	0.3814	0.3587	0.3905	0.4087	0.4904	0.5585	0.6721	0.7538	0.999	1.031	1.108	1.19	1.367	1.449	1.612	1.63	1.662	1.862	1.989	1.875	1.875	1.889	1.807	1.889	1.757	1.757	1.739	1.789	1.775	1.707	1.594	1.626	1.417	1.34	1.176	1.158	1.258	1.226	1.176	1.258	1.29	1.353	1.403	1.335	1.435	1.453	1.467
YMR063W	0.3127	0.3825	0.3719	0.3713	0.3923	0.4064	0.4449	0.4519	0.4659	0.5465	0.613	0.6621	0.7952	0.8898	1.044	1.11	1.191	1.261	1.359	1.352	1.471	1.506	1.58	1.681	1.706	1.787	1.829	1.818	1.885	1.836	1.769	1.836	1.783	1.717	1.734	1.632	1.689	1.629	1.555	1.52	1.52	1.534	1.569	1.541	1.555	1.576	1.531	1.524	1.457
YGL003C	0.6786	0.6408	0.6044	0.6389	0.5864	0.6484	0.6579	0.7326	0.8232	0.9361	0.9535	1.049	1.079	1.213	1.203	1.221	1.256	1.308	1.343	1.391	1.413	1.5	1.538	1.499	1.551	1.543	1.543	1.418	1.391	1.4	1.405	1.383	1.391	1.356	1.416	1.443	1.373	1.438	1.391	1.383	1.435	1.395	1.305	1.297	1.27	1.305	1.317	1.238	1.238
YJL188C	0.2611	0.2984	0.2901	0.3516	0.4014	0.4156	0.4831	0.5648	0.6109	0.6855	0.7637	0.8951	1.098	1.176	1.24	1.346	1.488	1.581	1.616	1.623	1.733	1.74	1.748	1.822	1.829	1.808	1.801	1.755	1.858	1.879	1.783	1.712	1.684	1.691	1.648	1.588	1.524	1.481	1.591	1.605	1.549	1.584	1.563	1.591	1.584	1.474	1.431	1.46	1.396
YFR001W	0.3172	0.3567	0.3829	0.4238	0.583	0.7692	0.8549	1.083	1.227	1.477	1.626	1.649	1.685	1.759	1.764	1.796	1.685	1.732	1.742	1.747	1.764	1.773	1.773	1.832	1.759	1.8	1.818	1.837	1.786	1.786	1.759	1.822	1.849	1.832	1.796	1.796	1.854	1.859	1.8	1.769	1.764	1.744	1.722	1.609	1.578	1.563	1.472	1.377	1.291
YDL232W	1.001	0.9442	0.9299	0.8175	0.7357	0.7357	0.7357	0.8175	0.8175	0.8584	1.001	0.9606	1.042	1.104	1.144	1.144	1.247	1.226	1.39	1.288	1.492	1.431	1.512	1.431	1.492	1.512	1.655	1.431	1.328	1.431	1.369	1.349	1.185	1.267	1.226	1.308	1.144	1.104	1.063	1.104	0.8379	0.9401	0.9401	1.063	1.226	1.206	1.226	1.288	1.144
YPR024W	0.347	0.3437	0.4021	0.373	0.4202	0.4202	0.4249	0.4957	0.5948	0.5948	0.6468	0.6893	0.7978	0.9914	1.029	1.062	1.209	1.383	1.52	1.629	1.629	1.737	1.964	2.025	2.025	1.988	1.988	1.997	2.12	1.95	1.86	1.903	1.86	1.959	2.03	1.841	1.874	1.936	1.799	1.879	1.718	1.582	1.681	1.6	1.511	1.52	1.412	1.36	1.289
YJL187C	0.2803	0.2747	0.3084	0.3484	0.3925	0.4686	0.5607	0.6528	0.837	0.9532	1.005	1.097	1.185	1.246	1.33	1.354	1.374	1.498	1.59	1.722	1.73	1.738	1.758	1.834	1.77	1.762	1.754	1.838	1.898	1.914	1.998	2.083	1.99	1.898	1.838	1.762	1.658	1.482	1.386	1.454	1.47	1.478	1.402	1.346	1.31	1.254	1.169	1.117	1.033
YLR262C	0.3798	0.4051	0.3953	0.4417	0.5064	0.6359	0.7387	0.8529	0.8948	0.9899	1.047	1.157	1.165	1.222	1.173	1.291	1.333	1.39	1.405	1.512	1.569	1.603	1.603	1.603	1.691	1.63	1.603	1.538	1.561	1.729	1.744	1.77	1.85	1.892	1.915	1.965	1.751	1.847	1.755	1.729	1.656	1.679	1.58	1.611	1.458	1.413	1.367	1.344	1.272
YNL197C	0.2842	0.261	0.2596	0.2706	0.3067	0.3428	0.3969	0.439	0.5683	0.6345	0.7217	0.8028	0.866	0.9412	0.9532	0.9231	0.9442	0.9381	0.9201	0.9201	0.9562	1.025	1.061	1.122	1.152	1.182	1.284	1.314	1.386	1.404	1.47	1.488	1.537	1.488	1.44	1.368	1.434	1.374	1.368	1.332	1.374	1.344	1.314	1.278	1.248	1.212	1.206	1.194	1.242
YLR373C	0.4497	0.417	0.4702	0.4848	0.514	0.5548	0.5957	0.584	0.7009	0.6717	0.7067	0.7593	0.8293	0.8644	0.9053	0.8819	0.9637	1.028	1.104	1.116	1.226	1.267	1.332	1.291	1.384	1.308	1.437	1.408	1.378	1.308	1.402	1.314	1.367	1.302	1.431	1.454	1.565	1.565	1.612	1.624	1.612	1.419	1.524	1.577	1.606	1.606	1.583	1.571	1.688
YDL006W	0.2291	0.24	0.24	0.2868	0.3304	0.3429	0.3928	0.4395	0.4956	0.5299	0.5673	0.6141	0.6982	0.745	0.8821	0.9725	1.035	1.11	1.262	1.309	1.365	1.4	1.555	1.755	1.892	1.842	2.001	2.104	2.104	2.029	1.979	1.911	1.961	1.898	1.92	2.017	2.023	1.954	2.011	1.948	1.954	1.836	1.686	1.668	1.661	1.509	1.493	1.465	1.418
YLR079W	0.4755	0.4755	0.4914	0.4619	0.4755	0.4619	0.4891	0.5163	0.5163	0.5502	0.591	0.6385	0.6861	0.7065	0.7336	0.7812	0.9035	0.9918	0.9442	0.9714	1.107	1.264	1.318	1.236	1.318	1.433	1.515	1.488	1.583	1.637	1.834	1.793	1.78	1.753	1.685	1.467	1.44	1.352	1.338	1.379	1.338	1.433	1.542	1.474	1.365	1.406	1.277	1.304	1.196
YML013C-A	0.5253	0.5353	0.5419	0.5556	0.5306	0.5556	0.561	0.6325	0.6378	0.6378	0.6378	0.7164	0.745	0.7825	0.8165	0.8308	0.8879	1.009	1.067	1.188	1.265	1.344	1.46	1.601	1.64	1.685	1.679	1.724	1.753	1.762	1.719	1.728	1.66	1.62	1.576	1.561	1.587	1.601	1.581	1.687	1.731	1.722	1.626	1.578	1.515	1.506	1.424	1.385	1.365
YGR240C	0.2699	0.2912	0.2856	0.3021	0.3228	0.3434	0.3739	0.4115	0.4492	0.5075	0.5612	0.6966	0.849	0.9306	1.025	1.197	1.322	1.454	1.519	1.569	1.606	1.657	1.624	1.698	1.66	1.643	1.674	1.819	1.826	1.833	1.779	1.836	1.812	1.728	1.637	1.653	1.653	1.65	1.646	1.64	1.663	1.619	1.575	1.565	1.575	1.481	1.464	1.424	1.44
YJR144W	0.4451	0.4493	0.4098	0.4905	0.5692	0.648	0.7751	0.872	1.084	1.278	1.405	1.532	1.617	1.671	1.738	1.72	1.714	1.696	1.768	1.684	1.696	1.617	1.581	1.641	1.641	1.581	1.653	1.653	1.774	1.774	1.774	1.677	1.677	1.677	1.677	1.593	1.55	1.478	1.55	1.472	1.417	1.308	1.363	1.363	1.338	1.284	1.272	1.272	1.296
YML081C-A	0.2711	0.254	0.2889	0.294	0.3376	0.3416	0.3337	0.4025	0.4687	0.4912	0.5998	0.6766	0.7892	0.8713	0.9335	1.074	1.152	1.18	1.222	1.307	1.415	1.486	1.496	1.597	1.67	1.756	1.826	1.899	1.925	1.973	1.942	1.962	1.95	1.924	1.815	1.831	1.761	1.753	1.733	1.687	1.647	1.683	1.641	1.633	1.683	1.637	1.683	1.622	1.606
YDR382W	0.2312	0.2748	0.2992	0.3779	0.478	0.6092	0.7481	0.8938	1.008	1.197	1.315	1.403	1.45	1.518	1.55	1.603	1.646	1.678	1.696	1.76	1.782	1.767	1.799	1.789	1.81	1.877	1.849	1.909	1.917	1.878	1.874	1.881	1.842	1.928	1.867	1.87	1.902	1.824	1.817	1.785	1.706	1.681	1.71	1.678	1.643	1.554	1.489	1.479	1.418
YDR017C	0.3199	0.3092	0.3021	0.3123	0.3161	0.3541	0.3637	0.3637	0.3827	0.417	0.436	0.4646	0.4874	0.5407	0.6169	0.674	0.7121	0.7825	0.8682	0.9501	1.045	1.045	1.137	1.236	1.331	1.394	1.474	1.512	1.569	1.569	1.559	1.521	1.487	1.401	1.411	1.43	1.434	1.411	1.426	1.47	1.546	1.455	1.47	1.413	1.432	1.388	1.359	1.312	1.346
YLR260W	0.3502	0.3908	0.4086	0.4161	0.4635	0.5372	0.5978	0.6768	0.7294	0.7847	0.9059	1.038	1.048	1.124	1.172	1.238	1.359	1.393	1.501	1.622	1.749	1.791	1.809	1.909	1.946	1.922	1.843	1.82	1.933	2.049	1.917	1.949	1.896	1.938	1.909	1.772	1.68	1.675	1.606	1.551	1.569	1.448	1.454	1.467	1.461	1.372	1.377	1.293	1.346
YIR026C	0.2208	0.2716	0.3054	0.3567	0.4327	0.5087	0.6606	0.8084	0.9563	1.112	1.222	1.335	1.525	1.626	1.698	1.744	1.715	1.79	1.807	1.723	1.7	1.723	1.712	1.809	1.767	1.812	1.85	1.835	1.823	1.872	1.777	1.815	1.785	1.774	1.736	1.696	1.649	1.691	1.639	1.615	1.531	1.455	1.458	1.409	1.346	1.297	1.248	1.302	1.287
YNL170W	0.7909	0.8294	0.7981	0.7879	0.849	0.8795	0.9589	0.9772	1.008	1.075	1.13	1.24	1.313	1.338	1.374	1.344	1.356	1.405	1.301	1.344	1.35	1.441	1.6	1.716	1.667	1.692	1.612	1.637	1.57	1.661	1.698	1.79	1.857	1.948	1.924	1.875	1.716	1.612	1.625	1.57	1.502	1.423	1.515	1.454	1.374	1.307	1.362	1.313	1.325
YDR140W	0.6034	0.6897	0.6753	0.6897	0.665	0.7266	0.8251	0.8621	0.9236	0.9236	1.047	1.342	1.576	1.663	1.835	1.921	2.155	2.032	1.995	1.847	1.724	1.724	1.786	1.576	1.909	1.86	1.86	1.81	1.872	1.786	1.909	1.712	1.589	1.626	1.736	1.823	1.7	1.7	1.786	1.823	1.786	1.872	1.638	1.613	1.527	1.367	1.392	1.33	1.096
YMR269W	0.3532	0.3317	0.3071	0.3071	0.3598	0.4037	0.4563	0.5265	0.6143	0.7722	0.974	1.018	1.097	1.167	1.193	1.343	1.395	1.413	1.527	1.518	1.623	1.781	1.755	1.755	1.755	1.764	1.816	1.781	1.676	1.685	1.667	1.632	1.658	1.641	1.571	1.641	1.711	1.764	1.773	1.773	1.72	1.799	1.711	1.667	1.58	1.536	1.457	1.483	1.404
YPL079W	0.3322	0.3012	0.3026	0.272	0.272	0.2974	0.3227	0.4745	0.5061	0.5884	0.7212	0.8731	1.076	1.196	1.17	1.316	1.386	1.424	1.424	1.417	1.67	1.879	1.999	2.088	2.145	2.499	2.404	2.316	2.189	2.265	2.195	2.227	2.006	2.018	1.936	1.955	1.797	1.822	1.752	1.639	1.67	1.626	1.607	1.569	1.544	1.499	1.55	1.55	1.512
YGL219C	0.3648	0.3575	0.3704	0.4376	0.4845	0.6253	0.7095	0.7827	0.8558	0.9815	0.9925	1.088	1.082	1.092	1.092	1.212	1.233	1.316	1.32	1.367	1.393	1.46	1.356	1.393	1.414	1.472	1.488	1.582	1.587	1.661	1.644	1.618	1.597	1.607	1.565	1.545	1.612	1.659	1.623	1.676	1.619	1.64	1.64	1.572	1.5	1.506	1.375	1.358	1.291
YBL027W	0.3969	0.3778	0.3651	0.356	0.3818	0.445	0.4909	0.4651	0.5598	0.6948	0.8785	1.036	1.114	1.237	1.326	1.315	1.369	1.369	1.427	1.438	1.496	1.651	1.694	1.708	1.734	1.708	1.751	1.892	1.797	1.918	1.987	2.061	2.124	2.193	2.004	2.018	1.918	1.809	1.728	1.682	1.559	1.622	1.628	1.596	1.628	1.613	1.539	1.556	1.456
YLR039C	0.4499	0.4628	0.4952	0.4632	0.453	0.502	0.453	0.5203	0.5367	0.5509	0.6448	0.753	0.8672	0.9223	0.9815	1.09	1.184	1.259	1.265	1.32	1.443	1.547	1.575	1.63	1.649	1.743	1.777	1.798	1.798	1.794	1.832	1.839	1.794	1.714	1.69	1.602	1.571	1.512	1.457	1.437	1.367	1.332	1.381	1.353	1.343	1.363	1.369	1.443	1.418
YDR136C	0.2562	0.3123	0.3091	0.3556	0.3207	0.3695	0.488	0.488	0.5578	0.6693	0.6972	0.8366	0.8924	0.9133	1.018	1.053	1.046	1.122	1.122	1.199	1.318	1.394	1.513	1.68	1.743	1.813	1.924	1.91	2.064	1.896	1.75	1.701	1.687	1.638	1.576	1.527	1.666	1.722	1.785	1.729	1.59	1.548	1.471	1.422	1.457	1.429	1.485	1.611	1.59
YBR127C	0.3864	0.4019	0.3812	0.3842	0.4328	0.4504	0.4725	0.499	0.5078	0.5652	0.6491	0.6889	0.7772	0.8214	1.02	1.086	1.144	1.206	1.259	1.365	1.404	1.404	1.501	1.603	1.753	1.735	1.718	1.784	1.74	1.731	1.678	1.497	1.506	1.475	1.44	1.4	1.418	1.413	1.387	1.453	1.435	1.453	1.501	1.457	1.515	1.515	1.422	1.457	1.378
YBL072C	0.5121	0.5413	0.5486	0.4912	0.4912	0.5591	0.5695	0.6009	0.6584	0.7368	0.8778	0.998	1.082	1.191	1.28	1.343	1.426	1.51	1.51	1.531	1.594	1.698	1.761	1.771	1.813	1.834	1.876	1.886	1.844	1.803	1.844	1.75	1.73	1.615	1.625	1.656	1.656	1.677	1.646	1.646	1.719	1.505	1.432	1.432	1.296	1.379	1.259	1.259	1.484
YOR150W	0.2421	0.2633	0.2674	0.2746	0.3135	0.3935	0.4735	0.6075	0.7977	0.9274	1.083	1.254	1.323	1.438	1.602	1.643	1.768	1.853	1.872	2.006	2.142	2.153	2.257	2.201	2.205	2.27	2.3	2.315	2.285	2.201	2.246	2.257	2.196	2.158	2.082	2.036	2.021	2.086	2.101	2.047	1.918	1.853	1.809	1.745	1.559	1.459	1.468	1.427	1.301
YPL061W	0.3841	0.3911	0.3569	0.3658	0.3658	0.3857	0.3857	0.4855	0.5121	0.5587	0.5986	0.6252	0.685	0.7582	0.818	0.8779	0.9777	0.991	1.111	1.151	1.277	1.45	1.583	1.629	1.709	1.749	1.955	2.015	1.895	1.776	1.729	1.742	1.762	1.656	1.616	1.623	1.669	1.729	1.709	1.736	1.756	1.663	1.603	1.583	1.556	1.53	1.457	1.41	1.397
YDR173C	0.5266	0.4762	0.4884	0.5364	0.5102	0.471	0.5102	0.5364	0.5495	0.6018	0.5495	0.5495	0.6018	0.641	0.6934	0.7326	0.7326	0.8373	0.8896	0.9419	0.9942	1.073	1.125	1.086	1.164	1.347	1.413	1.426	1.413	1.478	1.622	1.557	1.465	1.4	1.426	1.439	1.426	1.413	1.439	1.426	1.491	1.491	1.544	1.518	1.531	1.57	1.478	1.361	1.269
YMR024W	0.2547	0.3057	0.3232	0.3662	0.4461	0.5024	0.5282	0.6034	0.6456	0.7536	0.8992	0.9719	1.082	1.214	1.291	1.397	1.409	1.43	1.507	1.601	1.596	1.695	1.751	1.782	1.777	1.784	1.758	1.827	1.758	1.805	1.827	1.831	1.784	1.789	1.773	1.768	1.707	1.643	1.634	1.66	1.639	1.582	1.62	1.561	1.547	1.467	1.43	1.369	1.305
YJL124C	0.3464	0.3256	0.2944	0.2722	0.2919	0.3117	0.3018	0.3563	0.3959	0.475	0.6037	0.7027	0.6928	0.8857	0.96	1.123	1.163	1.222	1.287	1.46	1.514	1.643	1.569	1.687	1.762	1.742	1.697	1.623	1.534	1.524	1.45	1.45	1.46	1.484	1.529	1.499	1.628	1.673	1.628	1.638	1.623	1.499	1.499	1.39	1.366	1.356	1.272	1.346	1.361
YER110C	0.2168	0.22	0.233	0.2293	0.2441	0.2589	0.2921	0.4123	0.4697	0.5048	0.5473	0.5861	0.6731	0.6694	0.612	0.6749	0.6878	0.7415	0.808	0.7784	0.8154	0.8875	0.8968	0.9208	0.9874	1.041	1.085	1.072	1.034	1.082	1.082	1.052	1.023	1.026	1.165	1.231	1.231	1.3	1.3	1.3	1.335	1.268	1.226	1.183	1.169	1.169	1.217	1.206	1.176
YIL133C	0.309	0.3112	0.2913	0.3075	0.3258	0.3471	0.3715	0.4293	0.5663	0.6637	0.7612	0.886	1.06	1.197	1.27	1.321	1.455	1.586	1.656	1.793	1.97	2.101	2.217	2.256	2.308	2.433	2.46	2.46	2.484	2.375	2.344	2.338	2.253	2.064	1.946	1.866	1.894	1.854	1.751	1.732	1.79	1.739	1.708	1.656	1.675	1.577	1.486	1.367	1.321
YLR402W	0.2312	0.2281	0.262	0.2862	0.3215	0.4316	0.5417	0.6694	0.7707	0.982	1.114	1.255	1.356	1.462	1.59	1.687	1.735	1.775	1.872	1.858	1.924	1.942	2.052	2.052	2.131	2.127	2.145	2.109	2.035	1.986	1.924	1.832	1.77	1.867	1.819	1.784	1.788	1.792	1.832	1.828	1.717	1.722	1.753	1.665	1.616	1.577	1.524	1.422	1.37
YCR062W	0.1557	0.1563	0.1811	0.2041	0.239	0.3087	0.3837	0.5024	0.6035	0.7047	0.846	0.9611	1.085	1.212	1.336	1.441	1.587	1.776	1.903	2.044	2.163	2.264	2.445	2.622	2.636	2.665	2.683	2.639	2.657	2.55	2.449	2.409	2.374	2.233	2.17	2.109	2.057	1.95	1.884	1.835	1.875	1.872	1.753	1.739	1.716	1.593	1.491	1.434	1.394
YPL271W	0.541	0.4747	0.4712	0.4787	0.4637	0.4388	0.4787	0.4488	0.5136	0.5635	0.6233	0.6981	0.743	0.8676	1.037	1.162	1.227	1.281	1.401	1.496	1.426	1.381	1.371	1.326	1.316	1.222	1.202	1.187	1.127	1.042	1.042	1.062	1.072	1.052	1.052	1.007	1.092	1.157	1.107	1.147	1.132	1.112	1.227	1.207	1.167	1.152	1.172	1.237	1.351
YNL003C	0.7516	0.6753	0.663	0.6542	0.6409	0.6806	0.7533	0.7533	0.8524	0.9052	0.9185	1.011	1.077	1.13	1.196	1.249	1.262	1.341	1.381	1.394	1.454	1.48	1.579	1.678	1.692	1.718	1.844	2.035	2.147	2.062	2.114	2.253	2.313	2.147	1.883	1.718	1.692	1.718	1.632	1.559	1.619	1.553	1.606	1.592	1.513	1.5	1.434	1.308	1.487
YGL253W	0.1762	0.1848	0.2127	0.2466	0.2518	0.3334	0.4202	0.4966	0.639	0.8109	0.988	1.16	1.351	1.455	1.592	1.683	1.693	1.684	1.808	1.853	2.049	2.186	2.296	2.4	2.509	2.518	2.514	2.428	2.395	2.341	2.323	2.268	2.169	2.127	2.118	1.986	1.962	1.865	1.792	1.851	1.834	1.775	1.808	1.7	1.624	1.643	1.57	1.452	1.356
YNL227C	0.1802	0.1736	0.1938	0.2082	0.2457	0.3088	0.372	0.5194	0.6411	0.8025	0.8961	1.048	1.179	1.298	1.392	1.49	1.528	1.649	1.713	1.745	1.816	1.883	1.9	1.996	2.075	2.108	2.155	2.106	2.113	2.192	2.134	2.059	2.026	1.958	1.97	1.89	1.827	1.734	1.713	1.687	1.734	1.692	1.654	1.591	1.596	1.612	1.532	1.439	1.397
YJL166W	0.2758	0.2758	0.3309	0.3703	0.394	0.3782	0.4491	0.5122	0.5122	0.6461	0.7407	0.851	0.9613	0.9771	1.08	1.245	1.261	1.316	1.387	1.473	1.568	1.623	1.71	1.67	1.702	1.718	1.663	1.576	1.702	1.678	1.718	1.686	1.702	1.797	1.97	1.812	1.82	1.875	1.844	1.883	1.757	1.615	1.576	1.568	1.481	1.426	1.41	1.41	1.355
YJR004C	0.2574	0.286	0.2955	0.2941	0.3513	0.3758	0.3922	0.4044	0.4208	0.4739	0.5106	0.5229	0.5842	0.6536	0.67	0.7803	0.8701	1.087	1.201	1.275	1.381	1.573	1.605	1.638	1.638	1.757	1.802	1.871	1.863	1.9	1.953	1.904	1.846	1.871	1.81	1.74	1.789	1.773	1.83	1.822	1.83	1.822	1.83	1.761	1.683	1.573	1.552	1.45	1.418
YLR068W	0.2482	0.2336	0.2531	0.2726	0.3227	0.4395	0.5396	0.6175	0.7816	0.954	1.071	1.213	1.316	1.388	1.549	1.655	1.661	1.697	1.775	1.758	1.797	1.802	1.741	1.741	1.747	1.691	1.758	1.763	1.708	1.713	1.744	1.788	1.814	1.747	1.711	1.711	1.725	1.761	1.736	1.68	1.672	1.713	1.738	1.775	1.719	1.669	1.658	1.666	1.555
YHR034C	0.4347	0.4487	0.458	0.4487	0.4647	0.5769	0.633	0.657	0.7211	0.8413	0.9935	1.162	1.306	1.458	1.554	1.755	1.843	1.931	1.987	2.011	1.971	2.099	1.987	1.987	1.987	1.971	2.019	1.987	2.019	2.003	2.027	1.955	1.931	1.819	1.907	1.851	1.867	1.811	1.827	1.851	1.835	1.747	1.691	1.651	1.626	1.498	1.346	1.25	1.154
YEL027W	0.3113	0.2808	0.2914	0.2914	0.3141	0.3292	0.4201	0.4503	0.5336	0.5904	0.6623	0.7909	0.8969	0.9688	1.033	1.105	1.234	1.256	1.219	1.275	1.317	1.4	1.438	1.404	1.51	1.589	1.589	1.605	1.605	1.589	1.559	1.601	1.578	1.567	1.559	1.525	1.518	1.51	1.412	1.347	1.438	1.381	1.374	1.408	1.453	1.533	1.555	1.449	1.434
YDL061C	0.199	0.2097	0.2104	0.2469	0.258	0.3107	0.3523	0.5049	0.5992	0.7878	0.8932	1.054	1.209	1.312	1.354	1.426	1.437	1.515	1.578	1.578	1.698	1.781	1.775	1.831	1.878	1.95	1.997	1.956	1.892	1.914	1.831	1.831	1.748	1.728	1.822	1.817	1.847	1.875	1.828	1.845	1.828	1.734	1.734	1.692	1.7	1.639	1.581	1.481	1.398
YPR126C	0.139	0.1421	0.139	0.145	0.1576	0.1532	0.1488	0.1702	0.1614	0.1696	0.2049	0.2446	0.2837	0.3751	0.4753	0.5711	0.6934	0.7716	0.863	0.9676	1.046	1.059	1.146	1.15	1.212	1.264	1.342	1.394	1.433	1.456	1.503	1.451	1.438	1.39	1.369	1.382	1.346	1.316	1.355	1.316	1.321	1.273	1.255	1.242	1.238	1.199	1.212	1.216	1.233
YDL083C	0.4049	0.3685	0.3813	0.3963	0.4194	0.4946	0.564	0.6971	0.8648	0.9516	1.145	1.273	1.287	1.374	1.423	1.443	1.562	1.542	1.565	1.64	1.721	1.753	1.796	1.796	1.802	1.814	1.918	1.837	1.828	1.845	1.814	1.883	1.921	1.909	1.964	1.952	1.871	1.921	1.822	1.837	1.799	1.718	1.73	1.73	1.686	1.672	1.553	1.559	1.527
YBR077C	0.2312	0.2198	0.2176	0.2363	0.2441	0.2596	0.2751	0.2658	0.2907	0.3156	0.3327	0.3544	0.4182	0.4741	0.5425	0.6233	0.7322	0.8161	0.8829	0.9156	0.97	1.096	1.158	1.163	1.202	1.239	1.298	1.357	1.315	1.295	1.329	1.359	1.388	1.393	1.435	1.43	1.443	1.45	1.404	1.379	1.408	1.31	1.348	1.335	1.323	1.36	1.411	1.34	1.349
YBR093C	0.3146	0.3128	0.3253	0.3393	0.3729	0.4418	0.5745	0.6904	0.7879	0.934	1.122	1.282	1.324	1.406	1.596	1.808	1.898	1.903	1.981	2.002	2.053	2.036	1.984	2.023	2.1	2.095	2.207	2.191	2.164	2.073	2.073	2.043	2.053	1.987	1.979	1.94	1.949	1.85	1.803	1.776	1.717	1.636	1.547	1.544	1.467	1.351	1.278	1.278	1.226
YGL135W	1.567	1.473	1.426	1.507	1.407	1.379	1.322	1.45	1.549	1.606	1.45	1.549	1.677	1.763	1.706	1.805	1.777	1.905	2.09	1.962	1.876	1.905	1.72	1.748	1.649	1.493	1.365	1.493	1.393	1.507	1.478	1.606	1.578	1.521	1.365	1.365	1.279	1.279	1.151	1.109	1.265	1.294	1.208	1.208	1.08	1.023	0.924	0.924	0.8244
YDR393W	0.1146	0.1263	0.1453	0.1557	0.2115	0.2609	0.3168	0.3882	0.4537	0.5465	0.6614	0.7484	0.8509	0.9379	1.007	1.075	1.122	1.144	1.19	1.284	1.312	1.345	1.417	1.436	1.485	1.532	1.547	1.575	1.622	1.606	1.7	1.746	1.719	1.684	1.672	1.666	1.704	1.617	1.579	1.604	1.583	1.601	1.589	1.604	1.685	1.685	1.638	1.622	1.573
YMR184W	0.2898	0.2828	0.3284	0.3047	0.3179	0.3245	0.3742	0.4901	0.5563	0.5928	0.7153	0.8378	0.9603	1.099	1.136	1.186	1.258	1.388	1.46	1.563	1.513	1.563	1.619	1.772	1.748	1.699	1.729	1.798	1.785	1.765	1.642	1.599	1.686	1.583	1.52	1.57	1.669	1.669	1.729	1.679	1.765	1.785	1.699	1.636	1.705	1.656	1.692	1.599	1.616
YNL228W	0.1821	0.1966	0.1912	0.2471	0.2705	0.3486	0.4448	0.5567	0.7387	0.9572	1.033	1.181	1.35	1.431	1.556	1.561	1.574	1.686	1.774	1.797	1.904	1.914	1.98	1.972	1.98	2.003	1.909	1.834	1.865	1.901	1.925	1.842	1.79	1.868	1.886	1.868	1.813	1.849	1.956	1.974	1.92	1.948	1.943	1.891	1.844	1.743	1.696	1.662	1.602
YLR393W	0.2748	0.2788	0.3061	0.3706	0.4089	0.4759	0.5257	0.5851	0.6617	0.7555	0.8082	0.9403	1.072	1.173	1.285	1.355	1.422	1.513	1.542	1.549	1.606	1.641	1.683	1.683	1.669	1.672	1.647	1.63	1.605	1.615	1.654	1.658	1.672	1.731	1.727	1.717	1.78	1.724	1.703	1.671	1.59	1.542	1.51	1.464	1.454	1.418	1.387	1.338	1.299
YDL035C	0.3967	0.3955	0.3784	0.3662	0.3348	0.3278	0.3523	0.3244	0.3418	0.3871	0.4395	0.5057	0.6069	0.7045	0.8475	0.9242	1.127	1.311	1.413	1.542	1.643	1.636	1.73	1.678	1.723	1.803	1.828	1.96	2.005	2.079	2.107	2.072	2.065	1.985	1.817	1.81	1.772	1.765	1.699	1.688	1.695	1.653	1.716	1.688	1.66	1.639	1.569	1.524	1.545
YDR083W	0.2696	0.2625	0.2422	0.2478	0.3181	0.4085	0.5358	0.5994	0.7166	0.9243	1.092	1.299	1.527	1.54	1.624	1.715	1.721	1.721	1.748	1.748	1.768	1.802	1.828	1.919	2.016	1.976	1.969	2.023	2.063	2.106	2.106	2.036	1.986	1.952	1.939	1.879	1.755	1.624	1.644	1.584	1.571	1.497	1.504	1.601	1.668	1.51	1.48	1.43	1.43
YDR523C	0.3438	0.3407	0.3438	0.3255	0.3372	0.3489	0.4032	0.3988	0.4369	0.5263	0.5659	0.6128	0.7052	0.7712	0.8885	0.9676	1.026	1.21	1.369	1.459	1.482	1.541	1.595	1.645	1.633	1.657	1.665	1.751	1.751	1.77	1.789	1.815	1.846	1.849	1.83	1.787	1.806	1.771	1.733	1.658	1.616	1.578	1.585	1.62	1.589	1.554	1.497	1.485	1.5
YOR002W	0.2489	0.2105	0.2276	0.2113	0.2113	0.2317	0.2764	0.3129	0.443	0.4836	0.6137	0.7072	0.825	0.8941	1.057	1.065	1.15	1.191	1.317	1.479	1.658	1.642	1.776	1.906	2.077	2.077	1.991	1.939	1.963	1.963	1.951	1.849	1.918	1.996	2.012	2.089	1.987	2	1.991	1.922	1.821	1.687	1.532	1.524	1.418	1.341	1.215	1.101	1.142
YGR105W	0.1204	0.1778	0.1606	0.2329	0.2699	0.307	0.3811	0.4023	0.3811	0.4446	0.4552	0.4922	0.5558	0.7146	0.8363	1.032	1.154	1.281	1.376	1.498	1.445	1.482	1.44	1.498	1.482	1.482	1.493	1.493	1.556	1.678	1.699	1.747	1.831	1.868	1.916	1.868	1.763	1.667	1.583	1.503	1.598	1.567	1.54	1.466	1.434	1.614	1.662	1.493	1.487
YDR025W	0.3532	0.3572	0.3665	0.3599	0.3389	0.3732	0.4132	0.4322	0.4817	0.5255	0.556	0.5864	0.6455	0.7254	0.8416	0.9234	0.9901	1.116	1.304	1.377	1.432	1.538	1.645	1.79	1.883	1.896	1.931	2.033	2.016	2.02	2.047	2.053	2.083	2.119	2.056	2.066	2.058	1.978	2.009	2.051	2.024	2.064	2.091	2.054	2.081	2.005	1.847	1.803	1.74
YBL087C	0.4431	0.4398	0.4113	0.3846	0.3782	0.3782	0.4167	0.4616	0.5737	0.6763	0.8302	0.9295	1.099	1.18	1.369	1.394	1.462	1.609	1.696	1.827	1.907	1.926	2.016	2.074	2.109	2.096	2.083	2.077	2.096	2.103	2.157	1.987	2.087	2.013	2.042	2.042	1.994	1.881	1.949	1.83	1.756	1.776	1.721	1.689	1.728	1.702	1.715	1.75	1.583
YDL136W	0.2372	0.2701	0.2868	0.3239	0.3813	0.4135	0.4548	0.5536	0.6662	0.8109	0.9028	1.031	1.217	1.312	1.449	1.539	1.56	1.67	1.711	1.716	1.87	1.918	1.959	2.072	2.106	2.09	2.132	2.102	2.164	2.205	2.175	2.125	2.214	2.152	2.198	2.104	1.989	1.953	1.92	1.884	1.879	1.785	1.665	1.656	1.594	1.523	1.378	1.321	1.229
YGR155W	0.4162	0.407	0.37	0.3641	0.3582	0.3318	0.3054	0.3641	0.4551	0.555	0.6724	0.8046	0.8633	0.9954	1.18	1.216	1.301	1.301	1.307	1.597	1.709	1.697	1.809	1.915	2.094	2.258	2.126	2.147	2.164	2.132	2.091	2.058	2.026	2.006	1.979	1.915	1.9	1.847	1.779	1.694	1.709	1.641	1.647	1.627	1.583	1.545	1.477	1.377	1.345
YLR047C	0.2496	0.2522	0.289	0.2778	0.3303	0.3753	0.3979	0.4054	0.4129	0.4279	0.4579	0.5142	0.5067	0.578	0.7319	0.8783	0.9797	1.186	1.291	1.475	1.682	1.712	1.82	2.004	1.937	1.974	1.959	1.967	2.004	2.004	1.926	2.072	2.128	2.166	2.049	2.042	1.993	1.941	1.847	1.715	1.678	1.745	1.73	1.738	1.685	1.67	1.61	1.565	1.475
YGL016W	0.07537	0.07753	0.08255	0.1082	0.1425	0.1984	0.2856	0.3789	0.4784	0.5968	0.7302	0.8855	1.041	1.171	1.292	1.476	1.532	1.653	1.75	1.79	1.883	1.952	1.97	2.12	2.129	2.11	2.185	2.158	2.133	2.136	2.052	2.002	1.989	1.964	1.961	1.877	1.784	1.787	1.753	1.722	1.666	1.628	1.675	1.657	1.592	1.576	1.533	1.452	1.402
YFL023W	0.5646	0.5296	0.4933	0.5007	0.4117	0.4339	0.445	0.4784	0.5007	0.5785	0.6787	0.7454	0.7788	0.9346	1.057	1.157	1.224	1.291	1.38	1.469	1.53	1.496	1.541	1.624	1.652	1.747	1.747	1.869	1.88	1.869	1.869	1.891	1.869	1.941	1.819	1.775	1.797	1.691	1.63	1.58	1.407	1.335	1.335	1.302	1.235	1.235	1.224	1.346	1.224
YGL078C	0.07314	0.1006	0.1189	0.128	0.1593	0.2351	0.3304	0.4441	0.5734	0.7183	0.8672	1.015	1.121	1.298	1.394	1.469	1.583	1.7	1.758	1.879	1.853	1.967	2.028	2.036	2.062	2.062	2.116	2.15	2.108	2.112	2.084	2.066	2.066	1.925	1.917	1.852	1.859	1.859	1.779	1.775	1.848	1.792	1.788	1.728	1.672	1.636	1.523	1.416	1.374
YOR293W	0.1949	0.1735	0.174	0.2038	0.2458	0.2647	0.3004	0.4097	0.4895	0.6176	0.7584	0.8613	0.9895	1.137	1.162	1.277	1.38	1.416	1.41	1.403	1.452	1.542	1.511	1.468	1.359	1.445	1.471	1.41	1.387	1.515	1.605	1.672	1.708	1.695	1.666	1.634	1.519	1.477	1.496	1.351	1.424	1.412	1.443	1.468	1.401	1.395	1.462	1.408	1.548
YLR448W	0.1982	0.1967	0.2128	0.2034	0.2317	0.2768	0.3282	0.4047	0.4739	0.5672	0.7025	0.8199	0.9552	1.083	1.201	1.343	1.415	1.47	1.547	1.619	1.65	1.685	1.695	1.786	1.859	1.897	1.904	1.932	1.971	2.061	2.072	2.068	2.03	2.016	2.044	2.044	2.018	1.994	1.953	1.994	1.952	1.925	1.838	1.734	1.655	1.602	1.477	1.426	1.357
YER178W	0.4663	0.4381	0.4046	0.3806	0.3214	0.3764	0.4102	0.4187	0.4948	0.6217	0.7105	0.7781	0.8204	0.9515	1.015	1.095	1.078	1.061	1.18	1.26	1.281	1.349	1.396	1.455	1.599	1.561	1.561	1.489	1.535	1.569	1.615	1.632	1.67	1.725	1.797	1.709	1.666	1.692	1.594	1.548	1.501	1.489	1.489	1.4	1.345	1.425	1.391	1.391	1.404
YKR092C	0.2011	0.2338	0.2555	0.257	0.2602	0.2982	0.3285	0.4391	0.5432	0.6094	0.7688	0.9184	1.002	1.144	1.207	1.245	1.382	1.452	1.485	1.544	1.638	1.68	1.801	1.847	1.885	1.93	1.979	2.047	2.089	2.061	2.02	2.017	2.023	2.016	1.926	1.918	1.939	1.956	1.953	1.874	1.877	1.836	1.766	1.684	1.6	1.51	1.521	1.456	1.432
YML024W	0.1102	0.09335	0.08211	0.1056	0.09816	0.1222	0.1676	0.2408	0.3278	0.4667	0.6168	0.7251	0.9002	1.009	1.117	1.197	1.268	1.274	1.397	1.48	1.543	1.591	1.619	1.619	1.622	1.56	1.486	1.5	1.441	1.437	1.412	1.43	1.472	1.535	1.507	1.556	1.57	1.595	1.615	1.566	1.479	1.517	1.479	1.493	1.44	1.434	1.459	1.465	1.423
YDR126W	0.3996	0.3817	0.3578	0.3783	0.351	0.3715	0.3953	0.3953	0.443	0.4737	0.5248	0.5589	0.5998	0.6611	0.76	0.852	0.9235	1.002	0.9951	1.084	1.128	1.121	1.172	1.23	1.285	1.428	1.418	1.469	1.598	1.626	1.615	1.639	1.653	1.748	1.762	1.704	1.649	1.728	1.663	1.591	1.54	1.568	1.619	1.612	1.585	1.571	1.649	1.605	1.557
YML110C	0.4369	0.4706	0.4349	0.4294	0.4527	0.4959	0.5725	0.5858	0.669	0.7323	0.8255	0.8621	0.942	0.9719	1.042	1.092	1.172	1.242	1.355	1.494	1.588	1.661	1.767	1.814	1.781	1.831	1.761	1.851	1.901	1.874	2.017	2.1	2.064	2.163	2.057	1.977	1.947	1.827	1.807	1.807	1.621	1.688	1.744	1.737	1.694	1.651	1.551	1.608	1.484
YGR020C	0.1448	0.1854	0.1777	0.2152	0.2781	0.3542	0.4238	0.4436	0.5264	0.6257	0.7151	0.8376	0.9568	1.013	1.136	1.182	1.202	1.222	1.314	1.321	1.397	1.42	1.463	1.586	1.642	1.599	1.639	1.672	1.692	1.698	1.685	1.775	1.831	1.748	1.702	1.702	1.675	1.642	1.47	1.51	1.586	1.599	1.675	1.695	1.728	1.804	1.688	1.612	1.592
YPL090C	0.3022	0.2874	0.2965	0.3079	0.3356	0.3307	0.3193	0.4008	0.4447	0.505	0.5816	0.6956	0.8194	0.9661	1.103	1.168	1.271	1.336	1.385	1.466	1.499	1.46	1.525	1.536	1.541	1.611	1.557	1.601	1.645	1.727	1.727	1.803	1.803	1.88	1.852	1.913	1.864	1.88	1.803	1.673	1.601	1.575	1.51	1.499	1.422	1.39	1.38	1.359	1.331
YBR031W	0.2467	0.2436	0.2364	0.2357	0.2599	0.2754	0.3569	0.445	0.586	0.7115	0.8525	0.9296	1.055	1.212	1.317	1.328	1.425	1.553	1.756	1.793	1.822	1.894	2.024	2.152	2.201	2.128	2.135	2.179	2.185	2.152	2.011	1.967	1.998	2.084	2.06	2.06	2.04	2.035	1.956	1.897	1.8	1.707	1.663	1.624	1.648	1.59	1.478	1.434	1.41
YER177W	0.8518	0.7228	0.7314	0.7375	0.5605	0.5753	0.6048	0.5605	0.6269	0.6785	0.7154	0.6785	0.708	0.7891	0.8629	1.084	1.128	1.254	1.482	1.549	1.674	1.792	1.682	1.777	1.844	1.792	1.932	1.859	1.859	2.006	1.91	1.888	1.873	1.895	1.954	1.954	1.969	2.036	1.925	1.977	1.859	1.829	1.807	1.696	1.726	1.763	1.696	1.571	1.475
YLR018C	0.1786	0.1559	0.1624	0.2134	0.2413	0.2598	0.3248	0.3619	0.4176	0.4454	0.4965	0.6124	0.7192	0.8537	0.9047	1.086	1.332	1.378	1.471	1.526	1.661	1.735	1.805	1.796	1.907	1.953	1.972	1.981	2.116	2.125	2.06	2.014	1.958	1.977	1.939	1.861	1.861	1.986	2.014	2.032	2.041	2.018	1.916	1.898	1.837	1.865	1.745	1.754	1.661
YLL044W	0.3026	0.2957	0.2716	0.2844	0.3176	0.301	0.424	0.5255	0.6568	0.7915	0.9428	1.121	1.269	1.299	1.427	1.468	1.541	1.555	1.492	1.5	1.533	1.49	1.512	1.493	1.455	1.485	1.57	1.613	1.643	1.665	1.665	1.724	1.703	1.645	1.626	1.615	1.618	1.661	1.699	1.708	1.665	1.636	1.636	1.595	1.565	1.535	1.532	1.493	1.45
YDR457W	0.2741	0.2636	0.2605	0.2716	0.2933	0.3066	0.35	0.4166	0.4966	0.59	0.6533	0.7516	0.8833	1.017	1.118	1.215	1.317	1.427	1.52	1.56	1.64	1.738	1.823	1.877	1.948	1.975	2.122	2.148	2.117	2.098	2.152	2.125	2.142	2	2.035	2.053	2.085	1.988	1.957	1.917	1.943	1.815	1.738	1.733	1.715	1.723	1.662	1.587	1.568
YEL051W	0.1049	0.1076	0.1148	0.1199	0.1245	0.1583	0.2168	0.2721	0.3397	0.412	0.4796	0.5949	0.724	0.7502	0.8393	0.9162	1.07	1.156	1.168	1.227	1.393	1.411	1.488	1.428	1.526	1.62	1.591	1.519	1.543	1.553	1.642	1.603	1.565	1.556	1.623	1.616	1.573	1.505	1.5	1.505	1.51	1.459	1.497	1.463	1.447	1.404	1.399	1.387	1.391
YER131W	0.08573	0.07727	0.07512	0.07979	0.1106	0.1168	0.1568	0.206	0.2766	0.3688	0.421	0.4978	0.5624	0.6484	0.759	0.8788	0.9739	1.082	1.158	1.244	1.34	1.395	1.432	1.472	1.512	1.528	1.571	1.558	1.54	1.549	1.515	1.463	1.46	1.417	1.364	1.34	1.318	1.306	1.337	1.346	1.368	1.429	1.429	1.325	1.343	1.337	1.294	1.26	1.211
YCR084C	0.1082	0.1276	0.1476	0.1587	0.1763	0.2057	0.2292	0.2997	0.344	0.3937	0.4584	0.5496	0.6114	0.7319	0.8024	0.8876	0.9494	1.002	1.047	1.108	1.149	1.167	1.211	1.24	1.29	1.296	1.288	1.235	1.232	1.217	1.267	1.255	1.299	1.334	1.375	1.396	1.437	1.422	1.393	1.352	1.387	1.384	1.428	1.373	1.349	1.387	1.399	1.396	1.402
YDR010C	0.2864	0.295	0.2721	0.2747	0.2935	0.2596	0.2784	0.3292	0.3555	0.4346	0.491	0.5455	0.6659	0.7901	0.8785	0.9895	1.031	1.183	1.313	1.484	1.591	1.757	1.896	2.022	2.118	2.15	2.109	2.099	2.007	1.943	2.035	1.962	1.971	1.917	1.879	1.892	1.845	1.795	1.763	1.716	1.766	1.753	1.731	1.787	1.702	1.637	1.573	1.497	1.415
YKL009W	0.549	0.502	0.5359	0.5042	0.4034	0.4594	0.6162	0.6162	0.7059	0.7843	0.9748	1.109	1.232	1.221	1.345	1.423	1.557	1.524	1.647	1.49	1.546	1.58	1.58	1.602	1.793	1.636	1.77	1.748	1.849	1.972	1.994	1.882	2.118	2.174	2.118	2.162	1.95	1.927	1.826	1.647	1.591	1.725	1.625	1.703	1.647	1.625	1.546	1.434	1.277
YJL189W	0.2347	0.2455	0.2647	0.2785	0.2991	0.3507	0.392	0.4745	0.5467	0.6292	0.7427	0.8767	0.8974	0.9799	1.042	1.083	1.155	1.135	1.166	1.289	1.403	1.516	1.588	1.558	1.588	1.558	1.578	1.496	1.454	1.351	1.3	1.351	1.32	1.289	1.341	1.392	1.423	1.619	1.599	1.609	1.599	1.609	1.537	1.671	1.692	1.692	1.681	1.692	1.63
YCL037C	0.2177	0.231	0.2399	0.2335	0.264	0.2513	0.2792	0.2894	0.3173	0.3503	0.4467	0.5305	0.6346	0.7361	0.8503	0.8833	0.9569	0.9341	0.9113	0.9265	0.9036	0.8935	0.9747	0.9696	1.066	1.102	1.086	1.099	1.122	1.122	1.15	1.185	1.185	1.264	1.31	1.325	1.279	1.269	1.201	1.256	1.223	1.264	1.277	1.305	1.315	1.355	1.31	1.315	1.216
YPL270W	0.3046	0.3078	0.2992	0.3115	0.3023	0.3573	0.3847	0.4122	0.4672	0.5221	0.5954	0.6412	0.7145	0.7695	0.8428	0.8794	0.9939	1.09	1.195	1.255	1.36	1.447	1.525	1.534	1.571	1.635	1.69	1.773	1.837	1.937	1.956	1.947	1.928	1.837	1.736	1.69	1.53	1.539	1.566	1.539	1.548	1.498	1.507	1.557	1.47	1.434	1.434	1.498	1.521
YDL191W	0.3813	0.371	0.364	0.3417	0.3277	0.3626	0.3887	0.4149	0.4375	0.5125	0.652	0.8385	0.964	1.046	1.232	1.367	1.466	1.471	1.456	1.45	1.558	1.55	1.593	1.672	1.728	1.752	1.839	1.775	1.775	1.775	1.722	1.693	1.684	1.654	1.71	1.731	1.74	1.667	1.735	1.813	1.731	1.714	1.653	1.588	1.606	1.588	1.497	1.506	1.485
YCR004C	0.4495	0.4159	0.4477	0.4364	0.4426	0.4549	0.4828	0.5942	0.653	0.7118	0.8851	0.9718	1.086	1.244	1.331	1.498	1.56	1.541	1.581	1.612	1.581	1.516	1.51	1.591	1.643	1.625	1.64	1.687	1.687	1.727	1.721	1.733	1.77	1.795	1.767	1.879	1.764	1.668	1.609	1.563	1.482	1.516	1.399	1.461	1.547	1.529	1.551	1.532	1.451
YDR174W	0.2542	0.2324	0.2072	0.2052	0.1845	0.1799	0.2052	0.2721	0.339	0.4151	0.5073	0.6365	0.7172	0.8532	0.9063	0.9916	1.061	1.158	1.185	1.342	1.37	1.402	1.43	1.51	1.543	1.559	1.43	1.386	1.397	1.374	1.289	1.201	1.206	1.248	1.308	1.275	1.234	1.282	1.278	1.208	1.236	1.111	1.197	1.229	1.174	1.234	1.314	1.31	1.326
YDL182W	0.4307	0.4195	0.4037	0.3745	0.3353	0.2961	0.3032	0.3424	0.3496	0.3924	0.4173	0.4494	0.5778	0.6385	0.6742	0.8525	0.9809	1.113	1.231	1.177	1.206	1.348	1.334	1.309	1.355	1.423	1.573	1.691	1.644	1.659	1.637	1.591	1.559	1.448	1.338	1.316	1.213	1.213	1.234	1.163	1.245	1.32	1.32	1.377	1.405	1.363	1.473	1.398	1.338
YDR418W	0.1626	0.1482	0.1815	0.2052	0.2355	0.2816	0.3413	0.4839	0.62	0.7359	0.8922	1.051	1.214	1.42	1.473	1.602	1.725	1.792	1.864	1.951	1.964	2.093	2.156	2.242	2.258	2.298	2.36	2.358	2.384	2.295	2.209	2.176	2.107	1.978	2.014	1.911	1.907	1.834	1.834	1.824	1.738	1.615	1.569	1.55	1.493	1.434	1.341	1.354	1.334
YDL130W	0.4329	0.4594	0.4557	0.4297	0.4062	0.4453	0.4609	0.4896	0.5625	0.6354	0.8229	0.9244	1.01	1.169	1.281	1.344	1.448	1.476	1.596	1.641	1.726	1.841	1.823	1.815	1.844	1.906	1.945	1.893	1.841	1.937	1.971	1.989	1.909	1.859	1.833	1.891	1.898	1.831	1.768	1.763	1.75	1.721	1.659	1.578	1.568	1.531	1.503	1.503	1.474
YLL028W	0.3705	0.4098	0.4214	0.4297	0.4421	0.4421	0.4297	0.4671	0.5542	0.5978	0.6788	0.6912	0.7722	0.9341	1.071	1.04	1.177	1.208	1.445	1.526	1.594	1.65	1.719	1.719	1.868	1.769	1.837	1.918	1.931	1.862	1.781	1.713	1.85	1.812	1.787	1.737	1.806	1.856	1.856	1.762	1.731	1.619	1.632	1.675	1.594	1.526	1.358	1.389	1.351
YCL058C	0.4319	0.385	0.3949	0.3667	0.3737	0.3984	0.3631	0.3878	0.4407	0.4936	0.617	0.7263	0.8038	0.9131	0.9766	1.075	1.153	1.132	1.153	1.125	1.146	1.188	1.111	1.111	1.181	1.118	1.125	1.125	1.125	1.202	1.181	1.096	1.111	1.139	1.132	1.089	1.096	1.111	1.153	1.132	1.146	1.132	1.153	1.153	1.139	1.16	1.167	1.075	1.132
YKL055C	0.1716	0.2112	0.2376	0.2715	0.264	0.3319	0.445	0.5129	0.5129	0.5883	0.6788	0.8297	1.003	0.9881	1.079	1.252	1.305	1.275	1.245	1.214	1.343	1.38	1.478	1.576	1.614	1.607	1.637	1.69	1.773	1.727	1.803	1.991	2.044	2.067	1.969	1.984	1.984	1.81	1.765	1.81	1.69	1.757	1.622	1.667	1.742	1.659	1.569	1.591	1.426
YOR083W	0.181	0.1648	0.1643	0.1507	0.1551	0.1793	0.2123	0.3246	0.4698	0.6062	0.8394	1.074	1.284	1.527	1.76	1.937	2.156	2.325	2.408	2.558	2.614	2.512	2.568	2.54	2.55	2.531	2.531	2.573	2.62	2.489	2.526	2.348	2.292	2.146	2.057	2.034	1.955	1.833	1.819	1.744	1.613	1.487	1.45	1.454	1.371	1.315	1.25	1.264	1.254
YGL088W	0.1978	0.1994	0.1952	0.2171	0.2623	0.3414	0.3731	0.4477	0.5178	0.6015	0.6761	0.8344	0.9836	1.167	1.291	1.37	1.486	1.519	1.461	1.461	1.465	1.44	1.495	1.508	1.592	1.655	1.644	1.768	1.843	1.893	1.933	1.965	2.06	2.166	2.03	1.99	1.999	2.008	1.997	1.947	1.841	1.856	1.868	1.739	1.635	1.526	1.422	1.375	1.287
YBR191W	0.4705	0.5163	0.5023	0.4778	0.4251	0.4069	0.4015	0.4687	0.5304	0.5922	0.7266	0.8556	1.003	1.132	1.197	1.194	1.319	1.313	1.404	1.477	1.51	1.62	1.726	1.715	1.758	1.806	1.748	1.771	1.719	1.675	1.68	1.738	1.686	1.695	1.682	1.735	1.764	1.717	1.668	1.626	1.64	1.597	1.52	1.471	1.451	1.357	1.29	1.195	1.181
YLL045C	0.2598	0.2156	0.2121	0.2431	0.2635	0.3359	0.3785	0.5307	0.7292	0.8851	1.093	1.219	1.327	1.516	1.553	1.676	1.733	1.711	1.811	1.896	1.958	2.052	2.043	2.141	2.154	2.178	2.245	2.193	2.288	2.269	2.138	2.138	2.104	2	1.997	1.85	1.882	1.93	1.854	1.826	1.792	1.755	1.67	1.586	1.557	1.529	1.499	1.481	1.39
YOL122C	0.0841	0.09661	0.09416	0.1047	0.1164	0.1282	0.1405	0.17	0.1787	0.215	0.2391	0.2779	0.3463	0.4177	0.4689	0.5471	0.6069	0.6931	0.7862	0.873	0.9476	1.127	1.225	1.311	1.455	1.511	1.559	1.59	1.553	1.517	1.548	1.503	1.517	1.49	1.481	1.502	1.568	1.547	1.535	1.497	1.529	1.55	1.529	1.487	1.499	1.487	1.532	1.466	1.455
YDR101C	0.3244	0.2837	0.2884	0.2991	0.2842	0.3065	0.3757	0.524	0.6599	0.8304	1.023	1.216	1.347	1.453	1.542	1.661	1.691	1.705	1.72	1.896	1.97	1.955	1.96	2.032	2.066	2.101	2.066	2.037	2.195	2.185	2.118	2.123	2.118	1.948	1.995	1.864	1.873	1.94	1.851	1.822	1.812	1.708	1.73	1.76	1.681	1.73	1.594	1.634	1.619
YNL236W	0.2997	0.3063	0.333	0.3647	0.3583	0.3393	0.3869	0.501	0.5454	0.631	0.685	0.7515	0.8562	0.9608	1.072	1.224	1.265	1.398	1.497	1.636	1.665	1.665	1.646	1.744	1.782	1.808	1.766	1.89	1.884	1.871	1.798	1.731	1.687	1.63	1.551	1.532	1.576	1.601	1.57	1.62	1.693	1.595	1.541	1.436	1.345	1.284	1.211	1.123	1.154
YNL076W	0.2126	0.2194	0.1966	0.2116	0.2116	0.2469	0.2717	0.2913	0.3553	0.4663	0.5381	0.6818	0.802	0.9039	1.048	1.202	1.324	1.42	1.55	1.625	1.708	1.771	1.799	1.863	1.97	1.941	2.001	1.974	1.954	1.891	1.868	1.903	1.959	1.919	1.923	1.899	1.899	1.886	1.759	1.72	1.681	1.673	1.697	1.681	1.65	1.658	1.617	1.574	1.547
YPL125W	0.3296	0.376	0.3581	0.3313	0.3871	0.4116	0.4848	0.5511	0.6383	0.7673	0.9417	1.109	1.249	1.311	1.413	1.458	1.552	1.646	1.597	1.583	1.702	1.719	1.8	1.838	1.758	1.824	1.831	1.814	1.922	1.922	1.852	1.932	1.883	1.925	1.918	1.779	1.709	1.779	1.73	1.692	1.681	1.674	1.688	1.646	1.503	1.44	1.461	1.385	1.297
YOR125C	0.2632	0.2579	0.2701	0.2991	0.2958	0.3296	0.3498	0.3955	0.4462	0.4631	0.5053	0.6067	0.6912	0.747	0.7892	0.8315	0.9194	0.9751	1.029	1.186	1.322	1.408	1.519	1.614	1.682	1.754	1.682	1.682	1.693	1.739	1.802	1.861	1.852	1.869	1.827	1.852	1.81	1.734	1.655	1.621	1.646	1.722	1.693	1.693	1.744	1.722	1.736	1.682	1.602
YBL042C	0.3958	0.4297	0.4398	0.42	0.3608	0.3608	0.3608	0.42	0.4308	0.4415	0.4792	0.5492	0.6139	0.7269	0.9154	0.98	1.147	1.212	1.314	1.335	1.438	1.282	1.352	1.33	1.454	1.61	1.793	1.772	1.928	1.939	1.939	1.917	1.836	1.723	1.755	1.788	1.809	1.885	1.75	1.761	1.648	1.626	1.518	1.486	1.524	1.691	1.648	1.739	1.718
YHR194W	0.1994	0.2292	0.2369	0.2528	0.2455	0.259	0.3129	0.3263	0.3408	0.3833	0.3906	0.4082	0.4828	0.5532	0.6278	0.6837	0.7718	0.8878	1.03	1.065	1.143	1.21	1.33	1.377	1.508	1.604	1.774	1.841	1.915	1.937	1.919	1.869	1.879	1.831	1.791	1.873	1.926	1.944	1.972	1.877	1.806	1.813	1.731	1.601	1.593	1.555	1.618	1.661	1.668
YJL062W	0.2707	0.2565	0.2517	0.2829	0.2504	0.2626	0.285	0.285	0.2952	0.3338	0.3664	0.4214	0.4987	0.5313	0.6025	0.6575	0.7471	0.7186	0.8081	0.8142	0.8651	0.9384	1.006	1.077	1.221	1.232	1.286	1.403	1.419	1.474	1.392	1.421	1.394	1.427	1.356	1.339	1.284	1.317	1.266	1.299	1.276	1.315	1.325	1.396	1.464	1.453	1.443	1.417	1.388
YLR193C	0.2445	0.2608	0.2626	0.2678	0.2678	0.2911	0.3415	0.4036	0.4735	0.5666	0.6779	0.8357	0.9625	1.066	1.158	1.226	1.392	1.446	1.477	1.539	1.594	1.59	1.668	1.617	1.644	1.679	1.733	1.803	1.893	1.966	1.943	2.005	2.048	2.009	2.005	1.974	1.862	1.869	1.846	1.73	1.702	1.621	1.636	1.706	1.671	1.613	1.629	1.64	1.563
YGR064W	0.1574	0.1888	0.1705	0.1798	0.1911	0.2023	0.2136	0.2922	0.326	0.444	0.517	0.5732	0.7474	0.843	0.9048	1.079	1.18	1.315	1.422	1.478	1.663	1.916	1.961	2.046	2.152	2.197	2.22	2.203	2.124	2.141	2.012	1.905	1.939	1.905	1.793	1.776	1.647	1.624	1.647	1.647	1.512	1.523	1.433	1.512	1.523	1.422	1.287	1.309	1.242
YER145C	0.3875	0.3782	0.3926	0.3941	0.4207	0.4295	0.5358	0.5358	0.5713	0.62	0.7085	0.8724	0.9432	1.014	1.112	1.218	1.351	1.435	1.475	1.625	1.669	1.754	1.767	1.829	1.944	1.878	1.851	1.833	1.798	1.882	1.878	1.723	1.758	1.807	1.94	1.957	2.006	1.979	2.037	1.971	1.851	1.709	1.678	1.59	1.572	1.497	1.514	1.563	1.475
YCR100C	0.1327	0.1384	0.1541	0.1423	0.1653	0.1619	0.1789	0.1687	0.1849	0.1849	0.2045	0.2411	0.2846	0.34	0.4525	0.5419	0.6604	0.772	0.9237	1.062	1.19	1.263	1.372	1.49	1.652	1.721	1.801	1.853	1.975	2.054	2.048	2.009	1.999	1.96	2	1.931	1.875	1.875	1.881	1.841	1.867	1.748	1.755	1.695	1.701	1.691	1.695	1.616	1.646
YDR450W	0.3019	0.3198	0.3515	0.3353	0.4082	0.4374	0.4763	0.588	0.6609	0.7897	0.9841	1.072	1.188	1.312	1.363	1.458	1.468	1.458	1.531	1.531	1.575	1.579	1.606	1.667	1.672	1.662	1.75	1.733	1.733	1.784	1.801	1.861	1.883	1.861	1.9	1.99	1.99	1.997	1.985	1.929	1.959	1.898	1.835	1.735	1.645	1.592	1.601	1.511	1.439
YGL084C	0.1819	0.194	0.1768	0.1862	0.1992	0.2035	0.241	0.2742	0.2858	0.3363	0.3522	0.4027	0.4489	0.4965	0.5181	0.6293	0.7014	0.7534	0.8169	0.9396	1.067	1.176	1.227	1.345	1.494	1.68	1.739	1.756	1.8	1.826	1.814	1.821	1.729	1.733	1.69	1.702	1.791	1.791	1.758	1.762	1.67	1.7	1.709	1.619	1.593	1.563	1.546	1.515	1.476
YHL033C	0.2261	0.2058	0.2079	0.2049	0.1915	0.2005	0.2628	0.4143	0.4633	0.5702	0.7083	0.8196	0.9934	1.096	1.069	1.216	1.27	1.425	1.59	1.63	1.693	1.8	1.809	1.929	1.84	1.889	1.973	2.058	2.049	2.107	2.143	2.174	2.152	2.076	2.027	2.027	2.036	1.929	1.938	1.813	1.831	1.773	1.773	1.724	1.706	1.657	1.684	1.635	1.577
YML108W	0.09971	0.1244	0.1516	0.1664	0.2165	0.2325	0.2758	0.3396	0.4011	0.4011	0.4695	0.5652	0.6906	0.841	0.9869	1.101	1.247	1.32	1.459	1.568	1.584	1.625	1.718	1.775	1.889	1.873	1.894	2.012	2.033	2.044	2.088	2.015	2.067	2.076	2.04	1.999	2.01	1.987	2.113	2.108	2.088	2.042	2.047	1.999	2.006	1.953	1.807	1.684	1.664
YGR229C	0.3194	0.3093	0.3152	0.3085	0.3085	0.347	0.3998	0.4262	0.4826	0.5427	0.6291	0.6855	0.7348	0.8524	1.004	1.106	1.25	1.424	1.545	1.674	1.734	1.774	1.869	1.862	1.869	1.986	2.069	2.121	2.16	2.201	2.208	2.178	2.114	2.084	2.077	2.024	1.938	2.003	2.052	1.983	1.976	1.881	1.846	1.877	1.766	1.675	1.603	1.538	1.519
YGL031C	0.1237	0.1245	0.1384	0.13	0.1597	0.2007	0.2463	0.3376	0.4094	0.5565	0.6956	0.8496	0.9591	1.113	1.195	1.383	1.375	1.48	1.541	1.627	1.623	1.716	1.701	1.792	1.837	1.89	1.942	2.086	2.117	2.176	2.225	2.168	2.107	2.096	2.077	1.949	1.859	1.78	1.855	1.845	1.819	1.676	1.736	1.709	1.687	1.608	1.6	1.54	1.528
YLR388W	0.102	0.1101	0.1042	0.1068	0.1389	0.1709	0.2331	0.3273	0.4147	0.54	0.675	0.7789	0.9245	1.047	1.172	1.249	1.357	1.444	1.493	1.541	1.59	1.544	1.596	1.57	1.532	1.605	1.577	1.529	1.619	1.619	1.654	1.685	1.64	1.675	1.7	1.662	1.648	1.655	1.602	1.599	1.554	1.592	1.55	1.543	1.523	1.533	1.527	1.461	1.398
YDR181C	0.191	0.1881	0.1782	0.1711	0.178	0.2079	0.2343	0.2699	0.317	0.4261	0.5536	0.6674	0.7914	0.9155	1.029	1.242	1.322	1.406	1.46	1.504	1.591	1.751	1.768	1.815	1.91	2.034	2.122	2.15	2.14	2.108	2.13	2.1	2.086	2.064	2.057	2.061	2.054	2.05	1.952	1.886	1.842	1.817	1.715	1.648	1.633	1.648	1.604	1.53	1.482
YDR156W	0.1462	0.1435	0.1528	0.1538	0.1728	0.169	0.2108	0.2259	0.3152	0.4481	0.6285	0.7519	0.9778	1.054	1.228	1.356	1.435	1.468	1.542	1.608	1.764	1.783	1.865	1.916	2.02	2.159	2.117	2.113	2.132	2.041	2.085	2.066	1.942	1.927	1.937	1.994	2.085	1.971	1.866	1.857	1.809	1.734	1.658	1.572	1.534	1.559	1.549	1.546	1.587
YIL098C	0.5078	0.4533	0.417	0.4079	0.4247	0.4163	0.3785	0.3533	0.4584	0.5299	0.5719	0.6771	0.7822	0.8873	0.9841	1.018	1.152	1.266	1.358	1.417	1.476	1.552	1.661	1.766	1.808	1.855	1.977	1.951	2.019	1.96	1.838	1.926	1.88	1.766	1.825	1.825	1.842	1.867	1.834	1.867	1.808	1.707	1.615	1.64	1.665	1.518	1.384	1.426	1.485
YER020W	0.2086	0.1907	0.1788	0.1995	0.1946	0.2068	0.236	0.2773	0.3576	0.4039	0.5133	0.6398	0.8004	0.9391	1.036	1.182	1.396	1.511	1.684	1.742	1.898	2.019	2.151	2.243	2.255	2.301	2.382	2.301	2.284	2.204	2.192	2.117	1.995	1.983	2.007	1.954	1.983	1.861	1.885	1.851	1.766	1.654	1.737	1.662	1.669	1.635	1.647	1.606	1.589
YDR257C	0.1949	0.1865	0.1846	0.1936	0.1977	0.2477	0.2935	0.3507	0.4402	0.5735	0.7025	0.8566	1.004	1.094	1.219	1.308	1.376	1.484	1.556	1.631	1.746	1.815	1.883	2.012	1.975	2.003	2.018	2.086	2.107	2.089	1.995	2.007	2	2.003	1.975	1.958	1.983	2.005	1.993	1.917	1.87	1.802	1.766	1.731	1.663	1.663	1.67	1.628	1.588
YMR304W	0.147	0.1613	0.1344	0.1512	0.1824	0.1896	0.2256	0.2928	0.3528	0.4728	0.5568	0.6528	0.78	0.9145	1.094	1.274	1.402	1.493	1.596	1.704	1.793	1.848	1.86	1.971	2.129	2.213	2.206	2.206	2.206	2.268	2.268	2.177	2.146	2.158	2.172	2.148	2.081	2.026	1.983	1.966	1.954	1.807	1.771	1.704	1.62	1.639	1.524	1.459	1.507
YJL177W	0.2299	0.219	0.1873	0.1752	0.1835	0.1877	0.2169	0.2941	0.365	0.4672	0.5485	0.6736	0.8279	0.9531	1.02	1.185	1.333	1.487	1.637	1.718	1.821	1.902	1.935	2.033	2.1	2.094	2.108	2.121	2.223	2.219	2.136	2.161	2.171	2.167	2.133	2.052	2.023	2.023	1.979	1.931	1.912	1.86	1.869	1.844	1.796	1.648	1.585	1.497	1.468
YKL073W	0.3058	0.2982	0.274	0.284	0.2457	0.2348	0.3058	0.2949	0.3167	0.3277	0.3495	0.3986	0.4587	0.4587	0.4915	0.5516	0.7099	0.7809	0.7918	0.9229	0.9939	1.076	1.109	1.13	1.19	1.322	1.322	1.403	1.48	1.491	1.529	1.502	1.633	1.671	1.556	1.496	1.655	1.638	1.638	1.54	1.524	1.655	1.676	1.589	1.556	1.545	1.524	1.464	1.447
YMR216C	0.1685	0.1804	0.1784	0.177	0.1614	0.1982	0.2761	0.361	0.4091	0.5224	0.6314	0.8537	1.039	1.201	1.443	1.645	1.819	2.009	2.101	2.247	2.351	2.419	2.5	2.568	2.589	2.569	2.493	2.445	2.357	2.39	2.274	2.2	2.16	2.058	2.01	1.945	1.847	1.859	1.83	1.794	1.815	1.737	1.709	1.591	1.502	1.43	1.336	1.276	1.256
YEL013W	0.1299	0.1442	0.1537	0.1605	0.1862	0.2407	0.2952	0.388	0.4461	0.5748	0.7263	0.897	1.038	1.209	1.316	1.47	1.522	1.614	1.643	1.717	1.795	1.849	1.849	1.901	1.904	1.904	1.891	1.865	1.872	1.898	1.869	1.907	1.952	1.904	1.849	1.823	1.762	1.714	1.624	1.544	1.515	1.493	1.496	1.496	1.524	1.489	1.434	1.437	1.383
YPL002C	0.2823	0.2524	0.2546	0.2372	0.2372	0.2301	0.2538	0.2538	0.2776	0.2657	0.2728	0.2989	0.3131	0.3084	0.3701	0.4839	0.6144	0.7567	0.8754	0.9869	1.224	1.319	1.43	1.511	1.592	1.729	1.886	1.867	1.879	1.841	1.86	1.829	1.741	1.623	1.611	1.642	1.58	1.573	1.554	1.523	1.504	1.509	1.454	1.554	1.499	1.499	1.442	1.492	1.442
YNL226W	0.2209	0.2357	0.2586	0.2525	0.2581	0.3058	0.3647	0.4349	0.5611	0.693	0.8585	1.021	1.153	1.243	1.422	1.428	1.495	1.532	1.58	1.658	1.647	1.63	1.779	1.79	1.832	1.868	1.888	1.995	1.975	1.927	1.944	1.964	1.964	1.964	1.978	1.972	1.984	2.02	1.984	1.941	1.969	1.95	1.908	1.86	1.759	1.686	1.608	1.453	1.321
YPL140C	0.1509	0.1384	0.1301	0.142	0.1464	0.1724	0.168	0.1724	0.1858	0.2163	0.2549	0.3151	0.359	0.385	0.4496	0.5403	0.6354	0.7224	0.7922	0.9134	1.087	1.126	1.234	1.352	1.451	1.581	1.611	1.637	1.779	1.831	1.792	1.774	1.7	1.666	1.723	1.709	1.692	1.679	1.674	1.74	1.796	1.757	1.735	1.684	1.714	1.71	1.666	1.596	1.523
YNL098C	0.1636	0.1977	0.2158	0.189	0.1989	0.2327	0.2188	0.2626	0.2725	0.2626	0.3063	0.364	0.4078	0.5032	0.5609	0.6286	0.7201	0.8056	0.905	1.038	1.13	1.253	1.382	1.52	1.641	1.695	1.738	1.882	2.017	2.083	2.083	2.097	2.11	2.172	2.134	2.067	2.063	2.106	2.087	2.11	2.059	2.063	2.019	1.941	1.874	1.83	1.796	1.695	1.599
YJR118C	0.6198	0.6462	0.6128	0.5889	0.5969	0.4974	0.5253	0.5651	0.5571	0.6168	0.7083	0.7959	0.9272	1.066	1.122	1.21	1.242	1.265	1.273	1.341	1.305	1.341	1.369	1.385	1.429	1.437	1.361	1.373	1.345	1.246	1.261	1.261	1.261	1.313	1.369	1.444	1.56	1.552	1.624	1.584	1.6	1.468	1.361	1.325	1.333	1.218	1.226	1.134	1.226
YEL029C	0.9398	0.906	0.8353	0.7849	0.6885	0.5645	0.537	0.5508	0.5508	0.6059	0.6472	0.7435	0.9157	0.9776	1.164	1.253	1.356	1.556	1.632	1.659	1.659	1.59	1.577	1.604	1.446	1.391	1.274	1.198	1.164	1.274	1.315	1.315	1.384	1.487	1.515	1.501	1.515	1.356	1.391	1.404	1.356	1.446	1.48	1.384	1.501	1.439	1.398	1.446	1.329
YLR287C-A	0.1898	0.1697	0.1916	0.1993	0.2169	0.2296	0.3221	0.3875	0.5661	0.6586	0.7973	0.9456	1.154	1.28	1.432	1.389	1.493	1.523	1.553	1.544	1.591	1.674	1.87	1.858	1.898	1.95	1.998	1.985	1.965	1.929	1.995	2.033	2.059	2.116	2.111	2.046	2.084	2.041	2.068	2.03	1.969	1.929	1.99	1.839	1.764	1.716	1.641	1.531	1.51
YMR072W	0.3297	0.3678	0.3614	0.366	0.3533	0.3859	0.4403	0.5327	0.5653	0.6377	0.7519	0.8352	0.9004	1.004	1.12	1.221	1.364	1.495	1.596	1.683	1.728	1.785	1.779	1.794	1.77	1.774	1.81	1.857	1.806	1.866	1.797	1.747	1.817	1.85	1.841	1.924	1.93	1.962	1.995	1.957	1.882	1.844	1.761	1.752	1.765	1.705	1.585	1.549	1.48
YAL023C	0.3422	0.3399	0.3147	0.3372	0.3237	0.3102	0.3169	0.3169	0.3439	0.3911	0.3911	0.4484	0.5192	0.5766	0.6608	0.7654	0.8564	0.9609	1.008	1.069	1.089	1.183	1.254	1.328	1.467	1.534	1.625	1.804	1.834	1.811	1.79	1.777	1.814	1.797	1.743	1.743	1.75	1.757	1.699	1.662	1.581	1.537	1.44	1.372	1.386	1.359	1.298	1.359	1.345
YLR142W	0.1853	0.2061	0.1988	0.2298	0.2143	0.2298	0.2634	0.2711	0.2815	0.346	0.3925	0.4803	0.5449	0.6637	0.8031	0.9271	0.9787	1.108	1.201	1.33	1.418	1.487	1.557	1.735	1.769	1.875	1.87	1.875	1.957	2.012	1.934	1.976	1.934	1.906	1.916	1.805	1.769	1.815	1.833	1.857	1.955	1.914	1.978	1.919	1.821	1.658	1.547	1.482	1.402
YGL237C	0.208	0.2372	0.2094	0.2073	0.2149	0.2326	0.2832	0.3059	0.3894	0.4399	0.4728	0.5234	0.6296	0.7434	0.8344	0.8951	1.042	1.161	1.267	1.332	1.381	1.459	1.578	1.611	1.777	1.856	1.856	1.934	2.096	2.162	2.268	2.223	2.265	2.278	2.258	2.116	2.033	1.944	1.924	1.818	1.863	1.813	1.836	1.826	1.813	1.74	1.762	1.676	1.697
YOR096W	0.4439	0.3874	0.3766	0.3459	0.3344	0.369	0.4151	0.4497	0.5534	0.6111	0.7033	0.6803	0.6918	0.761	0.7379	0.7725	0.7149	0.7379	0.8302	0.8532	0.8648	0.9339	1.02	1.165	1.216	1.303	1.366	1.355	1.43	1.43	1.453	1.464	1.441	1.464	1.528	1.516	1.528	1.528	1.441	1.418	1.464	1.401	1.412	1.435	1.516	1.626	1.718	1.637	1.649
YML048W	0.3579	0.314	0.2771	0.2837	0.2342	0.2837	0.2837	0.3265	0.3628	0.4651	0.5739	0.6762	0.729	0.7883	0.8774	0.95	0.9763	1.046	1.154	1.211	1.326	1.399	1.544	1.722	1.758	1.794	1.897	1.94	1.959	1.953	1.89	1.91	1.89	1.834	1.778	1.732	1.649	1.692	1.692	1.682	1.719	1.761	1.775	1.821	1.725	1.616	1.53	1.448	1.412
YGL216W	0.3545	0.3703	0.3742	0.3883	0.4249	0.4193	0.4502	0.4249	0.4361	0.4587	0.4474	0.5149	0.6247	0.6556	0.771	0.8329	0.8948	1.021	1.086	1.111	1.216	1.289	1.472	1.612	1.691	1.868	1.905	1.947	1.916	1.942	1.953	1.947	1.815	1.857	1.863	1.975	1.908	1.877	1.86	1.897	1.84	1.84	1.79	1.722	1.691	1.666	1.598	1.587	1.629
YBR026C	0.2622	0.2384	0.2225	0.2248	0.2316	0.2452	0.3337	0.3746	0.4495	0.4768	0.5449	0.6607	0.756	0.8105	0.8922	1.008	1.192	1.308	1.376	1.451	1.471	1.59	1.57	1.594	1.628	1.638	1.604	1.59	1.584	1.675	1.73	1.689	1.716	1.778	1.897	1.88	1.887	1.788	1.788	1.767	1.771	1.638	1.682	1.59	1.611	1.638	1.601	1.59	1.689
YHR116W	0.2309	0.2356	0.2309	0.2274	0.2638	0.282	0.2638	0.282	0.2934	0.373	0.4344	0.514	0.6027	0.7119	0.8984	1.103	1.192	1.36	1.437	1.51	1.576	1.576	1.553	1.59	1.613	1.613	1.66	1.719	1.799	1.792	1.822	1.774	1.774	1.817	1.733	1.701	1.774	1.685	1.699	1.688	1.615	1.694	1.69	1.624	1.66	1.635	1.61	1.61	1.549
YLR441C	0.2535	0.2251	0.2179	0.2219	0.1993	0.2186	0.2278	0.3275	0.4405	0.5176	0.675	0.8232	0.933	1.074	1.158	1.209	1.302	1.325	1.341	1.44	1.479	1.54	1.592	1.66	1.728	1.75	1.734	1.744	1.751	1.773	1.766	1.763	1.811	1.743	1.729	1.739	1.752	1.72	1.736	1.682	1.746	1.791	1.772	1.753	1.765	1.704	1.704	1.727	1.65
YEL054C	0.08467	0.08467	0.08467	0.1058	0.1467	0.192	0.3069	0.4506	0.6305	0.7893	0.9722	1.128	1.282	1.338	1.411	1.476	1.542	1.53	1.586	1.586	1.709	1.819	1.831	1.855	1.92	1.917	2.049	2.053	1.993	2.034	2.07	2.127	2.176	2.118	2.02	2.056	1.955	1.898	1.82	1.731	1.662	1.7	1.638	1.628	1.559	1.533	1.483	1.476	1.483
YOL121C	0.2413	0.2377	0.2167	0.2148	0.2351	0.2554	0.2685	0.3294	0.3947	0.4963	0.5645	0.6734	0.8403	0.9651	1.039	1.12	1.197	1.299	1.335	1.319	1.283	1.315	1.335	1.348	1.422	1.496	1.519	1.605	1.699	1.733	1.72	1.683	1.699	1.737	1.681	1.606	1.627	1.685	1.685	1.653	1.567	1.599	1.604	1.588	1.53	1.517	1.476	1.501	1.473
YHR038W	0.3837	0.3465	0.33	0.3182	0.297	0.2617	0.3041	0.297	0.3465	0.4102	0.488	0.587	0.7214	0.7567	0.8557	0.9901	1.04	1.124	1.209	1.273	1.351	1.499	1.478	1.556	1.648	1.796	1.782	1.888	1.803	1.761	1.825	1.775	1.676	1.69	1.584	1.669	1.796	1.782	1.867	1.902	1.867	1.874	1.796	1.782	1.733	1.584	1.45	1.386	1.414
YGR214W	0.4189	0.3704	0.3601	0.3401	0.3401	0.3401	0.3905	0.5039	0.5984	0.6299	0.7622	0.8944	1.046	1.127	1.184	1.285	1.43	1.442	1.398	1.367	1.487	1.449	1.442	1.424	1.48	1.594	1.65	1.505	1.531	1.594	1.657	1.745	1.732	1.707	1.839	1.852	1.877	1.827	1.808	1.82	1.82	1.726	1.745	1.657	1.675	1.55	1.455	1.392	1.379
YER056C-A	0.2772	0.2419	0.2304	0.2263	0.2078	0.2016	0.2407	0.3003	0.4052	0.4896	0.5245	0.5986	0.6891	0.7837	0.8187	0.8578	0.9462	1.08	1.207	1.281	1.345	1.504	1.609	1.707	1.767	1.822	1.897	2.026	1.956	1.936	1.946	1.981	1.971	2.014	1.905	1.919	1.979	1.969	1.934	1.874	1.8	1.755	1.769	1.779	1.711	1.711	1.726	1.716	1.722
YOR078W	0.2241	0.2196	0.2315	0.2113	0.2593	0.2593	0.3937	0.4801	0.621	0.7586	0.9155	1.015	1.072	1.108	1.213	1.229	1.287	1.367	1.469	1.562	1.62	1.684	1.684	1.69	1.703	1.639	1.69	1.684	1.684	1.719	1.732	1.754	1.716	1.68	1.745	1.674	1.745	1.773	1.745	1.773	1.837	1.809	1.85	1.773	1.709	1.703	1.761	1.709	1.674
YLR048W	0.2634	0.2371	0.2744	0.2634	0.2446	0.2822	0.381	0.4751	0.5409	0.6585	0.8232	0.969	1.087	1.162	1.232	1.331	1.388	1.406	1.416	1.416	1.472	1.463	1.463	1.416	1.406	1.406	1.444	1.397	1.406	1.425	1.463	1.463	1.51	1.51	1.501	1.538	1.651	1.623	1.642	1.595	1.576	1.566	1.529	1.397	1.416	1.388	1.388	1.416	1.482
YIL086C	0.1857	0.2016	0.2034	0.1971	0.216	0.216	0.2426	0.2691	0.3032	0.3904	0.4548	0.5003	0.6823	0.8301	0.9173	0.9969	1.076	1.228	1.448	1.558	1.687	1.85	1.997	2.085	2.172	2.111	2.248	2.183	2.225	2.195	2.297	2.297	2.263	2.16	2.119	2.032	2.001	1.914	1.808	1.929	1.74	1.774	1.736	1.641	1.524	1.463	1.376	1.391	1.247
YOR183W	0.1902	0.1721	0.1768	0.2059	0.1916	0.2202	0.2488	0.306	0.3803	0.4546	0.5662	0.6748	0.7577	0.7921	0.9693	1.087	1.161	1.167	1.181	1.27	1.441	1.481	1.461	1.558	1.667	1.653	1.678	1.576	1.507	1.507	1.444	1.39	1.447	1.481	1.707	1.707	1.747	1.761	1.859	1.953	1.953	1.841	1.781	1.781	1.721	1.633	1.524	1.444	1.37
YLR138W	0.2193	0.2204	0.2324	0.2603	0.2474	0.2795	0.3149	0.3888	0.437	0.4627	0.5077	0.6491	0.7037	0.7904	0.8386	0.9672	1.141	1.263	1.33	1.43	1.491	1.523	1.536	1.51	1.558	1.584	1.616	1.742	1.803	1.841	1.88	1.954	2.034	2.076	2.024	2.153	2.127	2.121	2.047	1.966	1.918	1.857	1.697	1.722	1.716	1.648	1.568	1.475	1.501
YJR059W	0.3032	0.292	0.2908	0.2811	0.3076	0.3642	0.3783	0.4101	0.5834	0.6718	0.8256	0.9723	1.066	1.252	1.384	1.405	1.55	1.63	1.736	1.86	1.916	1.999	2.102	2.128	2.204	2.217	2.212	2.22	2.226	2.19	2.107	2.063	2.019	2.01	1.992	1.93	1.869	1.934	1.907	1.881	1.828	1.793	1.814	1.773	1.69	1.579	1.517	1.487	1.398
YMR100W	0.3026	0.3106	0.3578	0.3262	0.3393	0.3132	0.3197	0.3556	0.385	0.3915	0.4926	0.535	0.597	0.7242	0.8449	0.9493	1.034	1.194	1.308	1.429	1.55	1.719	1.84	2.052	2.088	2.248	2.31	2.385	2.368	2.277	2.15	2.078	2.003	1.99	1.856	1.892	1.977	1.948	2.042	2.013	2.006	2.042	1.922	1.905	1.886	1.765	1.729	1.729	1.625
YKL069W	0.3574	0.3311	0.3261	0.344	0.3117	0.3117	0.301	0.3117	0.344	0.4407	0.4622	0.5482	0.688	0.7202	0.8599	0.9352	0.9782	1.123	1.199	1.231	1.354	1.403	1.446	1.349	1.338	1.505	1.532	1.483	1.414	1.36	1.505	1.516	1.462	1.392	1.392	1.414	1.446	1.387	1.349	1.236	1.258	1.215	1.242	1.274	1.295	1.209	1.258	1.182	1.161
YJR090C	0.3634	0.3625	0.35	0.3461	0.282	0.2692	0.2692	0.323	0.3307	0.3769	0.441	0.482	0.5769	0.6358	0.623	0.6794	0.6974	0.6871	0.782	0.7589	0.782	0.882	0.8768	0.8948	0.9871	1.02	1.077	1.118	1.118	1.182	1.256	1.292	1.246	1.282	1.315	1.274	1.274	1.264	1.182	1.205	1.228	1.195	1.241	1.254	1.241	1.264	1.241	1.154	1.154
YNL043C	0.1798	0.2198	0.199	0.221	0.221	0.2578	0.2985	0.3296	0.3528	0.409	0.4653	0.5389	0.6029	0.6824	0.8162	0.9267	1.115	1.266	1.404	1.487	1.619	1.729	1.789	1.785	1.849	1.863	1.987	1.966	1.962	2.026	2.047	2.001	2.074	1.987	2.001	2.028	2.02	1.975	2.032	1.921	1.962	1.888	1.791	1.725	1.706	1.665	1.619	1.545	1.553
YEL045C	0.1985	0.2002	0.2129	0.2219	0.2663	0.2712	0.355	0.4487	0.5671	0.7693	0.9468	1.06	1.154	1.257	1.307	1.326	1.346	1.4	1.356	1.376	1.386	1.42	1.45	1.405	1.366	1.494	1.682	1.682	1.751	1.805	1.746	1.682	1.701	1.534	1.524	1.494	1.41	1.563	1.696	1.726	1.82	1.8	1.756	1.879	1.79	1.686	1.677	1.613	1.632
YKL037W	0.4414	0.3893	0.3546	0.3492	0.3169	0.2716	0.2457	0.2587	0.304	0.4204	0.4915	0.582	0.6661	0.7825	0.983	1.119	1.209	1.352	1.41	1.429	1.533	1.578	1.694	1.727	1.759	1.908	2.082	2.212	2.141	2.095	2.154	2.199	2.154	2.147	2.128	2.128	2.186	2.141	2.121	2.102	1.992	1.85	1.934	1.817	1.701	1.546	1.487	1.468	1.423
YLL001W	0.1235	0.1172	0.134	0.1412	0.1773	0.2035	0.2265	0.2757	0.3168	0.3611	0.4284	0.4596	0.5318	0.6253	0.6959	0.7714	0.8781	0.9897	1.124	1.262	1.315	1.494	1.676	1.784	1.958	2.078	2.171	2.27	2.216	2.176	2.166	2.073	1.979	2.011	2.011	1.989	1.984	1.984	2.011	2.015	1.881	1.814	1.835	1.768	1.669	1.589	1.566	1.49	1.495
YML056C	0.2567	0.2136	0.2122	0.2229	0.2405	0.2523	0.2464	0.264	0.3051	0.3227	0.3549	0.4283	0.4723	0.5749	0.6718	0.7744	0.8947	0.9886	1.024	1.203	1.238	1.276	1.385	1.476	1.59	1.742	1.707	1.877	2.033	2.021	2.015	2.036	1.939	1.974	1.86	1.786	1.786	1.825	1.745	1.798	1.757	1.71	1.71	1.704	1.684	1.637	1.619	1.66	1.622
YMR242C	0.3789	0.3669	0.3589	0.3532	0.4026	0.4558	0.566	0.6457	0.8053	0.923	1.048	1.166	1.223	1.326	1.421	1.436	1.531	1.573	1.58	1.573	1.557	1.603	1.641	1.698	1.69	1.618	1.679	1.743	1.785	1.724	1.667	1.762	1.895	1.911	1.846	1.759	1.789	1.728	1.686	1.664	1.694	1.85	1.93	1.937	1.983	1.945	1.899	1.759	1.618
YGR034W	0.1517	0.1719	0.1601	0.1517	0.1661	0.2022	0.2275	0.2275	0.2672	0.3214	0.4261	0.4731	0.5272	0.632	0.7692	0.9931	1.112	1.195	1.39	1.593	1.683	1.751	1.708	1.806	1.914	2.019	1.997	2.138	2.293	2.315	2.315	2.268	2.178	2.192	2.066	1.961	1.939	1.881	1.979	2.004	1.983	2.029	2.015	2.022	1.997	1.838	1.831	1.679	1.52
YOL050C	0.1767	0.1542	0.1874	0.2065	0.1973	0.2524	0.2822	0.312	0.3785	0.4038	0.429	0.5598	0.6492	0.7685	0.8374	0.9177	1.067	1.207	1.181	1.218	1.273	1.365	1.438	1.459	1.498	1.622	1.691	1.721	1.73	1.771	1.826	1.877	1.906	1.971	1.975	1.945	1.886	1.815	1.773	1.739	1.62	1.661	1.707	1.741	1.753	1.679	1.709	1.799	1.744
YPR070W	0.09545	0.1246	0.144	0.1435	0.1536	0.1679	0.2167	0.2756	0.3402	0.4005	0.5397	0.6287	0.7779	0.9272	1.097	1.196	1.359	1.408	1.513	1.652	1.707	1.786	1.925	1.984	2.103	2.208	2.117	2.141	2.093	2.024	2.054	1.999	1.949	2.04	2.086	2.15	2.124	2.07	2.07	2.134	2.114	2.014	1.889	1.87	1.791	1.692	1.563	1.468	1.44
YAL058C-A	0.1554	0.1931	0.2263	0.222	0.2337	0.2454	0.3226	0.3903	0.4418	0.4862	0.568	0.6171	0.7479	0.8414	0.8952	0.9396	0.9606	1.021	1.143	1.206	1.18	1.232	1.33	1.379	1.391	1.346	1.323	1.316	1.288	1.3	1.351	1.351	1.395	1.379	1.54	1.573	1.533	1.561	1.617	1.706	1.739	1.606	1.594	1.655	1.603	1.571	1.487	1.498	1.503
YIL128W	0.2678	0.274	0.2699	0.2847	0.2918	0.2385	0.2385	0.3203	0.3737	0.4271	0.4413	0.5018	0.5908	0.6584	0.6798	0.6869	0.7474	0.8114	0.8399	0.9004	0.968	0.9823	1.011	1.046	1.135	1.256	1.292	1.26	1.363	1.37	1.42	1.427	1.409	1.484	1.502	1.438	1.449	1.37	1.335	1.32	1.246	1.342	1.342	1.384	1.392	1.349	1.363	1.377	1.317
YIL090W	0.1584	0.1774	0.1796	0.172	0.172	0.2173	0.2082	0.2625	0.3395	0.3983	0.5206	0.5568	0.6699	0.774	0.8963	0.9415	1.1	1.1	1.236	1.276	1.417	1.557	1.652	1.652	1.869	1.906	1.996	2.091	2.019	1.974	2.055	2.014	2.014	1.892	1.797	1.761	1.747	1.62	1.521	1.557	1.548	1.503	1.557	1.571	1.634	1.616	1.539	1.467	1.39
YJL077C	0.3409	0.3211	0.3226	0.3173	0.311	0.3016	0.3142	0.3425	0.3927	0.421	0.4367	0.465	0.4807	0.5435	0.5969	0.6566	0.7132	0.8357	0.864	0.9457	1.043	1.106	1.093	1.134	1.162	1.238	1.288	1.247	1.228	1.276	1.31	1.304	1.332	1.338	1.414	1.455	1.505	1.452	1.48	1.486	1.452	1.398	1.392	1.364	1.398	1.342	1.294	1.266	1.279
YPL184C	0.1001	0.0801	0.08197	0.1054	0.1144	0.1184	0.1405	0.1807	0.2429	0.3011	0.3282	0.3995	0.4748	0.542	0.6043	0.6755	0.7197	0.8351	0.8974	0.9596	1.022	1.049	1.128	1.177	1.19	1.244	1.288	1.345	1.429	1.443	1.497	1.528	1.514	1.528	1.484	1.479	1.398	1.3	1.313	1.3	1.238	1.269	1.274	1.327	1.466	1.377	1.373	1.421	1.408
YML060W	0.3468	0.3422	0.3083	0.3105	0.3171	0.294	0.2808	0.3171	0.3534	0.403	0.4459	0.5021	0.5979	0.6045	0.6441	0.7135	0.8357	0.9182	1.014	1.031	1.146	1.272	1.318	1.394	1.47	1.519	1.642	1.691	1.675	1.777	1.803	1.843	1.78	1.774	1.761	1.777	1.764	1.675	1.655	1.724	1.731	1.721	1.671	1.638	1.638	1.599	1.536	1.447	1.394
YIL113W	0.2502	0.2425	0.2182	0.2117	0.2035	0.1842	0.2035	0.2475	0.2915	0.3327	0.396	0.4345	0.5115	0.5692	0.6187	0.638	0.7397	0.8635	1.026	1.169	1.248	1.391	1.559	1.727	1.853	2.027	2.071	2.233	2.241	2.23	2.216	2.139	2.005	2.021	1.952	1.983	2.062	1.952	1.928	1.884	1.842	1.798	1.636	1.523	1.54	1.496	1.369	1.207	1.171
YIL099W	0.3712	0.3775	0.3747	0.3787	0.3787	0.3969	0.4272	0.406	0.4121	0.4302	0.4545	0.512	0.5242	0.606	0.6696	0.7635	0.8393	0.9271	1.021	1.142	1.27	1.424	1.515	1.736	1.839	1.942	2.051	2.021	2.069	2.06	1.966	1.927	1.836	1.733	1.706	1.669	1.709	1.669	1.651	1.691	1.748	1.712	1.672	1.515	1.579	1.554	1.536	1.439	1.439
YLR264W	0.1598	0.1618	0.174	0.192	0.2013	0.2516	0.302	0.4231	0.5294	0.7307	0.8798	1.068	1.219	1.389	1.435	1.543	1.543	1.624	1.637	1.622	1.659	1.683	1.698	1.683	1.646	1.661	1.732	1.713	1.76	1.745	1.788	1.806	1.819	1.81	1.814	1.78	1.808	1.812	1.834	1.881	1.847	1.819	1.843	1.797	1.778	1.737	1.65	1.631	1.622
YOL072W	0.4163	0.4651	0.4402	0.4102	0.3773	0.4184	0.4102	0.4102	0.4225	0.4758	0.5578	0.6727	0.7096	0.7957	0.9105	0.9352	1.058	1.206	1.255	1.341	1.423	1.456	1.563	1.571	1.538	1.546	1.513	1.591	1.6	1.546	1.571	1.624	1.645	1.747	1.6	1.608	1.6	1.501	1.448	1.403	1.354	1.403	1.37	1.362	1.39	1.37	1.345	1.333	1.3
YPR131C	0.9939	0.9378	0.9004	0.8301	0.7427	0.6407	0.6699	0.6407	0.6407	0.6699	0.6844	0.6844	0.7136	0.7427	0.7718	0.9029	0.9611	1.078	1.078	1.048	0.9902	1.019	0.8883	0.932	0.932	0.9611	1.048	1.078	1.019	1.078	1.048	1.092	1.252	1.296	1.325	1.296	1.427	1.456	1.354	1.296	1.121	1.092	1.281	1.092	1.019	1.092	1.092	1.165	1.165
YGR134W	0.1278	0.138	0.1576	0.157	0.157	0.1679	0.2008	0.2008	0.2337	0.241	0.2483	0.2738	0.303	0.3286	0.3979	0.4491	0.5257	0.673	0.8275	0.9602	1.082	1.266	1.384	1.531	1.622	1.677	1.797	1.9	1.867	1.929	1.922	1.976	1.991	1.951	1.881	1.881	1.845	1.852	1.746	1.772	1.757	1.779	1.838	1.819	1.779	1.834	1.761	1.746	1.728
YLR436C	0.2766	0.2697	0.268	0.2733	0.2643	0.2552	0.2857	0.2923	0.3631	0.3911	0.4561	0.5772	0.7229	0.8571	0.9781	1.09	1.279	1.444	1.55	1.643	1.74	1.83	1.899	1.961	2.024	2.076	2.102	2.111	2.169	2.204	2.235	2.22	2.173	2.182	2.191	2.175	2.169	2.062	2.028	2.031	2.016	1.941	1.867	1.783	1.731	1.631	1.538	1.466	1.423
YJL183W	0.9608	0.9569	0.8758	0.8627	0.6723	0.5826	0.5154	0.493	0.549	0.6162	0.6162	0.7059	0.7507	0.7955	0.8179	0.7619	0.9524	0.93	1.031	1.031	1.154	1.255	1.232	1.21	1.311	1.255	1.356	1.333	1.356	1.479	1.345	1.345	1.401	1.322	1.244	1.154	1.031	1.053	1.053	0.8852	0.9636	0.9636	0.8627	0.8627	0.9076	0.7619	0.8515	0.7059	0.7843
YKL057C	1.02	0.9397	0.8859	0.8746	0.7729	0.7729	0.7594	0.7187	0.7865	0.8814	0.834	0.9357	0.9085	0.9628	0.9492	0.9085	0.9221	0.956	0.9289	0.9696	0.9153	0.9696	1.051	1.064	1.146	1.227	1.356	1.465	1.424	1.458	1.478	1.478	1.465	1.363	1.309	1.309	1.288	1.126	1.098	1.058	1.071	1.031	1.017	0.9221	0.9967	1.01	1.078	1.024	1.051
YML095C-A	1.198	1.234	1.148	1.069	0.9495	0.9666	0.8212	0.7699	0.6929	0.8298	0.9495	1.052	1.069	1.112	1.189	1.249	1.155	1.155	1.052	1.078	1.061	1.121	1.146	1.206	1.206	1.326	1.3	1.454	1.352	1.326	1.266	1.283	1.146	1.129	1.095	1.172	1.129	1.044	0.9837	1.061	0.9666	0.9581	0.8383	0.8383	1.001	0.9153	0.9324	1.027	1.027
YNR020C	0.1778	0.1479	0.173	0.1808	0.1747	0.2174	0.256	0.2905	0.3433	0.3819	0.4307	0.5079	0.6176	0.7171	0.7821	0.902	1.054	1.178	1.331	1.408	1.394	1.495	1.629	1.635	1.702	1.818	1.832	1.96	1.999	2.013	2.074	2.078	1.983	2.011	1.975	1.964	1.93	1.93	1.908	1.902	1.916	1.871	1.857	1.839	1.81	1.79	1.79	1.719	1.676
YER078C	0.1834	0.1724	0.1697	0.1795	0.1795	0.2018	0.2057	0.2542	0.2804	0.3367	0.3551	0.4154	0.4979	0.5949	0.7075	0.7639	0.8464	0.9775	1.098	1.196	1.242	1.266	1.356	1.432	1.492	1.559	1.608	1.72	1.795	1.863	1.916	2.01	2.056	2.015	1.996	1.961	1.988	2.002	1.912	1.851	1.934	1.931	1.969	1.951	1.937	1.858	1.82	1.681	1.625
YPL025C	0.5369	0.497	0.5177	0.492	0.465	0.4515	0.384	0.4264	0.4669	0.4939	0.5345	0.548	0.6502	0.739	0.739	0.7737	0.7949	1.013	1.109	1.136	1.32	1.401	1.476	1.584	1.509	1.59	1.692	1.692	1.773	1.833	1.895	1.889	1.875	1.87	1.762	1.748	1.654	1.613	1.6	1.592	1.503	1.549	1.536	1.598	1.501	1.547	1.507	1.547	1.445
YIL038C	0.2655	0.2773	0.2655	0.2866	0.3034	0.2739	0.3161	0.354	0.354	0.3751	0.3751	0.3961	0.4973	0.5225	0.6195	0.729	0.8344	0.9397	1.134	1.218	1.412	1.53	1.593	1.757	1.833	1.829	1.85	1.888	1.896	1.863	1.842	1.854	1.858	1.884	1.724	1.745	1.778	1.837	1.833	1.745	1.719	1.766	1.677	1.69	1.584	1.576	1.606	1.576	1.471
YML063W	2.341	2.089	1.821	1.852	1.646	1.406	1.2	1.098	1.098	1.252	1.183	1.183	1.252	1.389	1.423	1.492	1.749	1.681	1.715	1.646	1.612	1.578	1.681	1.612	1.612	1.749	1.784	1.749	1.715	1.578	1.286	1.458	1.321	1.321	1.252	1.252	1.252	1.286	1.063	1.029	1.029	1.063	1.132	1.303	1.338	1.389	1.389	1.269	1.235
YMR023C	0.157	0.1631	0.1631	0.1666	0.1666	0.1748	0.183	0.1911	0.2039	0.2156	0.2587	0.2937	0.4032	0.4883	0.6281	0.733	0.8577	0.9789	1.12	1.201	1.339	1.398	1.493	1.517	1.603	1.7	1.786	1.793	1.84	1.852	1.953	1.973	1.934	1.908	1.924	1.944	1.951	1.974	1.911	1.872	1.809	1.731	1.648	1.616	1.562	1.55	1.574	1.59	1.608
YHR135C	0.08285	0.07457	0.107	0.1036	0.1154	0.1539	0.1657	0.1923	0.2367	0.2663	0.3551	0.4172	0.4646	0.6095	0.7575	0.9557	1.024	1.11	1.246	1.444	1.536	1.565	1.571	1.707	1.837	1.938	1.953	2.077	2.139	2.107	2.139	2.045	2.039	2.074	1.95	1.926	2.003	1.935	2.003	1.909	1.858	1.852	1.758	1.731	1.71	1.681	1.645	1.536	1.53
YPL196W	0.1312	0.1223	0.1316	0.1252	0.1252	0.1424	0.1506	0.1506	0.172	0.205	0.2724	0.2855	0.3274	0.4409	0.5159	0.6246	0.6878	0.7883	0.9348	1.001	1.043	1.178	1.191	1.27	1.372	1.519	1.654	1.737	1.751	1.914	2.018	2.06	1.989	1.951	1.917	1.938	1.85	1.753	1.652	1.69	1.681	1.736	1.678	1.724	1.732	1.724	1.686	1.661	1.556
YNL224C	0.1857	0.1936	0.1945	0.1989	0.1705	0.2065	0.2027	0.2349	0.2899	0.3259	0.4225	0.5381	0.6726	0.792	0.953	1.074	1.203	1.309	1.434	1.434	1.476	1.485	1.54	1.597	1.69	1.783	1.889	2.001	2.149	2.258	2.349	2.33	2.279	2.266	2.27	2.118	2.069	1.982	1.946	1.933	1.9	1.874	1.891	1.821	1.798	1.825	1.764	1.732	1.703
YGL196W	0.3751	0.3591	0.3483	0.356	0.2947	0.3101	0.2756	0.2947	0.2947	0.3369	0.379	0.4479	0.5244	0.6239	0.6814	0.823	0.9378	1.022	1.129	1.137	1.248	1.397	1.478	1.535	1.657	1.772	1.922	1.937	1.952	1.979	2.079	2.136	2.22	2.056	2.17	2.155	2.163	2.128	2.048	1.906	2.036	1.895	1.945	1.868	1.83	1.761	1.738	1.688	1.749
YLR432W	0.2064	0.1929	0.1838	0.1982	0.1814	0.1685	0.2022	0.222	0.2458	0.2696	0.3092	0.3528	0.443	0.4965	0.55	0.6303	0.7076	0.879	0.9692	1.052	1.179	1.257	1.4	1.602	1.617	1.755	1.829	1.894	2.068	2.062	1.995	1.985	1.971	1.998	1.994	1.927	1.966	1.926	1.946	1.936	1.949	1.896	1.852	1.803	1.887	1.763	1.732	1.649	1.596
YCR069W	0.3392	0.3035	0.2857	0.2678	0.2602	0.2321	0.2449	0.2347	0.2908	0.3035	0.3265	0.3673	0.3826	0.4438	0.5178	0.5994	0.7193	0.8442	0.982	1.056	1.13	1.153	1.227	1.27	1.303	1.268	1.319	1.439	1.648	1.63	1.717	1.683	1.706	1.714	1.612	1.505	1.454	1.38	1.472	1.512	1.505	1.492	1.459	1.533	1.52	1.456	1.393	1.423	1.395
YFL032W	0.235	0.2132	0.193	0.1834	0.1834	0.1916	0.2047	0.1965	0.2178	0.2309	0.2555	0.3029	0.3897	0.429	0.5076	0.6026	0.7287	0.8253	0.9121	0.9465	1.073	1.194	1.371	1.443	1.593	1.723	1.818	1.929	2.076	1.99	2.05	2.068	2.06	2.047	2.004	1.844	1.914	1.872	1.859	1.85	1.906	1.849	1.891	1.86	1.9	1.855	1.824	1.773	1.749
YJL095W	0.4124	0.3929	0.3555	0.3287	0.3122	0.2912	0.2717	0.2927	0.2882	0.3047	0.3542	0.4037	0.4248	0.5418	0.6064	0.6964	0.8105	0.9081	1.018	1.18	1.241	1.298	1.382	1.468	1.553	1.589	1.625	1.702	1.8	1.873	1.881	1.864	1.869	1.857	1.792	1.771	1.702	1.767	1.774	1.741	1.741	1.758	1.786	1.839	1.774	1.77	1.729	1.71	1.701
YJR026W	0.1871	0.1859	0.171	0.1604	0.1517	0.1517	0.1776	0.1638	0.1948	0.2345	0.2949	0.3431	0.4173	0.5052	0.619	0.7035	0.8087	0.9053	0.9846	1.1	1.179	1.281	1.341	1.447	1.562	1.707	1.716	1.843	1.905	1.945	1.911	1.954	1.892	1.943	1.881	1.876	1.867	1.888	1.836	1.902	1.85	1.805	1.836	1.876	1.885	1.84	1.774	1.729	1.774
YMR167W	0.2006	0.2182	0.2132	0.2096	0.215	0.2239	0.2382	0.2239	0.2562	0.2848	0.3403	0.3869	0.4389	0.5302	0.6789	0.7721	0.8455	0.8974	0.9745	1.094	1.168	1.159	1.206	1.335	1.422	1.539	1.603	1.673	1.747	1.797	1.773	1.809	1.795	1.757	1.781	1.795	1.754	1.732	1.738	1.723	1.747	1.761	1.695	1.686	1.718	1.704	1.691	1.659	1.551
YFL055W	0.1724	0.2003	0.1916	0.1806	0.1689	0.1642	0.197	0.2252	0.2416	0.2768	0.3659	0.4058	0.4504	0.5231	0.6193	0.692	0.7976	0.8867	1.042	1.18	1.309	1.407	1.553	1.647	1.785	1.78	1.942	2.085	2.182	2.308	2.32	2.231	2.287	2.186	2.076	1.975	1.776	1.809	1.783	1.759	1.731	1.736	1.78	1.825	1.804	1.82	1.748	1.738	1.694
YAL017W	0.2466	0.2518	0.2552	0.2447	0.2225	0.2002	0.2354	0.2521	0.3003	0.3189	0.3634	0.4116	0.4894	0.5673	0.6637	0.7378	0.8713	0.9844	1.172	1.203	1.287	1.431	1.57	1.698	1.795	1.798	1.934	1.972	1.954	1.889	1.889	1.88	1.88	1.902	1.893	1.896	1.909	1.804	1.817	1.765	1.733	1.746	1.791	1.791	1.826	1.774	1.796	1.722	1.663
YHR204W	0.1235	0.09879	0.1153	0.1341	0.1129	0.12	0.127	0.1623	0.2364	0.2646	0.2717	0.3458	0.4199	0.4869	0.568	0.6598	0.7868	0.935	1.013	1.178	1.281	1.425	1.609	1.754	1.852	1.962	2.043	2.18	2.138	2.11	2.05	2.06	2.053	1.993	2.036	2.152	2.092	2.099	2.053	2.092	2.022	1.926	1.768	1.739	1.676	1.662	1.559	1.588	1.485
YBR083W	0.2594	0.2668	0.2647	0.2572	0.2572	0.239	0.2572	0.3025	0.3025	0.3661	0.4296	0.5627	0.6172	0.7261	0.7745	0.8955	1.007	1.183	1.265	1.377	1.425	1.546	1.628	1.709	1.697	1.752	1.867	1.979	2.078	2.133	2.103	2.202	2.172	2.109	2.048	1.954	1.885	1.909	1.77	1.718	1.749	1.749	1.715	1.685	1.597	1.561	1.619	1.525	1.513
YLR421C	0.08223	0.08291	0.0766	0.09076	0.09656	0.1094	0.1255	0.1564	0.2098	0.2601	0.3161	0.4042	0.4699	0.5826	0.6894	0.7834	0.9334	1.049	1.199	1.309	1.406	1.506	1.615	1.69	1.766	1.791	1.844	1.878	1.932	1.913	1.882	1.838	1.828	1.862	1.847	1.768	1.721	1.797	1.831	1.784	1.735	1.713	1.779	1.801	1.723	1.723	1.735	1.707	1.679
YLL026W	0.1107	0.1204	0.1087	0.123	0.1075	0.1266	0.154	0.191	0.2101	0.2328	0.2483	0.2937	0.351	0.4406	0.5206	0.6185	0.7283	0.7928	0.9289	1.072	1.194	1.246	1.337	1.454	1.608	1.627	1.676	1.683	1.785	1.773	1.766	1.743	1.785	1.656	1.603	1.535	1.532	1.532	1.551	1.52	1.63	1.572	1.565	1.55	1.463	1.365	1.358	1.342	1.445
YLR391W	0.1551	0.174	0.1576	0.1567	0.1502	0.147	0.1675	0.1956	0.2269	0.3091	0.3901	0.4755	0.5749	0.6744	0.7565	0.8818	0.9986	1.067	1.166	1.259	1.38	1.469	1.529	1.572	1.736	1.857	1.938	2.006	2.045	2.115	2.214	2.168	2.153	2.174	2.135	2.14	2.062	1.963	1.92	1.886	1.772	1.762	1.776	1.779	1.764	1.736	1.717	1.685	1.631
YLL049W	0.1534	0.1604	0.1616	0.1584	0.1514	0.1684	0.1813	0.2052	0.2023	0.2122	0.2331	0.2939	0.3477	0.4115	0.4792	0.5799	0.6676	0.7951	0.8489	0.8688	0.9535	1.02	1.071	1.172	1.152	1.176	1.294	1.311	1.403	1.457	1.447	1.477	1.494	1.501	1.513	1.456	1.409	1.389	1.447	1.444	1.433	1.484	1.474	1.484	1.53	1.503	1.54	1.501	1.477
YLR205C	0.1054	0.115	0.1176	0.1271	0.149	0.1676	0.1785	0.1785	0.2158	0.264	0.3154	0.3593	0.4513	0.5958	0.7032	0.7886	0.9551	1.062	1.152	1.26	1.264	1.401	1.534	1.594	1.698	1.823	1.911	2.073	2.136	2.124	2.158	2.225	2.203	2.184	2.092	1.97	1.97	1.944	1.859	1.84	1.818	1.84	1.924	1.888	1.862	1.809	1.806	1.736	1.651
YGR233C	0.1898	0.1695	0.1525	0.1434	0.1337	0.1597	0.1597	0.2132	0.2608	0.3432	0.4131	0.5119	0.5817	0.7028	0.8373	0.9361	1.035	1.163	1.239	1.363	1.405	1.452	1.593	1.701	1.714	1.819	1.933	1.993	2.05	2.025	2.045	2.134	2.14	2.077	2.049	1.985	1.978	1.915	1.867	1.806	1.809	1.787	1.809	1.838	1.774	1.806	1.8	1.686	1.65
YLR280C	0.1433	0.1388	0.1592	0.1638	0.161	0.1747	0.1683	0.1856	0.2092	0.2475	0.3266	0.4085	0.504	0.6541	0.8015	0.9316	1.044	1.167	1.27	1.359	1.431	1.482	1.592	1.647	1.691	1.797	1.896	1.958	2.04	2.132	2.155	2.182	2.159	2.19	2.104	2.074	1.985	2.002	1.961	1.955	1.832	1.887	1.872	1.845	1.767	1.732	1.646	1.648	1.569
YDR392W	0.2048	0.2112	0.2027	0.2075	0.2002	0.2039	0.1929	0.2085	0.1938	0.2203	0.2395	0.2734	0.3301	0.4169	0.4507	0.5339	0.6354	0.7186	0.8018	0.9042	0.9993	1.116	1.191	1.249	1.321	1.366	1.355	1.362	1.32	1.339	1.324	1.244	1.271	1.289	1.285	1.308	1.263	1.263	1.289	1.278	1.264	1.244	1.26	1.321	1.348	1.348	1.317	1.298	1.253
YGR250C	0.2073	0.2185	0.1974	0.1824	0.1824	0.1786	0.2257	0.2407	0.2539	0.3103	0.3761	0.4137	0.4964	0.519	0.6205	0.7033	0.7823	0.8556	1.004	1.106	1.25	1.356	1.463	1.612	1.779	1.894	1.89	1.944	1.973	2.061	2.07	2.023	1.912	1.967	1.944	1.912	1.935	1.815	1.843	1.922	1.941	1.909	1.959	1.811	1.888	1.764	1.672	1.681	1.691
YBR090C	0.1797	0.2029	0.1973	0.1993	0.2114	0.2355	0.2295	0.2718	0.2838	0.308	0.3382	0.3895	0.4529	0.5345	0.5737	0.6492	0.8334	0.9874	1.09	1.169	1.283	1.437	1.67	1.685	1.709	1.766	1.86	1.96	1.996	1.923	2.014	2.102	2.062	2.105	2.074	2.074	2.068	2.074	1.957	2.008	1.996	1.984	1.942	1.911	1.757	1.763	1.724	1.643	1.585
YAR027W	0.307	0.299	0.261	0.2517	0.2059	0.2059	0.2161	0.2542	0.2771	0.3941	0.4271	0.539	0.6178	0.722	0.8339	0.9661	0.9941	1.154	1.269	1.416	1.538	1.635	1.701	1.886	1.917	1.983	1.993	1.988	1.935	2.011	2.001	2.014	1.965	1.922	1.942	1.963	1.907	1.902	1.864	1.808	1.78	1.67	1.64	1.635	1.617	1.612	1.66	1.673	1.734
YPR036W	0.1028	0.1206	0.1371	0.1449	0.1361	0.1724	0.2311	0.3075	0.4436	0.521	0.6747	0.8383	0.993	1.116	1.316	1.325	1.457	1.539	1.539	1.653	1.689	1.68	1.762	1.793	1.816	1.888	1.828	1.837	1.832	1.86	1.841	1.927	1.931	1.95	1.959	1.955	1.977	1.905	1.786	1.646	1.56	1.542	1.556	1.407	1.448	1.353	1.39	1.345	1.295
YMR042W	0.1064	0.09887	0.09384	0.09711	0.09024	0.09318	0.09613	0.1099	0.1481	0.155	0.1687	0.2511	0.3198	0.4228	0.5365	0.6425	0.7896	0.9338	1.051	1.163	1.269	1.348	1.412	1.512	1.583	1.682	1.813	1.929	2.066	2.09	2.115	2.101	2.067	2.046	1.971	1.888	1.96	1.925	1.96	1.96	1.935	1.945	1.966	1.835	1.839	1.842	1.777	1.737	1.645
YGL072C	0.2803	0.2437	0.2376	0.2472	0.242	0.2089	0.2194	0.235	0.2507	0.2803	0.2803	0.296	0.3047	0.289	0.3221	0.376	0.43	0.43	0.4979	0.5728	0.6511	0.6964	0.7503	0.7695	0.8774	0.907	0.9853	1.031	1.173	1.217	1.271	1.316	1.332	1.302	1.332	1.287	1.361	1.356	1.361	1.419	1.379	1.384	1.365	1.295	1.344	1.293	1.24	1.328	1.318
YLR371W	0.1925	0.2164	0.2463	0.2601	0.275	0.2706	0.3151	0.4281	0.4891	0.5039	0.553	0.6214	0.6898	0.7923	0.8146	0.9053	1.026	1.094	1.176	1.247	1.304	1.369	1.436	1.504	1.576	1.644	1.723	1.699	1.748	1.696	1.699	1.699	1.68	1.707	1.756	1.736	1.8	1.827	1.837	1.842	1.79	1.772	1.708	1.663	1.653	1.619	1.626	1.58	1.542
YPL183C	0.157	0.1495	0.1643	0.1671	0.1717	0.2104	0.2321	0.2615	0.3094	0.3311	0.3698	0.3822	0.4255	0.4518	0.4982	0.5369	0.5972	0.6947	0.7721	0.8541	0.9748	1.069	1.171	1.235	1.27	1.369	1.425	1.505	1.566	1.617	1.694	1.77	1.812	1.868	1.816	1.804	1.758	1.724	1.668	1.622	1.561	1.574	1.673	1.728	1.724	1.721	1.711	1.69	1.643
YLR052W	0.2455	0.2348	0.2811	0.2745	0.2928	0.2806	0.2745	0.2806	0.3141	0.308	0.366	0.3934	0.4849	0.5978	0.6771	0.7564	0.8814	1	1.08	1.128	1.208	1.354	1.424	1.452	1.534	1.632	1.702	1.76	1.745	1.833	1.873	1.891	1.906	1.906	1.867	1.833	1.812	1.79	1.751	1.809	1.836	1.802	1.836	1.778	1.72	1.687	1.574	1.501	1.555
YDL104C	0.5668	0.5353	0.4933	0.4723	0.4633	0.4543	0.4183	0.4453	0.5128	0.5578	0.6612	0.7332	0.8141	0.9491	0.9986	1.093	1.273	1.322	1.498	1.588	1.597	1.655	1.673	1.673	1.745	1.727	1.727	1.772	1.903	1.939	1.952	1.957	1.957	1.975	1.966	1.862	1.894	1.768	1.849	1.759	1.732	1.781	1.723	1.759	1.853	1.673	1.673	1.673	1.529
YMR182C	0.1055	0.1091	0.1245	0.1141	0.1178	0.1392	0.1577	0.1828	0.2078	0.2255	0.2997	0.36	0.4519	0.5586	0.6578	0.7998	0.977	1.109	1.19	1.326	1.468	1.592	1.639	1.628	1.667	1.781	1.82	1.813	1.877	1.966	2.051	2.048	2.033	2.008	2.033	2.033	1.969	1.973	1.955	1.955	1.962	1.916	1.813	1.795	1.731	1.721	1.653	1.607	1.558
YDR055W	0.2476	0.2251	0.2146	0.2071	0.1749	0.1595	0.1878	0.2006	0.2135	0.2302	0.2739	0.3537	0.4128	0.5029	0.5697	0.6752	0.8244	0.998	1.076	1.174	1.262	1.419	1.533	1.636	1.644	1.737	1.793	1.903	1.916	1.941	1.878	1.929	1.87	1.91	1.815	1.861	1.829	1.856	1.82	1.888	1.817	1.865	1.815	1.847	1.82	1.773	1.749	1.795	1.78
YML106W	0.2028	0.1818	0.2005	0.1998	0.2098	0.2238	0.2498	0.2817	0.3377	0.3876	0.4755	0.5534	0.6194	0.7353	0.8891	1.093	1.145	1.265	1.395	1.5	1.602	1.69	1.67	1.818	1.874	1.912	2.06	2.046	2.068	2.046	2.088	2.11	2.118	2.03	2.068	2.036	2.078	1.99	2.01	1.936	1.954	1.888	1.814	1.808	1.808	1.71	1.714	1.65	1.632
YPL174C	0.1719	0.1586	0.156	0.1542	0.1378	0.1528	0.1733	0.2306	0.3043	0.3248	0.393	0.4298	0.5035	0.5458	0.5977	0.67	0.7642	0.8733	0.9716	1.007	1.096	1.164	1.21	1.262	1.32	1.345	1.429	1.569	1.658	1.71	1.799	1.808	1.897	1.965	1.834	1.838	1.834	1.777	1.751	1.771	1.677	1.745	1.693	1.636	1.621	1.663	1.628	1.659	1.591
YDL078C	0.2669	0.2755	0.2755	0.2673	0.2673	0.2723	0.2723	0.3149	0.3182	0.3264	0.3526	0.3576	0.4051	0.4756	0.5593	0.661	0.7495	0.8857	0.9956	1.022	1.105	1.202	1.289	1.407	1.525	1.617	1.698	1.816	1.855	1.891	2.009	1.97	2.014	2.135	2.196	2.149	2.204	2.104	2.078	2.081	2.039	1.907	1.924	1.816	1.784	1.771	1.624	1.588	1.601
YAL035W	0.5979	0.6023	0.5757	0.5568	0.5188	0.4555	0.4049	0.4872	0.4365	0.4935	0.4808	0.5504	0.5631	0.6327	0.6706	0.7782	0.8161	0.8668	0.8668	0.9743	0.9427	0.9933	1.044	1.183	1.227	1.265	1.354	1.436	1.398	1.335	1.234	1.348	1.31	1.259	1.297	1.284	1.297	1.31	1.17	1.196	1.17	1.278	1.405	1.442	1.417	1.493	1.424	1.436	1.341
YPR014C	0.1715	0.1618	0.1641	0.1909	0.1985	0.2035	0.1909	0.2487	0.2739	0.3241	0.3367	0.3995	0.495	0.5879	0.6934	0.7939	0.8492	0.9924	1.153	1.203	1.309	1.415	1.565	1.696	1.771	1.804	1.854	1.892	1.824	1.736	1.736	1.761	1.786	1.779	1.786	1.799	1.811	1.849	1.749	1.636	1.666	1.615	1.585	1.593	1.495	1.525	1.575	1.515	1.447
YDR046C	0.1172	0.1317	0.1281	0.134	0.1425	0.1582	0.1739	0.201	0.2252	0.2765	0.3236	0.3706	0.4291	0.5274	0.5787	0.6999	0.8211	0.9023	1.055	1.196	1.254	1.384	1.458	1.532	1.577	1.678	1.756	1.796	1.882	1.91	1.973	2.114	2.134	2.165	2.298	2.239	2.231	2.152	2.054	2.018	1.967	1.893	1.873	1.857	1.799	1.779	1.658	1.608	1.549
YPR074C	0.07043	0.06198	0.05634	0.06842	0.09199	0.1081	0.1317	0.1593	0.2225	0.3179	0.3576	0.449	0.5519	0.687	0.8417	0.9532	1.048	1.171	1.259	1.369	1.445	1.497	1.532	1.528	1.575	1.631	1.62	1.636	1.612	1.624	1.711	1.711	1.651	1.679	1.623	1.627	1.639	1.595	1.599	1.666	1.603	1.635	1.583	1.619	1.572	1.528	1.449	1.441	1.386
YJL044C	0.1461	0.1456	0.1487	0.1509	0.1553	0.1597	0.1714	0.1831	0.2065	0.227	0.2475	0.2827	0.3296	0.3926	0.4599	0.5068	0.5771	0.7075	0.8305	0.9257	1.009	1.172	1.33	1.425	1.504	1.575	1.709	1.78	1.838	1.815	1.887	1.985	1.966	1.882	1.851	1.812	1.844	1.812	1.693	1.709	1.733	1.721	1.702	1.689	1.642	1.646	1.594	1.558	1.561
YAR020C	0.2275	0.2208	0.2288	0.2196	0.2579	0.2728	0.2878	0.292	0.3389	0.422	0.5052	0.5329	0.6437	0.6949	0.8121	0.9059	0.9763	1.057	1.14	1.249	1.417	1.501	1.658	1.733	1.891	2.027	2.106	2.151	2.159	2.155	2.168	2.089	2.034	1.967	1.865	1.857	1.814	1.829	1.814	1.842	1.861	1.931	1.923	1.867	1.793	1.793	1.675	1.516	1.456
YNL056W	0.259	0.244	0.2417	0.2335	0.217	0.2072	0.2434	0.2631	0.3387	0.3552	0.4407	0.5854	0.6709	0.7103	0.7991	0.8222	0.9866	1.056	1.072	1.217	1.322	1.398	1.569	1.588	1.559	1.592	1.585	1.634	1.727	1.618	1.611	1.805	1.835	1.835	1.812	1.72	1.766	1.72	1.631	1.677	1.671	1.727	1.687	1.654	1.694	1.687	1.572	1.473	1.371
YLR400W	0.1922	0.1916	0.2066	0.1871	0.1771	0.1841	0.1941	0.2444	0.2838	0.3403	0.4269	0.5506	0.6102	0.7501	0.8468	0.9636	1.117	1.291	1.365	1.506	1.646	1.716	1.783	1.83	1.886	1.936	1.96	1.993	2.04	2.086	2.02	2.007	2.007	1.99	1.963	1.929	1.909	1.95	1.912	1.946	1.912	1.846	1.809	1.742	1.759	1.712	1.675	1.705	1.665
YDL151C	1.012	1.052	0.9961	0.9899	0.9466	0.86	0.9095	0.9528	0.8878	0.9311	0.9961	1.046	1.262	1.268	1.275	1.411	1.568	1.612	1.606	1.55	1.602	1.711	1.689	1.661	1.606	1.785	1.742	1.698	1.664	1.751	1.692	1.698	1.692	1.698	1.726	1.705	1.531	1.547	1.596	1.457	1.516	1.51	1.423	1.417	1.401	1.33	1.309	1.228	1.262
YKR057W	0.213	0.1938	0.2005	0.2052	0.2339	0.2625	0.2577	0.3126	0.4367	0.5584	0.6969	0.8735	1.045	1.243	1.399	1.425	1.523	1.609	1.57	1.623	1.661	1.656	1.716	1.694	1.678	1.764	1.742	1.725	1.799	1.766	1.852	1.864	1.842	1.811	1.776	1.783	1.859	1.816	1.833	1.833	1.847	1.852	1.728	1.766	1.685	1.549	1.549	1.566	1.532
YGR152C	0.1003	0.1204	0.1374	0.1352	0.1239	0.1454	0.1669	0.1843	0.2263	0.2621	0.3256	0.4075	0.4741	0.5478	0.6758	0.7434	0.8529	0.9492	1.056	1.106	1.212	1.3	1.367	1.43	1.501	1.621	1.801	1.903	1.899	1.935	1.984	2.108	2.072	2.009	1.999	2.059	2.108	2.059	1.967	2.01	1.981	1.931	1.903	1.876	1.858	1.823	1.745	1.727	1.639
YOR221C	0.298	0.2483	0.2235	0.2235	0.2377	0.2306	0.2519	0.2661	0.3193	0.4647	0.6598	0.7982	0.9791	1.132	1.249	1.415	1.454	1.387	1.387	1.334	1.373	1.419	1.412	1.465	1.65	1.731	1.809	1.802	1.816	1.894	1.88	1.855	1.916	1.898	1.891	1.923	1.962	1.99	1.891	1.891	1.923	1.852	1.813	1.728	1.593	1.547	1.458	1.366	1.398
YIL095W	0.3243	0.2919	0.2837	0.278	0.2143	0.2258	0.2374	0.249	0.2895	0.3996	0.4864	0.5733	0.637	0.747	0.8339	0.9902	1.031	1.019	1.187	1.239	1.274	1.471	1.535	1.668	1.911	1.94	2.05	2.096	2.021	2.009	2.009	1.951	1.998	2.056	1.986	1.951	1.934	1.847	1.795	1.65	1.616	1.616	1.604	1.604	1.581	1.459	1.494	1.32	1.257
YGR279C	0.1584	0.1616	0.1597	0.1618	0.1833	0.1833	0.1912	0.1833	0.2093	0.2342	0.2602	0.3032	0.3428	0.4073	0.4729	0.5623	0.6495	0.8113	0.9561	1.075	1.139	1.233	1.324	1.36	1.335	1.396	1.5	1.591	1.692	1.685	1.767	1.843	1.796	1.778	1.778	1.771	1.806	1.784	1.852	1.864	1.86	1.86	1.834	1.776	1.77	1.636	1.701	1.636	1.585
YJL197W	0.1844	0.177	0.1967	0.1897	0.1546	0.1616	0.2213	0.2353	0.274	0.2845	0.3161	0.3758	0.4004	0.4285	0.4883	0.569	0.699	0.843	0.973	1.177	1.286	1.447	1.535	1.616	1.735	1.816	1.795	1.921	1.935	2.006	2.034	1.981	1.967	1.953	1.939	1.911	1.841	1.798	1.82	1.812	1.82	1.732	1.672	1.679	1.721	1.626	1.493	1.486	1.475
YOL039W	0.149	0.1405	0.1241	0.1763	0.1702	0.1763	0.2189	0.2554	0.3101	0.4013	0.4591	0.5503	0.6567	0.7053	0.8026	0.909	1.037	1.085	1.134	1.155	1.268	1.353	1.411	1.49	1.538	1.608	1.672	1.724	1.782	1.851	1.824	1.888	1.888	1.985	2.076	1.991	1.982	1.982	2.01	2.019	1.934	1.791	1.854	1.842	1.791	1.736	1.757	1.73	1.702
YIR027C	0.3288	0.325	0.3224	0.3205	0.3316	0.3205	0.3426	0.3647	0.4255	0.5195	0.5416	0.5803	0.6742	0.6963	0.8234	0.8787	0.9008	1.006	1.017	1.105	1.221	1.188	1.321	1.409	1.509	1.713	1.724	1.757	1.846	1.835	1.802	1.862	1.724	1.658	1.763	1.868	1.879	1.835	1.846	1.89	1.923	1.818	1.768	1.757	1.846	1.741	1.752	1.774	1.719
YLR065C	0.2239	0.2252	0.226	0.2127	0.2231	0.2196	0.2386	0.2438	0.2577	0.2715	0.3165	0.3251	0.3804	0.3977	0.5309	0.6001	0.728	0.8024	0.9459	1.046	1.176	1.217	1.276	1.309	1.397	1.447	1.536	1.572	1.632	1.679	1.715	1.729	1.785	1.771	1.817	1.766	1.779	1.757	1.76	1.669	1.696	1.594	1.594	1.572	1.558	1.485	1.489	1.401	1.392
YOR062C	0.09447	0.1008	0.1076	0.1125	0.1299	0.1372	0.1777	0.1799	0.2154	0.2609	0.3014	0.3346	0.4004	0.4639	0.5809	0.6466	0.7608	0.9182	1.07	1.192	1.319	1.425	1.549	1.59	1.686	1.79	1.858	1.876	1.942	1.962	2.072	2.003	1.983	1.93	1.958	1.933	1.94	1.895	1.92	1.878	1.923	1.915	1.898	1.893	1.862	1.847	1.784	1.69	1.634
YGR112W	0.1398	0.1432	0.151	0.1774	0.1646	0.1646	0.1822	0.2125	0.2381	0.286	0.318	0.4011	0.4794	0.588	0.6903	0.8134	0.8709	1.034	1.109	1.176	1.248	1.306	1.377	1.526	1.491	1.518	1.611	1.628	1.716	1.659	1.624	1.641	1.689	1.649	1.617	1.507	1.564	1.561	1.592	1.539	1.547	1.564	1.635	1.643	1.625	1.537	1.542	1.529	1.477
YJR056C	0.2045	0.2024	0.2153	0.2061	0.1599	0.1569	0.1907	0.2184	0.2522	0.2799	0.2983	0.3691	0.4306	0.5136	0.6162	0.6838	0.7587	0.9135	1.025	1.074	1.149	1.162	1.168	1.195	1.18	1.22	1.316	1.319	1.393	1.527	1.6	1.625	1.631	1.647	1.677	1.643	1.613	1.588	1.613	1.597	1.554	1.524	1.462	1.394	1.41	1.394	1.413	1.397	1.422
YDR447C	0.2671	0.2736	0.278	0.2662	0.2476	0.2383	0.2513	0.2662	0.2904	0.3388	0.3872	0.4597	0.5212	0.6124	0.819	0.9586	1.04	1.132	1.212	1.39	1.435	1.42	1.433	1.562	1.58	1.595	1.629	1.685	1.789	1.843	1.858	1.949	2.064	1.992	2.003	1.926	1.912	1.945	1.835	1.835	1.893	1.915	1.915	1.925	1.815	1.83	1.763	1.705	1.638
YKR046C	0.1574	0.1679	0.1527	0.1499	0.12	0.1745	0.1854	0.2099	0.2399	0.289	0.3653	0.3953	0.4253	0.4962	0.6052	0.7061	0.8424	0.9324	1.099	1.23	1.254	1.366	1.385	1.399	1.483	1.549	1.638	1.788	1.824	1.876	1.897	1.854	1.818	1.734	1.728	1.693	1.748	1.797	1.821	1.802	1.832	1.748	1.731	1.72	1.66	1.636	1.636	1.595	1.584
YHR158C	0.2167	0.1892	0.1708	0.1869	0.1959	0.1801	0.2117	0.1914	0.268	0.3806	0.4436	0.5585	0.7093	0.912	1.175	1.335	1.479	1.696	1.892	2.092	2.096	2.196	2.279	2.31	2.394	2.441	2.425	2.405	2.286	2.301	2.277	2.101	1.982	1.878	1.878	1.889	1.759	1.68	1.732	1.727	1.711	1.628	1.57	1.581	1.588	1.484	1.389	1.317	1.374
YOR001W	0.1469	0.1763	0.1958	0.2098	0.2854	0.3022	0.3273	0.3693	0.4281	0.5204	0.6127	0.6967	0.8142	0.9317	1.15	1.284	1.351	1.452	1.494	1.519	1.654	1.578	1.544	1.561	1.528	1.544	1.578	1.477	1.511	1.553	1.469	1.561	1.536	1.553	1.712	1.654	1.645	1.746	1.586	1.536	1.502	1.326	1.351	1.276	1.242	1.385	1.276	1.217	1.217
YGR085C	0.2525	0.2459	0.2415	0.2133	0.1913	0.1976	0.2039	0.2101	0.2195	0.2729	0.3795	0.4548	0.5143	0.552	0.6335	0.7245	0.8123	0.8123	0.8437	0.944	1.063	1.057	1.057	1.095	1.179	1.245	1.289	1.295	1.38	1.477	1.471	1.496	1.496	1.512	1.518	1.483	1.531	1.477	1.418	1.352	1.292	1.267	1.267	1.182	1.223	1.276	1.374	1.393	1.418
YNL067W	0.2662	0.2403	0.2231	0.2325	0.213	0.1825	0.1891	0.1956	0.2586	0.3173	0.3542	0.3846	0.4455	0.5172	0.6085	0.6693	0.7454	0.8258	0.9496	1.089	1.202	1.291	1.354	1.421	1.458	1.489	1.484	1.536	1.562	1.619	1.66	1.762	1.773	1.751	1.706	1.654	1.654	1.669	1.593	1.608	1.589	1.571	1.643	1.658	1.612	1.591	1.502	1.517	1.493
YAL009W	0.4607	0.4665	0.4895	0.5142	0.4648	0.4566	0.5347	0.5347	0.5759	0.5841	0.5841	0.6417	0.7198	0.7692	0.9173	0.9913	1.078	1.226	1.316	1.325	1.378	1.386	1.411	1.489	1.645	1.686	1.703	1.728	1.814	1.867	1.781	1.608	1.686	1.793	1.863	1.888	2.007	2.085	2.102	2.016	2.007	1.929	1.835	1.748	1.691	1.629	1.604	1.551	1.567
YBR189W	0.1244	0.1225	0.1388	0.1627	0.1955	0.2502	0.2816	0.3295	0.38	0.4552	0.5496	0.6999	0.7997	0.9419	1.025	1.096	1.207	1.255	1.301	1.36	1.373	1.412	1.464	1.424	1.456	1.385	1.349	1.385	1.412	1.46	1.496	1.472	1.505	1.553	1.522	1.549	1.576	1.601	1.703	1.742	1.706	1.748	1.686	1.627	1.65	1.587	1.505	1.457	1.438
YLR368W	0.5972	0.5995	0.5425	0.5085	0.4985	0.4383	0.4082	0.4818	0.5386	0.5955	0.6524	0.7829	0.8565	0.9301	0.9669	0.997	1.091	1.238	1.181	1.305	1.415	1.529	1.616	1.639	1.673	1.723	1.723	1.713	1.713	1.763	1.843	1.91	2.048	2.068	2.024	2.017	1.967	1.843	1.72	1.72	1.663	1.636	1.673	1.649	1.763	1.763	1.663	1.626	1.653
YPL239W	0.5464	0.5222	0.506	0.451	0.4163	0.3209	0.373	0.4337	0.4337	0.5118	0.6679	0.8414	0.9715	1.032	1.093	1.266	1.249	1.31	1.344	1.31	1.405	1.596	1.422	1.422	1.362	1.388	1.388	1.388	1.292	1.449	1.561	1.561	1.44	1.579	1.544	1.57	1.57	1.631	1.726	1.787	1.726	1.778	1.769	1.83	1.787	1.717	1.717	1.622	1.665
YIL112W	0.3476	0.2952	0.2745	0.2536	0.2292	0.2353	0.217	0.2811	0.3911	0.4736	0.55	0.6325	0.7853	0.9106	0.987	1.051	1.115	1.296	1.296	1.283	1.329	1.421	1.534	1.574	1.592	1.751	1.833	1.84	1.864	1.87	1.916	1.916	1.922	1.959	1.971	1.953	1.882	1.861	1.855	1.785	1.69	1.665	1.638	1.638	1.574	1.503	1.479	1.415	1.305
YGL195W	0.2535	0.2085	0.2142	0.2142	0.1836	0.1938	0.2142	0.2346	0.2958	0.306	0.3509	0.4733	0.561	0.6487	0.7344	0.8976	1.036	1.163	1.289	1.426	1.501	1.648	1.693	1.881	1.999	2.005	2.005	2.128	2.144	2.089	1.956	1.93	1.93	1.985	1.924	1.893	1.938	1.928	1.867	1.867	1.836	1.744	1.728	1.703	1.667	1.673	1.616	1.51	1.534
YML107C	0.2398	0.1982	0.1998	0.201	0.1964	0.1918	0.2078	0.2581	0.3654	0.3814	0.5047	0.587	0.7149	0.8405	0.9113	1.014	1.192	1.288	1.384	1.491	1.727	1.866	1.871	1.948	1.973	2.074	2.215	2.204	2.204	2.346	2.43	2.446	2.375	2.275	2.158	2.142	2.087	1.946	1.88	1.905	1.914	1.88	1.834	1.743	1.722	1.713	1.647	1.58	1.564
YGL177W	0.278	0.2935	0.2677	0.2648	0.2273	0.2714	0.2516	0.3023	0.3178	0.3376	0.3729	0.4148	0.481	0.5781	0.651	0.7569	0.9466	1.079	1.196	1.247	1.348	1.474	1.501	1.47	1.425	1.503	1.642	1.631	1.681	1.721	1.787	1.898	1.832	1.743	1.82	1.745	1.783	1.752	1.697	1.792	1.807	1.823	1.838	1.801	1.812	1.851	1.75	1.668	1.54
YDR483W	0.1628	0.165	0.1592	0.1654	0.1799	0.2068	0.2254	0.2626	0.3184	0.3908	0.519	0.6431	0.7299	0.887	0.9842	1.119	1.224	1.296	1.402	1.474	1.551	1.654	1.698	1.811	1.888	1.911	1.958	2.039	2.059	2.049	2.026	2.136	2.183	2.264	2.183	2.159	2.227	2.14	1.991	1.906	1.786	1.764	1.745	1.644	1.648	1.592	1.516	1.607	1.549
YDR395W	0.2093	0.2177	0.1953	0.1794	0.1794	0.2452	0.2571	0.2811	0.3349	0.3707	0.4604	0.4724	0.4425	0.4485	0.4903	0.5382	0.7116	0.8312	0.9448	1.136	1.333	1.417	1.501	1.543	1.644	1.806	1.764	1.698	1.758	1.758	1.854	1.806	1.794	1.884	1.949	1.979	1.967	1.92	1.931	1.86	1.77	1.722	1.722	1.752	1.668	1.656	1.591	1.555	1.501
YOR234C	0.2761	0.2402	0.2325	0.2325	0.2186	0.2242	0.2518	0.2435	0.3183	0.393	0.5175	0.6531	0.7694	0.9908	1.162	1.306	1.395	1.47	1.547	1.547	1.6	1.738	1.732	1.918	2.076	2.081	2.211	2.211	2.211	2.333	2.333	2.225	2.272	2.206	2.153	2.009	1.874	1.752	1.771	1.752	1.818	1.741	1.741	1.802	1.84	1.702	1.641	1.566	1.622
YAL026C	0.4321	0.4449	0.4241	0.3841	0.3429	0.3521	0.3429	0.3681	0.3589	0.3703	0.4206	0.4618	0.6012	0.7613	0.8276	0.9259	1.07	1.168	1.342	1.429	1.463	1.612	1.699	1.724	1.913	1.941	1.932	2.041	2.083	2.165	2.231	2.135	2.119	2.16	2.124	2.073	2.012	1.971	1.996	2.021	1.989	1.923	1.891	1.865	1.815	1.749	1.63	1.502	1.454
YOR008C	0.1732	0.194	0.1925	0.1848	0.1848	0.2177	0.2903	0.3299	0.4025	0.4751	0.6071	0.6796	0.7588	0.7852	0.8974	0.9304	1.016	1.109	1.26	1.396	1.63	1.772	1.96	2.055	2.145	2.181	2.187	2.181	2.194	2.161	2.187	2.168	2.181	2.174	2.115	2.032	1.97	1.854	1.778	1.765	1.778	1.716	1.716	1.669	1.656	1.63	1.603	1.561	1.617
YML082W	0.5104	0.4485	0.4183	0.3777	0.3251	0.3347	0.3825	0.3538	0.4446	0.4638	0.5833	0.6454	0.6885	0.7602	0.918	0.9562	1.047	1.104	1.114	1.229	1.248	1.277	1.511	1.626	1.745	1.932	1.979	2.08	2.128	1.998	2.051	1.989	1.908	1.889	1.889	1.893	1.893	1.841	1.793	1.783	1.783	1.769	1.688	1.659	1.573	1.563	1.477	1.511	1.473
YGL115W	0.2886	0.2566	0.2245	0.2337	0.2337	0.1649	0.197	0.2474	0.3299	0.3803	0.4398	0.4582	0.6185	0.6964	0.8614	0.9759	1.063	1.26	1.361	1.448	1.627	1.59	1.681	1.828	1.828	1.993	2.034	2.08	2.158	2.108	2.053	1.97	1.883	1.878	1.801	1.824	1.851	1.791	1.874	1.924	1.846	1.796	1.654	1.585	1.604	1.562	1.411	1.393	1.356
YOL041C	0.1724	0.1911	0.2217	0.2177	0.2246	0.235	0.2713	0.3024	0.3456	0.4441	0.5028	0.6531	0.762	0.8656	0.997	1.078	1.142	1.261	1.327	1.381	1.477	1.531	1.666	1.716	1.83	1.944	2.03	2.162	2.222	2.267	2.26	2.26	2.222	2.174	2.098	2.042	1.954	2.004	1.944	1.873	1.814	1.723	1.723	1.669	1.55	1.539	1.539	1.626	1.571
YIL052C	0.4479	0.4685	0.4134	0.3872	0.3412	0.2953	0.3019	0.3019	0.3412	0.4069	0.5184	0.689	0.8137	0.8924	1.089	1.089	1.168	1.332	1.299	1.339	1.529	1.509	1.588	1.7	1.686	1.837	2.041	1.975	2.165	2.231	2.264	2.225	2.27	2.192	2.146	2.067	2.093	1.995	2.061	1.982	1.916	1.87	1.713	1.647	1.68	1.555	1.476	1.398	1.345
YIL070C	0.1326	0.1229	0.1336	0.1413	0.1561	0.1561	0.1746	0.2041	0.242	0.2716	0.3215	0.351	0.4194	0.5108	0.5589	0.6512	0.7723	0.8729	1.039	1.149	1.232	1.392	1.484	1.555	1.626	1.676	1.747	1.847	1.895	1.901	1.984	2.07	2.02	2.047	2.014	1.99	2.042	1.974	1.885	1.923	1.878	1.882	1.835	1.767	1.714	1.676	1.655	1.608	1.522
YDR024W	0.424	0.3869	0.4063	0.3767	0.3862	0.4108	0.3824	0.3862	0.4278	0.46	0.5508	0.5944	0.7079	0.8234	0.9199	1.011	1.111	1.255	1.389	1.427	1.503	1.641	1.723	1.819	1.847	1.866	1.991	2.126	2.097	2.094	2.006	1.997	2.029	1.982	1.885	1.832	1.846	1.965	1.927	1.895	1.885	1.914	1.919	1.844	1.825	1.813	1.808	1.74	1.711
YOR243C	0.1942	0.2179	0.1942	0.1865	0.1665	0.1819	0.2019	0.2219	0.2327	0.2666	0.3776	0.4485	0.5179	0.618	0.7182	0.8985	1.025	1.154	1.339	1.43	1.521	1.611	1.655	1.809	1.829	1.814	1.908	2.008	2.048	2.068	2.024	1.999	1.943	1.879	1.863	1.843	1.748	1.748	1.743	1.779	1.799	1.723	1.668	1.654	1.624	1.589	1.513	1.513	1.46
YKL011C	0.1772	0.1861	0.1698	0.1899	0.1772	0.1962	0.2152	0.2469	0.2848	0.3861	0.4557	0.6266	0.7216	0.7469	0.8482	0.9241	0.9811	1.082	1.215	1.304	1.437	1.481	1.519	1.608	1.62	1.532	1.671	1.684	1.722	1.855	1.867	2.051	2.133	2.076	2.12	2.133	2.044	2.025	1.886	1.772	1.722	1.722	1.728	1.741	1.785	1.709	1.671	1.57	1.513
YIL089W	0.1814	0.1604	0.1751	0.1801	0.1555	0.2019	0.2319	0.2374	0.2483	0.2865	0.3601	0.4365	0.4775	0.562	0.6357	0.7639	0.8976	0.9604	1.086	1.165	1.258	1.397	1.482	1.498	1.539	1.522	1.588	1.697	1.719	1.724	1.782	1.88	1.954	1.954	1.833	1.85	1.915	1.874	1.844	1.828	1.85	1.866	1.782	1.741	1.683	1.694	1.705	1.618	1.618
YNR041C	0.1786	0.1721	0.1732	0.1786	0.1531	0.167	0.1925	0.2273	0.2621	0.3039	0.3457	0.4849	0.573	0.624	0.7076	0.7702	0.8815	1.035	1.102	1.204	1.322	1.404	1.501	1.594	1.712	1.763	1.84	1.963	2.018	2.137	2.141	2.167	2.171	2.192	2.132	2.102	2.081	2.086	1.963	1.932	1.835	1.768	1.738	1.726	1.645	1.649	1.603	1.638	1.654
YDR011W	0.2455	0.2703	0.2675	0.2534	0.2263	0.2263	0.2383	0.2504	0.2534	0.273	0.2972	0.3364	0.4164	0.4842	0.6094	0.7347	0.8282	1.026	1.163	1.248	1.368	1.486	1.543	1.724	1.789	1.854	1.96	1.969	1.988	2.068	2.024	1.988	2.029	1.973	2.037	2.037	2.041	2.02	1.999	1.926	1.958	1.883	1.899	1.806	1.726	1.723	1.747	1.691	1.711
YEL042W	0.254	0.2596	0.2445	0.2257	0.2419	0.2177	0.2257	0.2419	0.2338	0.2822	0.2983	0.2902	0.266	0.2983	0.3305	0.4676	0.5724	0.7336	0.8304	0.9352	1.032	1.145	1.113	1.121	1.056	1.169	1.266	1.298	1.467	1.588	1.677	1.741	1.717	1.709	1.757	1.637	1.572	1.548	1.604	1.596	1.701	1.645	1.604	1.637	1.629	1.661	1.709	1.516	1.483
YNL326C	0.09292	0.09867	0.1025	0.09461	0.09848	0.1303	0.1863	0.2182	0.2645	0.3562	0.4412	0.5397	0.6777	0.7801	0.9529	1.112	1.169	1.3	1.442	1.542	1.673	1.769	1.843	1.924	2.033	2.093	2.104	2.164	2.136	2.096	2.181	2.132	2.121	2.124	2.032	2.042	2.021	1.957	1.861	1.848	1.792	1.774	1.693	1.69	1.641	1.659	1.545	1.484	1.431
YHL013C	0.2208	0.205	0.2077	0.1938	0.2096	0.2298	0.2388	0.2456	0.2772	0.3177	0.4214	0.4935	0.5656	0.7391	0.8675	1.003	1.176	1.323	1.465	1.611	1.6	1.753	1.879	1.92	1.909	1.965	2.055	2.165	2.159	2.183	2.231	2.346	2.373	2.366	2.267	2.247	2.134	2.082	1.967	1.947	1.859	1.951	1.879	1.872	1.789	1.753	1.643	1.543	1.408
YNL016W	0.2142	0.2251	0.2324	0.2376	0.2424	0.2688	0.2904	0.2952	0.3216	0.3936	0.48	0.5951	0.7055	0.8687	1.034	1.161	1.303	1.38	1.478	1.565	1.603	1.629	1.761	1.795	1.862	1.905	1.917	2.006	2.049	1.961	1.932	1.98	2.009	2.004	1.944	1.982	2.093	2.114	2.023	1.985	1.973	1.889	1.807	1.67	1.605	1.627	1.495	1.507	1.476
YBR015C	0.2455	0.2334	0.2368	0.2294	0.2327	0.2278	0.2591	0.2806	0.3119	0.3284	0.3961	0.4506	0.5133	0.543	0.642	0.6965	0.7856	0.812	0.9407	1.066	1.147	1.218	1.32	1.451	1.553	1.5	1.566	1.655	1.695	1.761	1.801	1.916	1.933	1.928	1.906	1.88	1.853	1.885	1.863	1.9	1.852	1.913	1.9	1.891	1.744	1.624	1.655	1.606	1.522
YGL066W	0.1704	0.1895	0.1843	0.1924	0.1876	0.1912	0.1948	0.2328	0.2791	0.3836	0.5035	0.6116	0.7268	0.8883	1.027	1.139	1.216	1.319	1.428	1.585	1.685	1.781	1.866	1.962	2.046	2.096	2.089	2.085	2.108	2.12	2.104	2.058	2.058	2.027	1.996	1.965	2.055	2.027	1.955	1.977	1.977	1.981	1.969	1.792	1.734	1.76	1.638	1.618	1.495
YNR057C	0.2315	0.2189	0.2385	0.2285	0.2225	0.2225	0.2265	0.2405	0.2545	0.2686	0.3066	0.3507	0.4229	0.5091	0.5672	0.6634	0.7456	0.8037	0.8598	0.9219	1.08	1.16	1.219	1.347	1.485	1.619	1.73	1.792	1.854	1.906	1.926	1.868	1.888	1.882	1.844	1.802	1.83	1.776	1.858	1.824	1.838	1.78	1.876	1.89	1.876	1.8	1.734	1.74	1.73
YHL029C	0.2024	0.1775	0.1609	0.1623	0.1735	0.2179	0.2224	0.2379	0.3024	0.3425	0.4403	0.5159	0.5582	0.7005	0.8184	0.9607	1.127	1.219	1.397	1.603	1.655	1.79	1.857	1.975	2.07	2.162	2.162	2.257	2.333	2.397	2.351	2.382	2.315	2.299	2.244	2.061	2.001	1.941	1.83	1.801	1.801	1.786	1.884	1.824	1.817	1.77	1.708	1.617	1.541
YJR010C-A	0.1806	0.1739	0.1653	0.1504	0.1469	0.1557	0.1557	0.1907	0.2309	0.2869	0.3743	0.4793	0.5755	0.7242	0.8589	1.008	1.121	1.217	1.322	1.454	1.567	1.686	1.791	1.952	2.057	2.075	2.153	2.213	2.146	2.18	2.18	2.145	2.171	2.124	2.068	2.099	2.031	1.949	2.001	2.013	1.987	2.034	2.017	1.959	1.921	1.807	1.733	1.594	1.473
YGR228W	0.2187	0.2296	0.2095	0.2213	0.2252	0.2369	0.2395	0.2811	0.2954	0.3527	0.4152	0.5024	0.6247	0.7939	0.928	1.089	1.255	1.408	1.508	1.585	1.624	1.659	1.71	1.864	1.948	1.968	2.013	2.102	2.244	2.266	2.201	2.201	2.181	2.201	2.166	2.059	2.029	1.986	1.931	1.971	1.955	1.909	1.909	1.917	1.879	1.83	1.807	1.765	1.633
YMR193C-A	0.09552	0.1046	0.1207	0.1408	0.1321	0.1436	0.1838	0.2815	0.3591	0.4122	0.4855	0.6406	0.7871	0.9868	1.129	1.26	1.435	1.553	1.61	1.675	1.691	1.76	1.804	1.804	1.849	1.986	2.019	2.015	2.081	2.057	2.109	2.133	2.024	2.008	2.001	1.943	1.948	1.916	1.823	1.872	1.879	1.846	1.788	1.833	1.788	1.768	1.686	1.613	1.568
YDR290W	0.3563	0.3196	0.3059	0.3039	0.2993	0.2653	0.2653	0.3286	0.3764	0.4273	0.4659	0.4875	0.58	0.6139	0.6695	0.7883	0.8777	0.9919	1.026	1.108	1.243	1.285	1.331	1.453	1.453	1.623	1.694	1.732	1.822	1.86	1.882	1.984	2.01	1.998	1.984	1.979	1.979	1.967	1.937	1.974	1.962	1.962	1.991	1.924	1.846	1.856	1.712	1.742	1.722
YDR484W	0.4696	0.4373	0.4042	0.3905	0.4105	0.4005	0.3845	0.4225	0.5066	0.5807	0.6548	0.7389	0.823	1.027	1.151	1.272	1.426	1.546	1.66	1.734	1.708	1.714	1.808	1.808	1.862	1.926	1.976	2.091	2.145	2.069	2.089	2.193	2.149	2.129	2.025	2.099	2.099	2.039	1.854	1.814	1.804	1.854	1.774	1.756	1.708	1.708	1.714	1.626	1.518
YGL046W	0.1502	0.1392	0.124	0.1199	0.1267	0.153	0.176	0.1989	0.2678	0.3562	0.4582	0.5865	0.6486	0.7276	0.873	0.9954	1.134	1.246	1.342	1.488	1.619	1.672	1.764	1.784	1.906	1.929	2.004	2.057	2.103	2.136	2.175	2.063	2.093	2.05	2.004	2.032	1.992	1.919	1.979	1.9	1.854	1.868	1.782	1.699	1.68	1.614	1.624	1.59	1.484
YLR344W	0.1392	0.1408	0.1278	0.114	0.1351	0.1726	0.2341	0.2836	0.3376	0.4442	0.5507	0.6873	0.8223	0.9334	1.119	1.268	1.372	1.48	1.516	1.574	1.666	1.702	1.738	1.825	1.94	2.015	2.093	2.15	2.15	2.159	2.15	2.122	2.155	2.131	2.036	2.078	2.102	2.029	1.999	1.933	1.858	1.858	1.78	1.735	1.775	1.784	1.723	1.732	1.691
YHL027W	0.2491	0.2629	0.2332	0.212	0.2241	0.2362	0.2362	0.3271	0.3725	0.4634	0.5997	0.7057	0.8359	0.9601	1.039	1.118	1.293	1.333	1.442	1.56	1.708	1.811	2.005	1.947	1.999	2.102	2.108	2.05	2.135	2.005	2.108	2.168	2.093	2.047	2.065	1.941	1.981	2.002	1.963	1.896	1.969	1.893	1.847	1.784	1.672	1.605	1.56	1.414	1.445
YJL122W	0.2444	0.2342	0.2204	0.2449	0.2419	0.2486	0.2389	0.2733	0.3047	0.3607	0.3607	0.398	0.513	0.5727	0.675	0.7683	0.8804	1.036	1.194	1.284	1.423	1.485	1.597	1.672	1.693	1.647	1.679	1.7	1.841	1.841	1.809	1.862	1.956	1.974	1.996	1.927	1.943	1.946	1.909	1.88	1.843	1.811	1.817	1.755	1.78	1.764	1.727	1.687	1.659
YNL109W	0.1985	0.1911	0.2144	0.2038	0.2006	0.2132	0.2405	0.2678	0.3382	0.3718	0.4989	0.6428	0.7467	0.8539	1.004	1.108	1.248	1.298	1.396	1.523	1.667	1.734	1.844	1.915	2.025	2.022	2.049	2.035	2.059	2.112	2.119	2.096	2.089	2.078	2.086	2.06	2.02	1.976	1.982	1.972	1.882	1.852	1.812	1.708	1.708	1.597	1.517	1.513	1.457
YBR068C	0.3082	0.3136	0.3072	0.3078	0.3027	0.3027	0.3557	0.3745	0.4019	0.4822	0.5523	0.6054	0.6703	0.6977	0.7627	0.8773	0.92	0.9457	1.057	1.159	1.269	1.361	1.383	1.436	1.517	1.582	1.633	1.647	1.705	1.736	1.789	1.837	1.845	1.845	1.845	1.89	1.915	1.96	1.96	1.872	1.908	1.912	1.854	1.792	1.748	1.703	1.708	1.638	1.599
YFR032C-A	0.1705	0.1878	0.1845	0.178	0.1582	0.1864	0.2147	0.2712	0.3404	0.459	0.5932	0.7386	0.8813	1.013	1.188	1.363	1.465	1.531	1.654	1.719	1.808	1.856	1.819	1.847	1.973	1.989	2.042	2.042	2.038	2.062	2.066	1.984	1.984	1.963	1.959	1.943	1.883	1.85	1.85	1.798	1.75	1.668	1.614	1.634	1.613	1.561	1.548	1.458	1.527
YDR269C	0.2622	0.2535	0.2427	0.235	0.2317	0.2317	0.2457	0.2738	0.3384	0.4107	0.4969	0.6101	0.6995	0.8127	0.9259	1.053	1.19	1.289	1.33	1.478	1.569	1.651	1.733	1.829	1.96	2.073	2.09	2.118	2.159	2.169	2.142	2.097	2.083	2.055	2.103	2.13	2.086	2.1	2.037	2.013	1.999	1.891	1.832	1.757	1.644	1.647	1.603	1.62	1.6
YMR122C	0.1891	0.1702	0.1832	0.1841	0.2145	0.1925	0.2145	0.2229	0.2617	0.2752	0.2837	0.3495	0.4677	0.5437	0.6231	0.7295	0.8072	0.9389	0.9794	1.05	1.13	1.236	1.319	1.447	1.57	1.733	1.847	1.895	2.008	2.013	2.013	2.057	2.013	1.964	1.972	1.912	1.947	1.92	1.857	1.805	1.792	1.78	1.824	1.78	1.829	1.864	1.93	1.878	1.9
YLR247C	0.1599	0.172	0.1801	0.1764	0.1764	0.1685	0.1953	0.2221	0.2489	0.293	0.3371	0.4662	0.5371	0.6221	0.7513	0.8442	0.934	1.058	1.107	1.266	1.44	1.559	1.701	1.833	1.914	2.003	2.022	2.076	2.134	2.175	2.148	2.131	2.163	2.163	2.158	2.148	2.117	2.122	2.122	2.073	2.063	1.975	1.86	1.811	1.794	1.794	1.74	1.728	1.679
YML124C	0.605	0.5451	0.5247	0.4733	0.4296	0.4129	0.3424	0.3726	0.4901	0.5035	0.5975	0.6478	0.7452	0.9197	1	1.067	1.222	1.333	1.48	1.611	1.635	1.702	1.745	1.776	1.799	1.96	2.007	2.111	2.168	2.155	2.272	2.427	2.266	2.162	2.014	2.081	2.014	1.86	1.668	1.675	1.688	1.739	1.554	1.584	1.584	1.591	1.571	1.467	1.369
YGL020C	0.1339	0.1461	0.1501	0.1674	0.1674	0.1809	0.1773	0.2052	0.2367	0.2538	0.2709	0.2988	0.3717	0.4202	0.5147	0.5768	0.71	0.8315	0.9782	1.038	1.146	1.17	1.251	1.313	1.355	1.393	1.497	1.605	1.741	1.762	1.808	1.849	1.881	1.892	1.864	1.801	1.825	1.835	1.849	1.836	1.829	1.769	1.793	1.773	1.71	1.626	1.605	1.543	1.523
YGR266W	0.2301	0.2065	0.2207	0.2228	0.21	0.2004	0.2132	0.2084	0.2517	0.2725	0.2982	0.3479	0.42	0.4842	0.5515	0.606	0.6781	0.8032	0.9507	1.073	1.231	1.411	1.611	1.767	1.93	2.009	2.046	2.046	2.046	2.012	1.969	1.864	1.911	1.874	1.921	1.897	1.935	1.94	1.956	1.872	1.901	1.893	1.868	1.8	1.771	1.751	1.662	1.634	1.561
YAL046C	0.1261	0.1094	0.1134	0.1259	0.1319	0.125	0.1441	0.1536	0.1797	0.1927	0.2283	0.2734	0.3411	0.3958	0.4956	0.5859	0.6797	0.7569	0.9079	1.023	1.126	1.187	1.321	1.42	1.51	1.568	1.643	1.75	1.795	1.838	1.805	1.786	1.796	1.785	1.74	1.731	1.66	1.708	1.733	1.682	1.657	1.654	1.657	1.68	1.661	1.635	1.606	1.615	1.619
YKL076C	0.2434	0.2504	0.2252	0.2385	0.2328	0.2527	0.2271	0.2612	0.2669	0.2981	0.3662	0.4798	0.5905	0.6416	0.7325	0.8517	0.9908	1.056	1.107	1.226	1.4	1.434	1.442	1.561	1.627	1.686	1.701	1.735	1.828	1.999	2.013	2.033	2.047	2.027	1.979	1.905	1.865	1.865	1.806	1.766	1.74	1.774	1.814	1.709	1.584	1.593	1.527	1.559	1.454
YGL226W	0.1881	0.1805	0.1805	0.1655	0.1504	0.1805	0.187	0.2085	0.2493	0.2751	0.3202	0.3761	0.4126	0.4685	0.5459	0.6426	0.7565	0.8511	0.9242	1.027	1.137	1.292	1.365	1.483	1.674	1.859	1.932	2.05	2.123	2.237	2.244	2.181	2.171	2.175	2.175	2.106	2.055	2.044	2.063	1.986	1.93	1.857	1.823	1.818	1.704	1.638	1.685	1.696	1.661
YDL161W	0.8691	0.8343	0.7784	0.7773	0.7298	0.7018	0.6802	0.6305	0.624	0.6521	0.678	0.6564	0.6629	0.6672	0.7493	0.7709	0.8745	0.8853	0.9825	1.103	1.267	1.373	1.488	1.537	1.643	1.753	1.857	1.835	1.812	1.84	1.855	1.855	1.859	1.805	1.805	1.801	1.801	1.725	1.68	1.665	1.697	1.704	1.676	1.572	1.576	1.643	1.544	1.445	1.388
YOL131W	0.1794	0.1666	0.1698	0.1849	0.2078	0.2178	0.2242	0.237	0.2965	0.3789	0.4521	0.5217	0.6342	0.7761	0.9408	1.076	1.182	1.274	1.373	1.484	1.593	1.63	1.712	1.819	1.851	1.931	1.961	1.965	1.994	2.047	2.004	2.027	2.007	1.964	1.927	1.888	1.855	1.859	1.905	1.835	1.779	1.776	1.796	1.7	1.6	1.515	1.558	1.548	1.538
YDR283C	0.08911	0.09505	0.1073	0.1197	0.1402	0.2081	0.2457	0.293	0.3582	0.419	0.5512	0.62	0.7361	0.8656	1.002	1.087	1.214	1.276	1.419	1.518	1.576	1.61	1.729	1.801	1.849	1.896	1.88	1.93	1.93	1.841	1.824	1.796	1.811	1.821	1.886	1.872	1.955	1.938	1.911	1.795	1.754	1.628	1.618	1.546	1.475	1.529	1.56	1.526	1.485
YAL008W	0.1655	0.1649	0.1689	0.1718	0.1988	0.1911	0.1911	0.2124	0.2066	0.2201	0.2375	0.2548	0.3398	0.4151	0.4691	0.5637	0.6834	0.8263	0.9556	1.056	1.22	1.361	1.519	1.629	1.699	1.774	1.851	1.846	1.961	2.002	2.015	2.035	2.052	2.066	2.031	2.01	2.01	1.9	1.842	1.807	1.753	1.753	1.703	1.672	1.782	1.82	1.77	1.73	1.778
YHR067W	0.3807	0.343	0.3475	0.3464	0.3422	0.338	0.3528	0.3316	0.4267	0.4795	0.5154	0.5893	0.6992	0.8259	0.9527	0.9991	1.079	1.212	1.28	1.36	1.43	1.462	1.479	1.51	1.542	1.496	1.496	1.489	1.521	1.521	1.542	1.51	1.641	1.741	1.705	1.694	1.757	1.726	1.8	1.795	1.696	1.648	1.707	1.658	1.61	1.582	1.487	1.438	1.487
YLL038C	0.2706	0.2551	0.2771	0.2609	0.2485	0.225	0.232	0.2596	0.3037	0.3079	0.3673	0.4542	0.5964	0.7193	0.8422	0.9375	1.077	1.172	1.232	1.303	1.332	1.423	1.542	1.664	1.767	1.879	1.919	2.049	2.049	2.021	1.97	1.99	1.977	1.985	1.966	2.021	2.045	1.99	1.903	1.983	1.943	1.863	1.752	1.672	1.744	1.729	1.578	1.491	1.425
YJR147W	0.2737	0.2879	0.2839	0.3012	0.2897	0.2781	0.2897	0.3592	0.3592	0.4084	0.4142	0.4577	0.5561	0.6778	0.7589	0.9182	1.002	1.089	1.234	1.298	1.298	1.309	1.338	1.419	1.489	1.584	1.735	1.854	1.935	2.036	2.091	2.161	2.135	2.071	2.045	1.996	1.958	1.909	1.839	1.776	1.764	1.683	1.671	1.628	1.579	1.573	1.561	1.535	1.573
YER119C-A	0.1372	0.1489	0.1285	0.1288	0.1474	0.1418	0.1829	0.2146	0.2557	0.293	0.3658	0.4554	0.5561	0.683	0.7371	0.7913	0.9088	1.036	1.165	1.288	1.351	1.457	1.622	1.691	1.696	1.797	1.81	1.851	1.842	1.773	1.764	1.89	1.762	1.758	1.709	1.75	1.765	1.803	1.73	1.749	1.743	1.769	1.754	1.767	1.717	1.644	1.566	1.499	1.435
YOL106W	0.1303	0.1346	0.1448	0.1362	0.1329	0.1233	0.1265	0.1506	0.1626	0.1594	0.1906	0.2499	0.3244	0.3708	0.4797	0.5542	0.6559	0.8105	0.9491	1.048	1.16	1.246	1.389	1.482	1.556	1.606	1.732	1.862	1.933	1.983	2.033	1.983	1.996	1.984	1.95	1.879	1.86	1.82	1.855	1.858	1.799	1.743	1.801	1.801	1.742	1.736	1.741	1.683	1.692
YNR029C	0.1013	0.1176	0.1254	0.1185	0.1405	0.1584	0.1667	0.2094	0.2094	0.2507	0.3044	0.3733	0.4353	0.5166	0.6268	0.7852	0.9547	1.105	1.216	1.328	1.462	1.481	1.511	1.591	1.714	1.772	1.886	1.886	2.002	2.135	2.167	2.148	2.128	2.087	2.11	2.091	1.992	1.9	1.896	1.973	1.975	1.929	1.933	1.905	1.882	1.79	1.701	1.63	1.619
YDR270W	0.232	0.2287	0.2266	0.2112	0.2112	0.2466	0.2913	0.3699	0.4085	0.5642	0.6859	0.8077	0.9372	1.045	1.11	1.279	1.313	1.335	1.409	1.469	1.538	1.577	1.611	1.706	1.766	1.762	1.81	1.793	1.84	1.833	1.737	1.799	1.816	1.782	1.842	1.925	1.925	1.93	1.908	1.874	1.8	1.774	1.665	1.665	1.66	1.595	1.581	1.634	1.578
YDR375C	0.1088	0.1363	0.1625	0.1663	0.2042	0.2231	0.2502	0.2813	0.3394	0.4138	0.5219	0.549	0.6585	0.7816	0.906	0.9871	1.056	1.157	1.274	1.378	1.455	1.551	1.667	1.729	1.744	1.779	1.775	1.861	1.807	1.786	1.805	1.805	1.89	1.894	1.88	1.915	1.877	1.901	1.889	1.843	1.789	1.77	1.755	1.732	1.654	1.627	1.564	1.583	1.486
YNL121C	0.244	0.2173	0.221	0.2184	0.2078	0.2078	0.2236	0.2736	0.3289	0.3894	0.4815	0.6262	0.7314	0.8656	1.01	1.129	1.279	1.392	1.452	1.573	1.584	1.618	1.694	1.679	1.823	1.873	1.913	1.973	2.052	2.065	2.126	1.992	1.913	1.828	1.907	1.863	1.918	1.85	1.871	1.939	1.934	1.844	1.76	1.655	1.673	1.673	1.589	1.589	1.55
YDL243C	0.1592	0.154	0.1797	0.1731	0.1731	0.1848	0.1922	0.2083	0.2406	0.267	0.3344	0.3902	0.4342	0.4855	0.6234	0.754	0.8654	0.996	1.11	1.267	1.41	1.492	1.543	1.637	1.637	1.763	1.894	1.945	1.954	2.013	2.04	2.143	2.159	2.101	2.073	2.073	2.068	2.014	1.991	1.879	1.867	1.907	1.938	1.926	1.941	1.873	1.913	1.826	1.704
YER095W	0.4059	0.3865	0.4252	0.4031	0.428	0.3727	0.3921	0.4224	0.4777	0.5025	0.5826	0.6682	0.7676	0.8421	0.925	0.9802	1.08	1.129	1.129	1.248	1.284	1.425	1.414	1.45	1.549	1.648	1.64	1.745	1.679	1.797	1.797	1.817	1.88	1.889	1.864	1.919	1.894	1.85	1.781	1.706	1.643	1.632	1.568	1.505	1.463	1.433	1.414	1.369	1.295
YPR057W	0.2971	0.2809	0.2341	0.2007	0.1775	0.1852	0.2007	0.2547	0.2933	0.3782	0.4168	0.6097	0.7409	0.8258	0.9416	1.08	1.289	1.52	1.582	1.667	1.783	1.821	1.814	1.845	1.883	1.868	1.852	1.976	2.13	2.13	2.146	2.146	2.284	2.184	1.945	1.775	1.929	1.914	1.875	1.621	1.706	1.737	1.682	1.582	1.428	1.312	1.381	1.397	1.42
YOL091W	0.2594	0.2334	0.2501	0.2514	0.2395	0.2091	0.2197	0.2567	0.2792	0.3123	0.4036	0.4407	0.4896	0.5968	0.6815	0.7834	0.8906	0.9197	1.048	1.243	1.276	1.349	1.437	1.491	1.576	1.58	1.58	1.613	1.638	1.671	1.764	1.746	1.867	1.855	1.829	1.851	1.877	1.798	1.788	1.693	1.748	1.781	1.742	1.665	1.669	1.712	1.642	1.525	1.521
YDL192W	0.3604	0.4405	0.4472	0.4291	0.4405	0.4291	0.4634	0.4291	0.4291	0.452	0.5035	0.6122	0.6865	0.8181	1.03	1.013	1.167	1.259	1.213	1.362	1.459	1.39	1.487	1.419	1.453	1.568	1.608	1.631	1.745	1.734	1.756	1.814	1.791	1.739	1.619	1.539	1.596	1.573	1.436	1.39	1.333	1.31	1.287	1.253	1.173	1.207	1.219	1.264	1.219
YPL080C	0.2695	0.2372	0.2336	0.2156	0.2387	0.2387	0.2079	0.2657	0.3812	0.4236	0.5391	0.6816	0.9087	1.086	1.232	1.379	1.64	1.764	1.825	1.744	1.779	1.844	1.802	1.833	1.956	2.006	2.087	2.145	2.087	2.179	2.099	1.948	1.91	1.829	1.86	1.871	1.798	1.725	1.76	1.687	1.783	1.629	1.667	1.625	1.625	1.525	1.459	1.379	1.344
YMR194W	0.187	0.1967	0.1755	0.1801	0.1801	0.2098	0.2098	0.2296	0.3186	0.4315	0.5185	0.6274	0.7838	0.9698	1.156	1.326	1.453	1.605	1.726	1.773	1.837	1.876	1.906	1.959	1.934	1.997	2.013	2.05	2.001	1.967	1.987	2.07	2.046	1.993	1.876	1.946	1.876	1.734	1.647	1.564	1.607	1.69	1.621	1.67	1.68	1.704	1.664	1.674	1.558
YDL099W	0.2615	0.2696	0.2481	0.2443	0.2127	0.2012	0.2471	0.2414	0.2816	0.3621	0.4253	0.4828	0.5345	0.6351	0.6926	0.7989	0.8938	1.032	1.181	1.256	1.351	1.532	1.644	1.707	1.759	1.848	1.905	2.006	2.052	2.066	2.035	2.046	2.029	2.084	1.963	1.874	1.854	1.897	1.96	1.897	1.811	1.874	1.868	1.773	1.71	1.566	1.546	1.569	1.451
YGL027C	0.1395	0.1413	0.1425	0.1332	0.1514	0.1726	0.1907	0.2341	0.2846	0.3391	0.4248	0.5217	0.6014	0.7588	0.8375	0.9637	1.093	1.208	1.316	1.427	1.431	1.539	1.629	1.64	1.658	1.675	1.747	1.804	1.818	1.804	1.894	1.94	1.966	1.933	1.894	1.876	1.84	1.803	1.782	1.775	1.732	1.789	1.782	1.825	1.797	1.765	1.689	1.711	1.636
YDR028C	0.3451	0.3374	0.3264	0.3236	0.2663	0.2494	0.2578	0.2882	0.3017	0.3421	0.3775	0.4702	0.5443	0.6235	0.6859	0.7567	0.8443	0.9707	1.072	1.146	1.22	1.357	1.4	1.529	1.577	1.616	1.739	1.827	1.887	1.931	1.899	1.921	1.948	1.923	1.889	1.85	1.919	1.884	1.903	1.876	1.8	1.754	1.684	1.596	1.593	1.464	1.464	1.448	1.458
YKL110C	0.2866	0.2918	0.3127	0.3127	0.3052	0.3127	0.3648	0.402	0.4802	0.495	0.5807	0.6439	0.737	0.8077	0.871	0.9157	1.016	1.031	1.105	1.187	1.269	1.284	1.306	1.292	1.388	1.381	1.467	1.437	1.526	1.597	1.671	1.679	1.694	1.556	1.586	1.548	1.53	1.493	1.526	1.671	1.716	1.708	1.883	1.831	1.831	1.809	1.649	1.649	1.69
YIL148W	0.2371	0.2264	0.2065	0.1989	0.2033	0.2361	0.2514	0.2688	0.3191	0.3847	0.4612	0.4896	0.5442	0.6098	0.6645	0.741	0.8328	0.8808	0.9617	1.043	1.123	1.252	1.36	1.421	1.497	1.648	1.641	1.714	1.709	1.698	1.742	1.753	1.753	1.764	1.687	1.746	1.816	1.74	1.805	1.735	1.764	1.808	1.825	1.751	1.799	1.661	1.628	1.585	1.545
YNL106C	0.2908	0.2639	0.2348	0.2428	0.2652	0.2588	0.294	0.3131	0.3802	0.4441	0.4857	0.5464	0.6231	0.7349	0.8467	0.8755	0.9809	1.07	1.182	1.348	1.39	1.467	1.572	1.604	1.674	1.626	1.639	1.681	1.716	1.799	1.808	1.78	1.84	1.793	1.745	1.793	1.693	1.719	1.831	1.866	1.853	1.847	1.681	1.668	1.585	1.483	1.364	1.307	1.307
YEL024W	0.2057	0.2425	0.2815	0.297	0.266	0.297	0.3898	0.4578	0.6001	0.6496	0.7796	0.8971	1.027	1.027	1.052	1.015	1.07	1.07	1.126	1.275	1.497	1.658	1.646	1.67	1.708	1.708	1.701	1.64	1.615	1.677	1.701	1.689	1.726	1.609	1.726	1.683	1.763	1.782	1.807	1.825	1.893	1.708	1.72	1.757	1.646	1.621	1.51	1.472	1.435
YLR180W	0.1313	0.1451	0.1497	0.1569	0.1461	0.1747	0.2142	0.2853	0.3277	0.3741	0.4521	0.5626	0.6722	0.7541	0.8884	1.055	1.24	1.322	1.393	1.499	1.535	1.614	1.618	1.618	1.678	1.699	1.681	1.788	1.755	1.811	1.858	1.882	1.918	1.982	1.936	1.957	1.95	1.919	1.926	1.926	1.833	1.829	1.832	1.761	1.728	1.668	1.679	1.697	1.686
YMR031W-A	0.3794	0.4063	0.4008	0.4036	0.4036	0.4036	0.4103	0.4703	0.4403	0.4603	0.4803	0.5537	0.6037	0.7071	0.7438	0.8639	0.984	1.054	1.101	1.154	1.207	1.177	1.231	1.311	1.331	1.424	1.514	1.528	1.601	1.601	1.544	1.641	1.658	1.648	1.568	1.568	1.581	1.551	1.478	1.404	1.421	1.421	1.438	1.438	1.474	1.444	1.444	1.348	1.378
YIL088C	0.2286	0.1943	0.181	0.1796	0.1714	0.2041	0.1959	0.1959	0.2531	0.302	0.3265	0.4327	0.4735	0.5469	0.6571	0.7673	0.8367	0.9959	1.082	1.176	1.335	1.351	1.482	1.588	1.763	1.878	1.935	1.976	2.106	2.139	2.196	2.159	2.078	2.086	2.045	2.029	1.898	1.898	1.759	1.767	1.735	1.62	1.555	1.514	1.441	1.384	1.327	1.216	1.233
YPL027W	0.1915	0.2019	0.2088	0.1963	0.1824	0.1911	0.1998	0.2172	0.2172	0.2397	0.2971	0.3336	0.3787	0.4552	0.5542	0.6706	0.8131	0.8895	1.035	1.187	1.296	1.397	1.48	1.506	1.643	1.741	1.847	1.909	1.914	1.989	2.081	2.107	1.979	1.911	1.876	1.92	1.894	1.836	1.753	1.855	1.869	1.908	1.881	1.824	1.815	1.836	1.769	1.703	1.694
YGL079W	0.119	0.1091	0.09804	0.107	0.1268	0.1429	0.1589	0.165	0.191	0.2208	0.2139	0.262	0.3041	0.356	0.424	0.5241	0.6501	0.8022	0.9542	1.109	1.28	1.348	1.432	1.491	1.601	1.652	1.714	1.721	1.838	1.841	1.958	1.907	1.855	1.835	1.835	1.828	1.851	1.737	1.727	1.721	1.692	1.679	1.699	1.754	1.761	1.78	1.764	1.735	1.754
YKL149C	0.21	0.2184	0.21	0.21	0.204	0.249	0.2731	0.2911	0.3721	0.4411	0.5401	0.6211	0.6631	0.7621	0.8852	0.9032	1.008	1.071	1.158	1.305	1.353	1.317	1.458	1.593	1.653	1.749	1.725	1.818	1.965	1.911	1.8	1.869	1.875	1.929	1.923	1.794	1.872	2.001	1.968	1.89	1.818	1.788	1.833	1.755	1.644	1.515	1.539	1.557	1.476
YKL026C	0.3401	0.314	0.314	0.299	0.2392	0.2691	0.2691	0.2392	0.2691	0.2542	0.3289	0.5083	0.5831	0.613	0.7924	0.9569	1.166	1.226	1.323	1.413	1.562	1.547	1.615	1.66	1.689	1.704	1.846	1.929	2.16	2.078	2.048	2.123	2.153	2.153	2.071	1.929	2.026	1.951	1.876	1.846	1.779	1.861	1.884	1.846	1.817	1.944	1.876	1.787	1.6
YER164W	0.1729	0.1774	0.1704	0.174	0.1546	0.1503	0.1611	0.1804	0.1868	0.2405	0.2556	0.3286	0.4166	0.4789	0.5884	0.7044	0.8053	0.9256	1.033	1.1	1.239	1.297	1.402	1.469	1.557	1.667	1.767	1.845	1.933	1.929	1.987	2.014	1.967	1.967	1.967	1.864	1.916	1.819	1.804	1.817	1.72	1.658	1.641	1.589	1.651	1.609	1.542	1.6	1.585
YBR280C	0.1787	0.1579	0.1539	0.1617	0.1851	0.1851	0.2085	0.2127	0.2425	0.2489	0.2681	0.2787	0.3361	0.3702	0.4446	0.5468	0.6744	0.768	0.851	0.985	1.1	1.208	1.287	1.37	1.474	1.549	1.553	1.657	1.725	1.859	1.919	1.953	2.027	2.049	2.034	2.098	2.008	1.979	1.974	1.998	2.027	1.968	1.949	1.964	1.93	1.844	1.766	1.7	1.708
YJL141C	0.2064	0.178	0.1699	0.1862	0.1806	0.1714	0.1898	0.1972	0.2322	0.2765	0.3023	0.3778	0.4626	0.5197	0.6101	0.7262	0.8423	0.9455	1.023	1.076	1.17	1.264	1.333	1.48	1.57	1.712	1.819	1.941	2.007	2.101	2.088	2.105	2.038	2.038	2.051	2.073	1.965	1.919	1.919	1.909	1.83	1.677	1.602	1.607	1.613	1.543	1.565	1.587	1.611
YDR202C	0.121	0.1227	0.1237	0.121	0.1095	0.1164	0.1533	0.1856	0.211	0.279	0.3435	0.4265	0.5384	0.6145	0.6871	0.7989	0.9038	1.041	1.179	1.325	1.472	1.567	1.658	1.688	1.706	1.749	1.796	1.865	1.97	1.981	2.049	2.081	2.128	2.052	2.034	2.001	2.042	2.042	2.072	2.065	2.028	1.974	1.904	1.798	1.7	1.62	1.537	1.523	1.506
YJL012C	0.1755	0.1667	0.1791	0.1723	0.1661	0.1817	0.1974	0.2162	0.2632	0.2977	0.3886	0.4512	0.5358	0.6424	0.7646	0.8711	0.9902	1.128	1.247	1.304	1.385	1.46	1.495	1.526	1.52	1.57	1.702	1.745	1.78	1.783	1.893	1.965	1.977	1.927	1.918	1.937	2.046	1.946	1.949	1.933	1.918	1.908	1.799	1.695	1.717	1.598	1.57	1.545	1.517
YLR380W	0.1221	0.1266	0.1135	0.1219	0.1081	0.1111	0.1219	0.1396	0.1543	0.1927	0.2349	0.3362	0.4059	0.4649	0.5701	0.692	0.7971	0.8807	0.9397	1.052	1.206	1.31	1.384	1.458	1.527	1.583	1.668	1.699	1.721	1.735	1.783	1.881	1.951	1.888	1.895	1.94	1.94	1.906	1.902	1.888	1.923	1.902	1.864	1.86	1.877	1.843	1.794	1.735	1.693
YGR089W	0.2357	0.2128	0.1975	0.1933	0.1568	0.1539	0.1674	0.1712	0.1943	0.2212	0.2578	0.3184	0.3857	0.4059	0.4762	0.5512	0.6387	0.7272	0.8321	0.9369	1.049	1.153	1.292	1.379	1.525	1.68	1.774	1.883	1.91	1.907	1.961	1.883	1.807	1.82	1.773	1.782	1.807	1.762	1.789	1.785	1.796	1.819	1.775	1.71	1.683	1.681	1.725	1.569	1.522
YDR274C	0.1038	0.09969	0.08827	0.09642	0.08752	0.1127	0.1216	0.1335	0.1632	0.2047	0.2388	0.3145	0.3723	0.4347	0.5148	0.6067	0.7313	0.8144	0.9435	1.056	1.148	1.319	1.42	1.504	1.654	1.684	1.768	1.823	1.837	1.894	1.89	1.823	1.844	1.844	1.831	1.826	1.75	1.771	1.764	1.706	1.697	1.722	1.676	1.768	1.739	1.75	1.804	1.813	1.746
YHR092C	0.1851	0.1568	0.1524	0.1556	0.1369	0.1369	0.1307	0.168	0.224	0.2675	0.3142	0.4044	0.476	0.5973	0.7	0.8151	0.9644	1.045	1.16	1.282	1.347	1.468	1.54	1.652	1.792	1.867	1.982	2.025	2.038	2.1	2.115	2.181	2.081	2.022	2.047	2.016	1.991	1.857	1.736	1.87	1.795	1.807	1.826	1.851	1.926	1.913	1.835	1.891	1.848
YGR210C	0.1649	0.1642	0.1837	0.1905	0.1835	0.1935	0.1935	0.2166	0.2497	0.2657	0.2888	0.3389	0.4051	0.4542	0.5505	0.6407	0.771	0.8944	1.018	1.157	1.296	1.353	1.409	1.495	1.548	1.621	1.678	1.739	1.802	1.842	1.852	1.889	1.938	1.905	1.862	1.872	1.892	1.806	1.796	1.696	1.682	1.716	1.649	1.646	1.716	1.681	1.684	1.701	1.638
YGL151W	0.2269	0.2353	0.2409	0.2113	0.2281	0.2113	0.1993	0.2521	0.3097	0.3577	0.5138	0.6483	0.8139	0.9172	1.095	1.246	1.407	1.52	1.616	1.75	1.911	2.007	2.077	2.194	2.307	2.415	2.411	2.437	2.466	2.449	2.483	2.343	2.235	2.192	2.084	1.981	1.954	1.786	1.743	1.772	1.741	1.693	1.613	1.549	1.539	1.577	1.421	1.373	1.438
YHR032W	0.1145	0.1198	0.1304	0.1248	0.1349	0.1319	0.155	0.1681	0.1812	0.2013	0.2537	0.3292	0.3946	0.448	0.5336	0.6584	0.8165	0.9192	1.015	1.124	1.264	1.347	1.43	1.482	1.514	1.58	1.652	1.704	1.79	1.777	1.865	1.955	1.997	2	1.964	1.951	1.954	1.839	1.826	1.751	1.8	1.791	1.801	1.814	1.856	1.807	1.843	1.752	1.761
YOL079W	0.1773	0.1907	0.1738	0.1932	0.1771	0.1864	0.1932	0.2094	0.2222	0.286	0.3022	0.3788	0.4878	0.5482	0.5993	0.7108	0.7934	0.9151	0.9917	1.074	1.176	1.275	1.368	1.426	1.483	1.525	1.566	1.652	1.672	1.681	1.694	1.726	1.774	1.736	1.736	1.725	1.707	1.678	1.645	1.607	1.611	1.55	1.557	1.554	1.563	1.537	1.541	1.49	1.445
YDR096W	0.1531	0.1516	0.1555	0.1499	0.1208	0.09996	0.1416	0.1819	0.2027	0.211	0.2679	0.3124	0.3943	0.472	0.5262	0.6442	0.7511	0.8219	0.8719	1.033	1.111	1.262	1.354	1.501	1.608	1.767	1.795	1.889	1.91	1.902	1.845	1.848	1.833	1.816	1.812	1.78	1.784	1.801	1.826	1.899	1.838	1.781	1.784	1.746	1.787	1.77	1.634	1.647	1.638
YDR271C	0.2691	0.293	0.2969	0.2842	0.2842	0.2842	0.2726	0.2687	0.2946	0.3127	0.3902	0.4457	0.5116	0.5711	0.6861	0.783	0.8941	1.028	1.189	1.327	1.45	1.539	1.55	1.665	1.733	1.826	1.893	2.012	2.008	2.178	2.275	2.246	2.208	2.163	2.145	2.2	2.133	1.973	1.932	1.876	1.872	1.813	1.791	1.735	1.735	1.702	1.668	1.628	1.605
YLL030C	0.1565	0.1576	0.1415	0.1332	0.1132	0.1451	0.1426	0.1576	0.1551	0.1957	0.2276	0.2882	0.3376	0.4102	0.5115	0.6102	0.7147	0.8716	0.9704	1.102	1.203	1.264	1.377	1.479	1.531	1.593	1.642	1.706	1.77	1.802	1.764	1.715	1.701	1.715	1.663	1.671	1.659	1.662	1.694	1.786	1.708	1.748	1.693	1.714	1.714	1.717	1.648	1.63	1.586
YNL338W	0.2013	0.2036	0.205	0.1933	0.1885	0.1662	0.1837	0.1917	0.2013	0.2365	0.2972	0.3755	0.4234	0.5017	0.6024	0.7861	0.9443	1.072	1.222	1.385	1.496	1.671	1.697	1.828	1.898	1.871	1.861	1.97	1.97	1.984	1.924	1.914	1.944	1.972	1.911	1.845	1.849	1.778	1.778	1.761	1.778	1.774	1.817	1.796	1.761	1.713	1.678	1.651	1.62
YGR087C	0.1359	0.145	0.1268	0.1312	0.1363	0.1243	0.1501	0.1553	0.1691	0.1985	0.2243	0.264	0.2951	0.3089	0.3779	0.5315	0.642	0.7421	0.8335	0.925	1.056	1.184	1.241	1.332	1.417	1.548	1.707	1.84	1.897	1.931	1.967	2.038	2.043	2.038	2.038	2.026	2.017	2.004	1.993	1.962	1.971	1.9	1.89	1.85	1.847	1.76	1.783	1.672	1.593
YNR063W	0.2494	0.287	0.2877	0.2882	0.2594	0.2979	0.3155	0.3283	0.3171	0.3299	0.3347	0.3683	0.4308	0.49	0.5493	0.6373	0.7687	0.9544	1.034	1.14	1.236	1.345	1.467	1.529	1.555	1.749	1.821	1.859	1.854	1.795	1.88	1.901	1.875	1.798	1.781	1.798	1.917	1.79	1.739	1.718	1.741	1.725	1.704	1.59	1.649	1.633	1.592	1.561	1.675
YDL069C	0.1387	0.1449	0.1421	0.1585	0.1677	0.1709	0.2076	0.2351	0.2751	0.3583	0.4015	0.5089	0.5888	0.6379	0.7303	0.8777	0.9818	1.092	1.175	1.304	1.417	1.509	1.549	1.577	1.616	1.647	1.706	1.742	1.761	1.706	1.739	1.776	1.812	1.784	1.763	1.797	1.874	1.84	1.835	1.712	1.675	1.632	1.632	1.58	1.555	1.506	1.601	1.592	1.601
YKR101W	0.1564	0.1423	0.1626	0.1517	0.1426	0.168	0.1869	0.2025	0.2492	0.2582	0.3328	0.4009	0.4812	0.5812	0.6648	0.7492	0.8738	0.9763	1.073	1.189	1.3	1.419	1.499	1.543	1.634	1.718	1.802	1.864	1.923	2.008	2.082	2.076	2.135	2.091	2.069	2.028	2.056	2.053	2.034	1.99	2.002	1.971	1.938	1.832	1.77	1.723	1.627	1.559	1.494
YKL087C	0.2651	0.2354	0.2311	0.2197	0.2281	0.2414	0.2247	0.2147	0.258	0.3146	0.3579	0.4095	0.4911	0.5676	0.7408	0.8573	0.9255	1.084	1.179	1.238	1.363	1.375	1.388	1.467	1.506	1.596	1.696	1.769	1.834	1.963	2.056	2.094	2.034	1.983	1.918	1.918	1.914	1.863	1.811	1.884	1.914	1.923	1.838	1.746	1.7	1.708	1.63	1.565	1.475
YGR231C	0.1975	0.1904	0.1999	0.1836	0.1958	0.2026	0.2026	0.2189	0.2502	0.2842	0.3413	0.4297	0.4991	0.6568	0.7955	0.9193	0.9968	1.152	1.276	1.376	1.427	1.481	1.527	1.609	1.62	1.592	1.64	1.69	1.795	1.864	1.934	1.984	2.116	2.092	2.077	1.976	1.915	1.849	1.803	1.66	1.75	1.707	1.726	1.718	1.709	1.652	1.671	1.531	1.501
YDL124W	0.1384	0.1288	0.1318	0.1468	0.142	0.1597	0.1678	0.1807	0.1807	0.2162	0.2259	0.2824	0.3291	0.4147	0.4792	0.6212	0.689	0.8342	0.9891	1.11	1.171	1.3	1.352	1.504	1.599	1.646	1.809	1.886	1.962	2.056	2.017	2.059	2.059	1.943	1.993	1.993	1.959	1.954	1.941	1.962	1.957	1.897	1.838	1.773	1.76	1.71	1.651	1.676	1.694
YJR039W	0.2283	0.2185	0.2201	0.2143	0.1933	0.1933	0.2108	0.2143	0.2317	0.2457	0.2807	0.3342	0.4274	0.5241	0.5951	0.7174	0.8897	0.9876	1.096	1.244	1.295	1.436	1.533	1.605	1.774	1.809	1.797	1.864	1.929	2.004	1.99	1.997	2.095	2.135	2.146	2.093	2.007	2.05	1.989	1.924	1.877	1.838	1.817	1.796	1.727	1.727	1.684	1.684	1.724
YKR053C	0.2706	0.2696	0.2383	0.2363	0.2363	0.1867	0.2159	0.248	0.248	0.3064	0.356	0.4377	0.4814	0.5456	0.6157	0.712	0.8024	0.8549	0.9366	1.045	1.179	1.231	1.351	1.421	1.509	1.649	1.771	1.727	1.777	1.745	1.73	1.821	1.821	1.757	1.815	1.853	1.917	1.975	1.879	1.759	1.792	1.835	1.754	1.689	1.608	1.64	1.628	1.596	1.45
YKR029C	0.2525	0.202	0.2159	0.2259	0.2196	0.2196	0.2666	0.2761	0.3388	0.3608	0.367	0.4266	0.4925	0.5552	0.6211	0.687	0.7748	0.8846	1.001	1.063	1.117	1.261	1.336	1.478	1.465	1.54	1.641	1.653	1.612	1.71	1.663	1.785	1.807	1.801	1.87	1.882	1.841	1.87	1.87	1.841	1.87	1.876	1.841	1.801	1.772	1.725	1.678	1.603	1.468
YKR023W	0.2345	0.228	0.2115	0.2154	0.2023	0.1865	0.2102	0.2233	0.2758	0.3205	0.3809	0.4702	0.5149	0.6068	0.6699	0.7356	0.8538	0.9063	1.032	1.198	1.308	1.455	1.518	1.618	1.715	1.71	1.692	1.658	1.702	1.765	1.718	1.76	1.802	1.936	1.926	1.886	1.923	1.952	1.876	1.881	1.757	1.792	1.697	1.679	1.637	1.626	1.568	1.505	1.505
YJL059W	0.2803	0.2563	0.2522	0.2721	0.3051	0.3051	0.2873	0.2924	0.3255	0.3636	0.3509	0.3687	0.4399	0.4959	0.5238	0.5569	0.6459	0.7756	0.8519	1.01	1.121	1.233	1.35	1.406	1.449	1.561	1.493	1.605	1.828	1.905	2.067	2.095	2.128	2.291	2.286	2.113	2.065	1.968	1.991	1.907	1.838	1.722	1.699	1.681	1.638	1.599	1.566	1.485	1.505
YJL121C	0.2998	0.2777	0.2712	0.2695	0.2054	0.2094	0.2094	0.2124	0.2354	0.2555	0.2925	0.3567	0.4098	0.4899	0.561	0.6592	0.7634	0.8576	0.9618	1.103	1.194	1.267	1.375	1.455	1.582	1.666	1.72	1.79	1.966	2.033	2.09	2.087	2.151	2.107	2.07	2.023	2.043	2.023	1.966	1.905	1.945	1.959	1.932	1.847	1.817	1.85	1.773	1.7	1.663
YMR318C	0.2343	0.2108	0.2231	0.2319	0.2247	0.2295	0.2247	0.2486	0.2964	0.3132	0.3299	0.3705	0.4399	0.5092	0.6478	0.7291	0.8749	0.9682	1.09	1.174	1.291	1.322	1.451	1.516	1.587	1.635	1.843	1.912	2.01	2.061	2.068	2.142	2.259	2.154	2.132	2.051	2.01	2.01	2.039	1.922	1.848	1.853	1.881	1.812	1.822	1.752	1.728	1.757	1.745
YGR118W	0.09242	0.1109	0.102	0.1089	0.1221	0.1485	0.2013	0.2674	0.3119	0.401	0.4984	0.6156	0.7344	0.8136	0.9061	0.9754	1.058	1.159	1.225	1.251	1.325	1.355	1.461	1.505	1.537	1.594	1.669	1.66	1.692	1.697	1.74	1.748	1.796	1.774	1.853	1.924	1.941	1.933	1.898	1.842	1.824	1.761	1.659	1.576	1.528	1.502	1.51	1.489	1.423
YJL182C	0.1845	0.1942	0.2006	0.2219	0.2108	0.2219	0.2108	0.2219	0.2275	0.2552	0.3273	0.3994	0.4993	0.5714	0.6436	0.7379	0.8322	0.9098	0.9598	1.004	1.137	1.304	1.442	1.548	1.631	1.692	1.881	1.947	1.859	1.825	1.825	1.831	1.925	1.798	1.731	1.842	1.853	1.831	1.875	1.847	1.908	1.931	1.92	1.92	1.881	1.714	1.775	1.687	1.648
YHR113W	0.1096	0.1228	0.1316	0.1274	0.1128	0.119	0.1587	0.1942	0.2088	0.2276	0.2673	0.3258	0.3696	0.4385	0.5158	0.662	0.8541	1.007	1.13	1.297	1.37	1.474	1.539	1.543	1.646	1.781	1.811	1.923	2.026	2.128	2.138	2.074	2.113	2.107	2.078	2.038	2.024	2.067	2.092	2.024	1.961	1.921	1.892	1.798	1.788	1.733	1.708	1.694	1.698
YKR010C	0.3702	0.3397	0.3412	0.3235	0.2987	0.3049	0.2738	0.2675	0.2862	0.2862	0.3111	0.3609	0.4044	0.4791	0.5226	0.5786	0.7529	0.8275	0.9831	1.226	1.412	1.556	1.705	1.73	1.879	1.972	1.904	1.835	1.935	1.935	2.028	1.985	1.879	1.891	1.91	1.904	1.873	1.748	1.705	1.748	1.736	1.68	1.655	1.699	1.717	1.773	1.699	1.667	1.717
YBR120C	0.1694	0.1701	0.1874	0.1997	0.2141	0.2244	0.2244	0.2924	0.3542	0.418	0.4859	0.5786	0.6424	0.7495	0.8463	0.9781	1.032	1.124	1.207	1.268	1.351	1.396	1.382	1.439	1.429	1.433	1.526	1.618	1.655	1.709	1.723	1.816	1.861	1.822	1.709	1.748	1.734	1.734	1.709	1.645	1.674	1.738	1.627	1.651	1.594	1.54	1.651	1.618	1.59
YLR433C	0.1534	0.1605	0.1794	0.1659	0.1598	0.1773	0.1949	0.2333	0.269	0.2899	0.3884	0.4363	0.5111	0.6129	0.6878	0.7565	0.8489	0.9332	1.098	1.197	1.224	1.317	1.455	1.545	1.587	1.63	1.696	1.795	1.858	1.885	1.912	1.978	1.951	1.986	1.992	2.007	1.977	1.961	1.922	1.928	1.827	1.838	1.775	1.758	1.761	1.749	1.71	1.722	1.674
YNL035C	0.3495	0.3075	0.2842	0.2676	0.2157	0.2057	0.2057	0.2296	0.2856	0.3375	0.3894	0.4793	0.5811	0.639	0.7109	0.7788	0.8906	0.9305	1.08	1.128	1.214	1.3	1.42	1.492	1.635	1.534	1.619	1.725	1.783	1.851	1.917	1.921	2.003	2.013	1.989	2.017	1.963	1.925	1.925	1.997	1.963	1.977	1.901	1.911	1.839	1.787	1.725	1.691	1.667
YEL031W	0.32	0.2935	0.2654	0.2542	0.2141	0.1962	0.1784	0.2052	0.2631	0.281	0.3479	0.4416	0.5174	0.6467	0.7761	0.9232	1.044	1.07	1.097	1.262	1.298	1.298	1.378	1.405	1.516	1.664	1.615	1.735	1.9	1.864	1.985	2.02	1.94	2.007	1.962	1.838	1.82	1.708	1.69	1.735	1.771	1.686	1.731	1.664	1.695	1.686	1.65	1.494	1.543
YKL156W	0.2422	0.2422	0.2537	0.2521	0.2274	0.2768	0.262	0.2719	0.3262	0.3806	0.4053	0.4498	0.4943	0.5734	0.6723	0.7168	0.8304	1.033	1.261	1.379	1.527	1.646	1.691	1.671	1.666	1.582	1.73	1.651	1.75	1.819	1.883	1.933	2.002	1.913	2.091	2.022	2.101	2.135	2.076	2.032	2.022	1.923	1.948	1.878	1.814	1.794	1.854	1.804	1.784
YDR117C	0.363	0.3892	0.3942	0.3935	0.4192	0.4405	0.4598	0.4299	0.4598	0.4855	0.494	0.4833	0.5068	0.5475	0.5539	0.6223	0.7314	0.8469	0.9773	1.067	1.176	1.394	1.495	1.529	1.578	1.634	1.7	1.76	1.722	1.826	1.923	2.008	2.042	2.027	2.027	2.072	2.017	1.931	1.901	1.905	1.929	1.895	1.884	1.764	1.839	1.809	1.741	1.717	1.672
YML010C-B	0.2027	0.2027	0.2111	0.2208	0.2172	0.2136	0.2172	0.2353	0.2461	0.2679	0.3041	0.362	0.4488	0.5285	0.6491	0.736	0.882	0.9484	1.051	1.099	1.18	1.256	1.373	1.398	1.474	1.507	1.594	1.67	1.695	1.71	1.746	1.815	1.768	1.844	1.851	1.836	1.836	1.836	1.789	1.84	1.771	1.739	1.688	1.67	1.659	1.637	1.666	1.637	1.605
YMR316C-A	0.4612	0.4413	0.413	0.3927	0.3643	0.3514	0.3281	0.323	0.3281	0.3514	0.4212	0.4547	0.5762	0.6459	0.7028	0.801	0.9043	0.9793	1.065	1.168	1.178	1.24	1.325	1.4	1.457	1.532	1.509	1.625	1.809	1.814	1.832	1.85	1.863	1.863	1.845	1.834	1.847	1.783	1.788	1.78	1.791	1.829	1.708	1.685	1.685	1.643	1.638	1.633	1.553
YER186C	0.1461	0.1376	0.1461	0.14	0.14	0.1589	0.1548	0.1629	0.1791	0.1831	0.2262	0.2881	0.307	0.4147	0.4954	0.583	0.6664	0.758	0.929	1.091	1.155	1.28	1.368	1.544	1.694	1.694	1.748	1.843	1.889	1.993	2.003	1.991	1.98	1.98	1.974	2.013	1.979	1.904	1.885	1.858	1.835	1.838	1.776	1.729	1.721	1.69	1.663	1.62	1.59
YMR118C	0.2261	0.2033	0.1951	0.1892	0.1512	0.1512	0.1604	0.1638	0.1917	0.239	0.2981	0.3488	0.4138	0.5362	0.6333	0.7085	0.8149	0.9466	1.099	1.194	1.241	1.351	1.492	1.586	1.63	1.68	1.759	1.868	1.921	1.974	1.984	2.053	2.134	2.127	2.05	2.04	2.028	2.006	2	1.925	1.959	2.018	1.968	1.996	1.965	1.849	1.836	1.789	1.713
YKL215C	0.2669	0.259	0.2385	0.2304	0.2077	0.1785	0.1623	0.198	0.2142	0.2369	0.2791	0.2791	0.2856	0.3278	0.3667	0.4284	0.4543	0.5485	0.6848	0.7756	0.8697	0.9736	1.068	1.116	1.103	1.146	1.233	1.282	1.334	1.496	1.61	1.691	1.739	1.765	1.847	1.908	1.795	1.756	1.71	1.723	1.704	1.733	1.652	1.616	1.649	1.668	1.606	1.606	1.441
YML058W	0.2691	0.2461	0.2371	0.2527	0.2472	0.2472	0.2307	0.2142	0.2691	0.3186	0.3762	0.4257	0.4998	0.6179	0.7305	0.8705	0.9557	1.044	1.151	1.222	1.348	1.431	1.521	1.639	1.705	1.796	1.909	1.887	1.92	1.873	1.944	1.98	1.939	1.865	1.917	1.889	1.834	1.749	1.714	1.766	1.829	1.711	1.689	1.758	1.725	1.648	1.612	1.521	1.565
YGR276C	0.207	0.1972	0.1938	0.2077	0.214	0.2293	0.2266	0.2393	0.2483	0.2772	0.3088	0.3503	0.3855	0.4496	0.5679	0.6925	0.8135	0.9219	1.03	1.165	1.334	1.397	1.461	1.554	1.602	1.688	1.732	1.744	1.85	1.939	1.981	2.074	2.094	2.139	2.081	2.075	2.036	1.976	1.886	1.835	1.831	1.885	1.86	1.818	1.86	1.831	1.806	1.752	1.666
YMR120C	0.2151	0.2093	0.2054	0.206	0.201	0.196	0.1611	0.1877	0.2043	0.2209	0.2392	0.2874	0.3322	0.4286	0.485	0.5731	0.6877	0.8189	0.9767	1.086	1.239	1.367	1.49	1.648	1.757	1.827	1.91	1.9	2	2.078	1.998	1.942	1.973	2.012	2.043	1.973	1.899	1.968	1.998	1.914	1.836	1.836	1.752	1.787	1.714	1.701	1.676	1.671	1.653
YLR179C	0.1567	0.1929	0.172	0.1667	0.1701	0.1605	0.1736	0.1991	0.1991	0.2631	0.321	0.3754	0.4498	0.527	0.6041	0.6875	0.7777	0.8452	0.9899	1.131	1.234	1.356	1.469	1.542	1.594	1.572	1.604	1.704	1.74	1.727	1.75	1.836	1.897	1.816	1.82	1.858	1.907	1.881	1.83	1.83	1.894	1.8	1.706	1.697	1.761	1.805	1.786	1.745	1.684
YPL070W	0.1412	0.1859	0.1792	0.1666	0.1536	0.1874	0.1874	0.2317	0.2187	0.2577	0.3306	0.4425	0.4946	0.5336	0.6273	0.7393	0.8382	0.9371	1.002	1.145	1.291	1.374	1.374	1.458	1.596	1.64	1.721	1.846	1.931	2.103	2.098	2.038	1.994	1.921	1.796	1.752	1.679	1.718	1.684	1.783	1.809	1.77	1.749	1.749	1.676	1.697	1.658	1.632	1.606
YLR130C	0.2691	0.2476	0.2422	0.2307	0.2435	0.2332	0.2255	0.2563	0.305	0.3742	0.4588	0.5049	0.6459	0.7535	0.8304	0.8842	0.9201	1.015	1.105	1.194	1.253	1.407	1.543	1.615	1.668	1.681	1.635	1.774	1.745	1.758	1.902	1.93	1.989	2.048	1.953	1.935	1.958	1.881	1.768	1.704	1.645	1.627	1.658	1.594	1.522	1.504	1.54	1.528	1.502
YCR007C	0.2028	0.2044	0.196	0.1981	0.1912	0.1842	0.1761	0.2097	0.2132	0.2398	0.2618	0.3256	0.3742	0.438	0.5249	0.6338	0.7797	0.9072	0.9744	1.14	1.283	1.323	1.439	1.474	1.602	1.666	1.718	1.76	1.869	1.914	1.951	2.003	2.007	1.958	1.962	1.928	1.857	1.854	1.723	1.727	1.724	1.724	1.736	1.743	1.667	1.637	1.622	1.622	1.532
YML033W	0.1246	0.1266	0.1226	0.1198	0.1424	0.1571	0.1605	0.1684	0.2091	0.2543	0.3367	0.3706	0.4305	0.5243	0.6068	0.678	0.7978	0.8317	0.9583	1.067	1.187	1.29	1.388	1.459	1.597	1.623	1.697	1.757	1.866	1.929	1.929	1.944	1.94	1.937	1.884	1.798	1.801	1.819	1.771	1.782	1.774	1.805	1.79	1.741	1.727	1.697	1.746	1.702	1.642
YGR050C	0.1488	0.1384	0.1401	0.1382	0.135	0.1456	0.1626	0.1732	0.1977	0.2327	0.2923	0.338	0.3943	0.4368	0.5069	0.575	0.6345	0.7227	0.8141	0.9267	1.036	1.198	1.338	1.42	1.561	1.614	1.703	1.833	1.904	1.923	1.965	1.915	2.035	2.011	1.941	1.839	1.866	1.904	1.873	1.745	1.692	1.671	1.692	1.66	1.653	1.642	1.663	1.671	1.635
YJL027C	0.149	0.1486	0.1558	0.164	0.1519	0.1456	0.1577	0.1635	0.1971	0.2155	0.2428	0.2912	0.3579	0.4157	0.5156	0.5944	0.7096	0.8005	0.9009	0.9918	1.095	1.219	1.319	1.419	1.589	1.689	1.743	1.816	1.898	1.946	1.94	1.864	1.864	1.891	1.876	1.839	1.809	1.803	1.825	1.789	1.737	1.734	1.674	1.656	1.637	1.616	1.64	1.658	1.612
YHR178W	0.2546	0.2037	0.216	0.1984	0.1918	0.1918	0.1653	0.205	0.2513	0.2777	0.3571	0.4562	0.5687	0.7472	0.8398	0.9984	1.164	1.316	1.422	1.481	1.475	1.494	1.527	1.607	1.527	1.521	1.613	1.713	1.868	1.848	1.782	1.951	2.06	1.961	1.967	1.898	1.937	2.04	1.911	1.855	2.004	1.951	1.964	1.951	1.815	1.808	1.815	1.686	1.673
YDL224C	0.2241	0.2317	0.2161	0.2325	0.2384	0.201	0.2049	0.2424	0.266	0.3113	0.3527	0.4177	0.5103	0.6187	0.735	0.8296	0.9576	1.025	1.143	1.265	1.35	1.393	1.486	1.531	1.685	1.73	1.689	1.754	1.884	1.921	2.02	1.968	1.955	2	2.03	1.968	1.87	1.795	1.799	1.836	1.842	1.833	1.852	1.937	1.957	1.905	1.793	1.834	1.76
YMR092C	0.1503	0.1708	0.1845	0.1979	0.2092	0.2353	0.2527	0.2602	0.2639	0.2789	0.3075	0.3511	0.4233	0.5279	0.6138	0.7544	0.8764	0.9773	1.125	1.162	1.274	1.357	1.403	1.483	1.584	1.58	1.684	1.681	1.767	1.806	1.846	1.861	1.875	1.871	1.907	1.879	1.836	1.8	1.775	1.834	1.819	1.794	1.823	1.811	1.847	1.814	1.77	1.742	1.702
YDL240W	0.2246	0.2284	0.2436	0.2284	0.2066	0.1914	0.1805	0.2001	0.2001	0.211	0.2262	0.2371	0.2327	0.2871	0.3176	0.3828	0.4067	0.4415	0.5633	0.7199	0.8374	0.9831	1.151	1.216	1.388	1.488	1.599	1.644	1.666	1.751	1.862	1.938	1.958	1.871	1.925	1.91	1.799	1.768	1.677	1.677	1.707	1.703	1.753	1.734	1.725	1.766	1.742	1.727	1.666
YBR170C	0.3054	0.2725	0.2427	0.2517	0.2584	0.2651	0.2416	0.255	0.255	0.3054	0.3121	0.3389	0.3591	0.4799	0.5638	0.7081	0.8624	0.9531	1.067	1.188	1.181	1.245	1.329	1.366	1.443	1.54	1.571	1.711	1.805	1.762	1.775	1.819	1.829	1.913	1.936	1.879	1.893	1.859	1.846	1.852	1.802	1.772	1.728	1.758	1.695	1.681	1.574	1.466	1.403
YMR173W	0.2265	0.2333	0.2213	0.1995	0.1729	0.187	0.1906	0.1906	0.2039	0.2243	0.3014	0.3546	0.3909	0.4512	0.5691	0.6658	0.7633	0.8608	1.002	1.162	1.253	1.309	1.386	1.456	1.51	1.546	1.563	1.676	1.773	1.867	1.897	1.934	1.915	1.911	1.885	1.858	1.841	1.798	1.794	1.824	1.852	1.822	1.862	1.781	1.885	1.821	1.794	1.734	1.758
YOR358W	0.207	0.1962	0.1954	0.2057	0.2057	0.1911	0.2129	0.2384	0.2694	0.2803	0.3222	0.3804	0.5023	0.5988	0.7389	0.8682	1.023	1.108	1.183	1.263	1.3	1.363	1.465	1.529	1.551	1.625	1.658	1.691	1.729	1.707	1.735	1.831	1.811	1.8	1.88	1.778	1.836	1.773	1.693	1.735	1.665	1.649	1.735	1.629	1.676	1.687	1.72	1.753	1.689
YIL059C	0.293	0.2679	0.2511	0.2312	0.2312	0.2073	0.1714	0.2033	0.2511	0.271	0.3069	0.3946	0.5062	0.6019	0.6577	0.7533	0.841	0.9566	1.032	1.052	1.116	1.264	1.419	1.479	1.574	1.678	1.774	1.913	1.989	1.961	1.961	1.941	1.953	1.925	1.909	1.865	1.865	1.953	1.981	1.885	1.901	1.802	1.742	1.654	1.566	1.487	1.539	1.539	1.59
YHR030C	0.3138	0.3036	0.2822	0.2585	0.2585	0.2502	0.2418	0.2252	0.2961	0.3503	0.4211	0.4628	0.5796	0.6838	0.859	0.859	1.055	1.143	1.259	1.313	1.422	1.451	1.555	1.58	1.718	1.806	1.868	1.856	1.935	1.989	1.939	1.822	1.781	1.772	1.872	1.86	1.893	1.831	1.918	1.872	1.872	1.776	1.735	1.61	1.618	1.593	1.647	1.647	1.585
YDR334W	0.1189	0.1329	0.1341	0.1385	0.1315	0.1585	0.1751	0.1986	0.2421	0.2621	0.2926	0.3736	0.4337	0.5591	0.6811	0.7655	0.9005	1.042	1.117	1.201	1.308	1.393	1.463	1.541	1.642	1.629	1.686	1.744	1.764	1.785	1.775	1.791	1.893	1.93	1.845	1.913	1.916	1.893	1.835	1.862	1.791	1.801	1.653	1.592	1.632	1.582	1.481	1.474	1.39
YIL149C	0.1569	0.1673	0.1576	0.1578	0.1649	0.202	0.2247	0.2139	0.2331	0.251	0.3143	0.3825	0.4195	0.4948	0.5617	0.6442	0.7601	0.8318	0.9179	1.042	1.135	1.286	1.368	1.482	1.605	1.653	1.725	1.781	1.818	1.848	1.855	1.841	1.89	1.89	1.863	1.845	1.942	1.916	1.946	1.909	1.867	1.856	1.807	1.684	1.698	1.634	1.697	1.678	1.734
YEL014C	0.1292	0.1213	0.1497	0.1476	0.1187	0.1251	0.1797	0.215	0.276	0.3209	0.3754	0.4236	0.5327	0.6001	0.6674	0.722	0.7765	0.9113	1.094	1.168	1.284	1.29	1.393	1.537	1.592	1.627	1.758	1.784	1.858	1.925	1.932	1.973	2.041	2.102	2.118	2.233	2.204	2.182	2.195	2.166	2.002	1.986	1.973	1.906	1.941	1.832	1.746	1.733	1.646
YJL102W	0.3237	0.3021	0.2749	0.24	0.2092	0.1982	0.1784	0.2048	0.2444	0.3061	0.3787	0.4998	0.5615	0.6275	0.7288	0.8367	0.9688	1.086	1.182	1.361	1.508	1.57	1.627	1.695	1.819	1.799	1.759	1.698	1.717	1.773	1.817	1.766	1.797	1.828	1.885	1.889	1.885	1.819	1.843	1.801	1.825	1.83	1.779	1.737	1.706	1.629	1.629	1.537	1.521
YLR099C	0.1158	0.1205	0.1236	0.1324	0.1434	0.1633	0.1831	0.2096	0.2405	0.3023	0.3685	0.481	0.5736	0.7237	0.8891	1.039	1.185	1.288	1.403	1.487	1.606	1.657	1.745	1.78	1.869	1.95	1.997	2.047	2.12	2.1	2.147	2.14	2.094	2.145	2.036	2.001	2.032	2.012	2.008	1.961	1.895	1.829	1.772	1.692	1.639	1.566	1.489	1.421	1.41
YPL035C	0.2162	0.2119	0.2126	0.2069	0.1946	0.1946	0.2286	0.2502	0.2903	0.2965	0.3212	0.3699	0.4278	0.498	0.5992	0.6973	0.7891	0.9274	1.02	1.137	1.278	1.382	1.459	1.527	1.615	1.754	1.828	1.822	1.822	1.874	1.91	1.892	1.876	1.852	1.852	1.87	1.796	1.774	1.849	1.771	1.802	1.802	1.765	1.747	1.781	1.713	1.741	1.64	1.603
YLR173W	0.1032	0.1044	0.09824	0.09684	0.1004	0.1065	0.1191	0.1347	0.166	0.2033	0.2472	0.3254	0.4102	0.495	0.6051	0.7272	0.8709	0.9834	1.124	1.265	1.336	1.427	1.539	1.617	1.699	1.717	1.742	1.905	1.921	1.874	1.849	1.862	1.871	1.831	1.797	1.816	1.841	1.91	1.872	1.788	1.797	1.724	1.727	1.727	1.643	1.668	1.749	1.746	1.684
YKL124W	0.201	0.1737	0.2171	0.2067	0.2067	0.1976	0.1884	0.1884	0.2297	0.2182	0.2481	0.278	0.3193	0.379	0.4456	0.5375	0.634	0.7672	0.8844	1.123	1.282	1.454	1.534	1.668	1.856	2.01	2.019	2.086	2.086	2.253	2.299	2.171	2.164	2.194	2.173	2.159	2.033	1.976	2.001	1.925	1.916	1.895	1.909	1.913	1.858	1.845	1.861	1.789	1.815
YLR055C	0.2568	0.2568	0.2675	0.2752	0.2752	0.3027	0.3119	0.2843	0.321	0.3944	0.4127	0.4678	0.4861	0.5595	0.6421	0.7063	0.7521	0.8438	0.9539	1.151	1.312	1.445	1.568	1.656	1.711	1.825	1.853	1.908	2.027	2.119	2.165	2.252	2.215	2.137	2.055	1.954	1.889	1.747	1.623	1.587	1.628	1.568	1.49	1.445	1.5	1.536	1.449	1.431	1.49
YER142C	0.5757	0.5921	0.4934	0.5013	0.4856	0.4699	0.4386	0.4386	0.4229	0.4543	0.4386	0.4699	0.5013	0.6422	0.7362	0.8929	1.003	1.049	1.049	1.159	1.175	1.143	1.065	1.222	1.316	1.566	1.786	1.848	1.817	1.958	1.911	1.989	1.927	1.77	1.77	1.786	1.817	1.77	1.629	1.535	1.582	1.551	1.535	1.457	1.41	1.394	1.441	1.269	1.237
YFL053W	0.25	0.2393	0.2173	0.1964	0.1811	0.1811	0.176	0.2015	0.2015	0.2398	0.2781	0.3648	0.4515	0.5128	0.6224	0.7423	0.8418	0.9235	1.033	1.094	1.24	1.378	1.497	1.569	1.722	1.832	1.99	2.079	2.046	2.128	2.171	2.151	2.166	2.161	2.117	2.107	2.054	2.064	2.112	1.997	1.883	1.849	1.821	1.74	1.686	1.709	1.661	1.686	1.62
YGR067C	0.2224	0.2272	0.2172	0.2007	0.1654	0.1453	0.1573	0.1573	0.1868	0.2133	0.2699	0.329	0.3762	0.4466	0.5731	0.6027	0.7234	0.8203	0.9795	1.097	1.23	1.339	1.519	1.617	1.735	1.791	1.927	1.965	2.009	2.006	2.041	2.003	1.991	1.92	1.897	1.844	1.829	1.794	1.8	1.759	1.792	1.747	1.738	1.726	1.693	1.664	1.654	1.592	1.654
YJL169W	0.2837	0.227	0.1892	0.1853	0.1737	0.1448	0.1332	0.1448	0.1737	0.2374	0.3301	0.3822	0.5096	0.5964	0.7123	0.8802	0.9497	0.9265	1.065	1.123	1.141	1.309	1.396	1.471	1.598	1.627	1.859	1.899	1.743	1.72	1.824	1.853	1.749	1.569	1.656	1.737	1.714	1.633	1.645	1.731	1.778	1.737	1.749	1.76	1.708	1.645	1.633	1.506	1.482
YJL152W	0.2884	0.2537	0.2691	0.2554	0.1977	0.1977	0.2307	0.2224	0.2554	0.2801	0.3048	0.3625	0.4037	0.4614	0.5849	0.692	0.758	0.9227	0.9722	1.096	1.261	1.351	1.442	1.598	1.623	1.796	1.845	1.887	1.936	1.977	1.977	2.06	1.961	2.002	2.035	2.043	2.002	1.928	1.953	1.953	1.936	1.829	1.837	1.845	1.862	1.78	1.763	1.681	1.771
YJR082C	0.1886	0.161	0.171	0.1538	0.1696	0.1653	0.1883	0.1911	0.2357	0.2515	0.3147	0.378	0.4815	0.5533	0.664	0.7905	0.9371	1.084	1.206	1.324	1.442	1.556	1.607	1.673	1.713	1.74	1.752	1.811	1.842	1.883	1.923	1.934	1.955	1.939	1.888	1.877	1.868	1.837	1.769	1.749	1.746	1.758	1.726	1.738	1.67	1.666	1.661	1.653	1.617
YMR090W	0.2156	0.1928	0.1641	0.172	0.1348	0.1209	0.1267	0.1465	0.1866	0.247	0.2871	0.3586	0.4359	0.4905	0.5649	0.6568	0.7137	0.8404	0.9753	1.139	1.302	1.426	1.572	1.721	1.844	1.919	1.97	2.005	2.048	2.002	2.106	2.057	2.066	2.043	2.034	2.08	2.086	1.948	1.937	1.865	1.851	1.827	1.773	1.816	1.804	1.795	1.761	1.723	1.64
YOR191W	0.1487	0.1404	0.123	0.153	0.153	0.2176	0.2448	0.2499	0.3043	0.3791	0.4318	0.51	0.5474	0.6273	0.7173	0.8125	0.9655	1.125	1.185	1.333	1.423	1.566	1.645	1.683	1.725	1.821	1.831	1.873	1.868	1.921	1.926	1.984	2.069	2.106	2.206	2.223	2.261	2.246	2.155	2.006	1.968	1.814	1.781	1.679	1.615	1.62	1.6	1.532	1.549
YNR062C	0.5683	0.6243	0.605	0.5792	0.5549	0.5331	0.538	0.5283	0.4726	0.4653	0.4653	0.4604	0.4726	0.5234	0.5719	0.5889	0.6495	0.7488	0.9209	0.9645	0.9645	1.052	1.2	1.304	1.396	1.456	1.495	1.549	1.582	1.573	1.59	1.602	1.573	1.694	1.844	1.771	1.827	1.839	1.801	1.801	1.723	1.619	1.752	1.713	1.631	1.73	1.708	1.66	1.665
YKR099W	0.1928	0.1882	0.1887	0.1891	0.1586	0.1555	0.1743	0.2165	0.2532	0.2962	0.3392	0.3814	0.4728	0.5455	0.6588	0.7502	0.8628	0.9448	1.089	1.159	1.257	1.302	1.421	1.488	1.607	1.64	1.744	1.781	1.869	1.872	1.933	1.909	1.93	1.887	1.961	1.894	1.937	1.912	1.931	1.946	1.928	1.879	1.864	1.76	1.683	1.628	1.552	1.531	1.5
YDR297W	0.1806	0.1927	0.1846	0.1789	0.1789	0.1514	0.1652	0.1996	0.2477	0.289	0.3372	0.4198	0.5608	0.695	0.8086	0.8602	0.9875	1.17	1.438	1.562	1.686	1.83	1.996	2.092	2.119	2.047	2.061	2.099	2.15	2.123	2.095	2.068	2.027	2.02	1.975	1.861	1.889	1.903	1.958	1.916	1.882	1.813	1.861	1.765	1.717	1.682	1.682	1.696	1.669
YCL044C	0.1377	0.1512	0.1458	0.1373	0.125	0.1419	0.1635	0.1712	0.1836	0.2006	0.2422	0.3101	0.3471	0.4135	0.5106	0.6325	0.7451	0.813	0.904	1.004	1.139	1.168	1.268	1.347	1.472	1.56	1.669	1.749	1.85	1.82	1.859	1.871	1.952	1.922	1.825	1.833	1.904	1.879	1.862	1.782	1.811	1.857	1.796	1.732	1.74	1.723	1.719	1.634	1.614
YPR042C	0.2389	0.2185	0.1963	0.2048	0.1804	0.1609	0.1609	0.1756	0.1877	0.2316	0.2463	0.295	0.3584	0.4267	0.4998	0.6047	0.7729	0.9095	1.029	1.148	1.38	1.492	1.631	1.663	1.707	1.819	1.892	1.943	1.982	1.963	2.038	2.114	2.114	2.07	2.007	1.968	1.987	1.899	1.816	1.799	1.851	1.802	1.821	1.797	1.765	1.785	1.726	1.695	1.663
YBL001C	0.4304	0.4048	0.3606	0.3457	0.3291	0.2892	0.2692	0.2426	0.2626	0.2726	0.2991	0.3291	0.4122	0.5252	0.6149	0.6781	0.831	0.9107	1.054	1.127	1.197	1.27	1.369	1.506	1.645	1.722	1.792	1.828	1.961	2.087	2.044	1.994	1.924	1.994	2.008	2.008	1.988	1.911	1.905	1.981	1.974	1.931	1.861	1.762	1.818	1.735	1.665	1.439	1.456
YIR019C	0.3304	0.3004	0.2904	0.2661	0.2489	0.2832	0.2832	0.2832	0.2746	0.2661	0.3004	0.3176	0.3176	0.3776	0.4377	0.4978	0.5321	0.6437	0.7381	0.8068	0.8754	0.9913	1.103	1.189	1.236	1.369	1.42	1.545	1.596	1.695	1.777	1.828	1.802	1.935	1.892	1.884	1.85	1.91	1.901	1.927	1.811	1.794	1.738	1.747	1.614	1.571	1.489	1.455	1.408
YLR254C	0.1156	0.1327	0.134	0.1307	0.1594	0.1723	0.1637	0.2039	0.2039	0.2412	0.3029	0.3518	0.3963	0.5083	0.6116	0.7064	0.8385	0.962	1.065	1.242	1.348	1.452	1.542	1.604	1.65	1.789	1.859	1.868	1.884	2.019	2.101	2.187	2.145	2.092	2.174	2.136	2.063	2.014	1.944	1.948	1.957	1.884	1.868	1.848	1.793	1.716	1.621	1.559	1.48
YLR246W	0.1569	0.1361	0.1503	0.1402	0.1478	0.1515	0.1591	0.1781	0.2134	0.2172	0.3107	0.3574	0.4041	0.5216	0.6302	0.7539	0.9169	0.956	1.073	1.209	1.332	1.452	1.518	1.634	1.762	1.831	1.851	1.909	1.952	2.074	1.984	2.012	2.035	2.042	1.992	1.973	1.937	1.992	1.968	1.937	1.883	1.86	1.853	1.795	1.744	1.643	1.623	1.638	1.646
YMR083W	0.2311	0.2138	0.2275	0.227	0.2167	0.2136	0.193	0.2384	0.291	0.3044	0.3178	0.4055	0.5004	0.6119	0.682	0.8048	0.9307	1.112	1.213	1.318	1.42	1.508	1.535	1.613	1.617	1.662	1.75	1.806	1.866	1.915	1.936	1.967	1.908	1.946	1.932	1.858	1.826	1.774	1.743	1.781	1.677	1.631	1.743	1.768	1.761	1.744	1.754	1.74	1.719
YGL176C	0.1531	0.1352	0.1701	0.1585	0.1585	0.1731	0.1859	0.2041	0.2387	0.2424	0.308	0.3572	0.3955	0.4538	0.5066	0.6305	0.7581	0.8164	0.9349	1.081	1.247	1.387	1.514	1.616	1.791	1.875	1.977	2.036	2.061	2.056	2.099	2.109	2.13	2.109	2.025	2.092	2.048	2.012	1.977	1.912	1.872	1.85	1.735	1.7	1.644	1.556	1.591	1.591	1.529
YML075C	0.5072	0.4661	0.4204	0.3956	0.3486	0.3016	0.2624	0.2624	0.2702	0.2859	0.3211	0.3916	0.423	0.4661	0.5522	0.6423	0.705	0.7989	0.8707	0.9935	1.089	1.196	1.311	1.473	1.552	1.634	1.713	1.787	1.854	1.881	1.866	1.991	1.948	1.897	1.916	1.877	1.842	1.854	1.803	1.83	1.877	1.803	1.842	1.877	1.873	1.838	1.751	1.739	1.774
YMR075C-A	0.2825	0.2517	0.2511	0.2473	0.2404	0.1901	0.1935	0.2153	0.237	0.2622	0.324	0.3778	0.45	0.5118	0.5977	0.6973	0.7763	0.8519	0.9663	1.081	1.177	1.263	1.328	1.462	1.58	1.666	1.753	1.862	1.962	2.048	2.084	2.066	2.07	2.095	2.048	2.035	1.984	1.894	1.887	1.84	1.833	1.801	1.739	1.751	1.766	1.68	1.73	1.633	1.643
YHL010C	0.2517	0.2301	0.2157	0.2191	0.226	0.1781	0.1507	0.1781	0.1781	0.2328	0.2808	0.3698	0.4246	0.4931	0.5684	0.6917	0.8287	0.9793	1.034	1.178	1.274	1.39	1.558	1.544	1.469	1.692	1.75	1.829	1.928	1.907	2.041	2.195	2.078	2.02	1.989	1.962	1.976	1.928	1.88	1.808	1.914	1.986	1.9	1.839	1.753	1.722	1.774	1.64	1.555
YBL060W	0.1799	0.1619	0.1456	0.1523	0.1395	0.1487	0.1542	0.1542	0.1597	0.1872	0.2001	0.2496	0.2717	0.3304	0.4001	0.5103	0.602	0.7581	0.8829	1.017	1.164	1.268	1.369	1.553	1.645	1.736	1.813	1.902	1.993	2.043	2.015	2.012	2.021	1.966	1.914	1.966	1.938	1.856	1.865	1.85	1.951	1.929	1.837	1.88	1.883	1.847	1.843	1.714	1.672
YMR158C-B	0.1669	0.1677	0.1756	0.1844	0.1844	0.2002	0.2183	0.2277	0.253	0.2624	0.2593	0.2845	0.3121	0.368	0.4736	0.554	0.6627	0.8211	0.9512	1.084	1.258	1.319	1.406	1.489	1.53	1.613	1.644	1.681	1.771	1.861	1.913	1.996	2.049	2.102	2.105	2.08	2.068	2.09	2.028	1.99	1.95	1.922	1.916	1.869	1.826	1.823	1.786	1.733	1.668
YGL023C	0.2125	0.2218	0.2238	0.22	0.2059	0.2112	0.2482	0.2341	0.2587	0.2904	0.3098	0.4031	0.5633	0.6389	0.7428	0.822	0.9259	1.104	1.185	1.241	1.368	1.429	1.533	1.604	1.618	1.767	1.809	1.809	1.88	1.936	1.998	2.003	1.882	1.843	1.913	1.885	1.795	1.706	1.695	1.704	1.746	1.637	1.64	1.711	1.697	1.655	1.64	1.575	1.6
YLR168C	0.1123	0.108	0.1274	0.1153	0.1024	0.1222	0.1481	0.1576	0.1993	0.2218	0.2771	0.3644	0.4511	0.5125	0.6544	0.7807	0.8844	0.9649	1.1	1.194	1.342	1.406	1.445	1.539	1.684	1.746	1.778	1.791	1.83	1.849	1.833	1.817	1.794	1.794	1.791	1.765	1.778	1.82	1.749	1.746	1.729	1.704	1.727	1.72	1.694	1.716	1.707	1.713	1.719
YGR166W	0.06274	0.0717	0.09858	0.08962	0.1075	0.1152	0.1588	0.169	0.2407	0.2791	0.3687	0.4123	0.4942	0.5941	0.6939	0.7323	0.7759	0.9449	1.093	1.18	1.247	1.413	1.575	1.703	1.698	1.764	1.826	1.913	1.879	1.867	1.926	1.969	1.936	1.995	2.005	2.054	2.082	2.054	2.02	2.087	2.033	1.974	1.926	1.859	1.815	1.782	1.677	1.616	1.626
YMR310C	0.1526	0.132	0.132	0.1249	0.1061	0.1108	0.1179	0.1438	0.198	0.2098	0.2475	0.3465	0.4149	0.4691	0.5752	0.6624	0.818	0.9477	1.004	1.11	1.308	1.419	1.506	1.532	1.65	1.825	1.924	1.919	1.999	2.011	2.096	2.077	1.99	2.001	1.994	1.902	1.94	1.841	1.879	1.902	1.803	1.867	1.886	1.862	1.912	1.907	1.891	1.879	1.723
YML029W	0.4354	0.4293	0.465	0.4599	0.4731	0.4459	0.4669	0.4906	0.4766	0.4731	0.5615	0.5379	0.6465	0.7105	0.7446	0.8471	0.9523	0.9418	1.092	1.142	1.238	1.346	1.473	1.561	1.664	1.732	1.865	1.858	1.926	1.963	1.93	1.97	2.018	1.933	1.963	1.96	1.912	1.94	1.865	1.784	1.82	1.76	1.668	1.59	1.59	1.587	1.573	1.488	1.508
YIL134W	0.3322	0.324	0.3095	0.2835	0.2601	0.2731	0.2913	0.3277	0.3277	0.3927	0.4499	0.5488	0.5904	0.6424	0.7698	0.9259	0.9909	1.09	1.183	1.254	1.272	1.295	1.233	1.29	1.337	1.365	1.428	1.545	1.55	1.696	1.662	1.685	1.709	1.698	1.727	1.792	1.703	1.709	1.787	1.748	1.776	1.831	1.75	1.844	1.867	1.774	1.766	1.737	1.602
YJL118W	0.3018	0.2744	0.2495	0.2345	0.2023	0.1793	0.188	0.1966	0.2196	0.269	0.3363	0.357	0.4271	0.4972	0.5852	0.7318	0.8134	0.8657	1	1.099	1.245	1.318	1.382	1.49	1.604	1.688	1.814	1.879	1.969	1.972	2.016	2.095	2.142	2.072	2.083	2.06	2.067	2.029	1.964	1.906	1.9	1.798	1.775	1.71	1.669	1.619	1.584	1.587	1.537
YKR093W	0.2497	0.2368	0.2283	0.2344	0.2255	0.2106	0.2045	0.2283	0.2493	0.2704	0.3064	0.3662	0.4436	0.5	0.5802	0.6902	0.7765	0.8771	1.008	1.116	1.211	1.283	1.381	1.5	1.625	1.681	1.714	1.8	1.949	1.991	2.023	2.027	2.059	2.109	2.056	1.973	1.964	1.89	1.881	1.806	1.78	1.747	1.732	1.715	1.715	1.607	1.599	1.545	1.556
YER074W	0.1807	0.189	0.1946	0.1906	0.1747	0.1906	0.2462	0.286	0.3455	0.4607	0.5759	0.699	0.8301	0.9691	1.06	1.172	1.187	1.227	1.283	1.315	1.275	1.414	1.466	1.545	1.66	1.644	1.62	1.66	1.601	1.608	1.577	1.509	1.593	1.616	1.732	1.831	1.823	1.847	1.906	1.898	1.998	1.942	1.763	1.843	1.787	1.704	1.72	1.628	1.545
YOR082C	0.2542	0.2347	0.2151	0.1956	0.1676	0.1453	0.1397	0.1918	0.2552	0.2887	0.4023	0.555	0.7487	0.9536	1.118	1.317	1.579	1.853	1.997	2.196	2.462	2.628	2.684	2.673	2.609	2.717	2.693	2.591	2.494	2.449	2.455	2.466	2.419	2.295	2.188	2.086	2.092	2.034	1.984	1.892	1.881	1.768	1.768	1.693	1.615	1.471	1.358	1.239	1.226
YLR190W	0.3247	0.3393	0.3212	0.3082	0.3292	0.3351	0.3531	0.3471	0.374	0.398	0.4279	0.407	0.413	0.4908	0.5686	0.6015	0.6404	0.79	0.8678	0.9905	1.041	1.176	1.278	1.439	1.433	1.556	1.607	1.691	1.658	1.685	1.724	1.858	1.876	1.942	2.02	2.041	2.02	1.96	1.876	1.915	1.909	1.786	1.772	1.783	1.748	1.652	1.544	1.544	1.46
YKR105C	0.1967	0.1962	0.1888	0.1836	0.1746	0.1716	0.1903	0.2181	0.2218	0.2593	0.3215	0.3582	0.4294	0.5073	0.6504	0.7434	0.855	0.9674	1.083	1.117	1.21	1.245	1.357	1.46	1.535	1.585	1.694	1.768	1.84	1.821	1.839	1.817	1.854	1.885	1.873	1.817	1.851	1.789	1.807	1.804	1.77	1.774	1.764	1.746	1.765	1.753	1.765	1.713	1.691
YOL159C	0.2629	0.2778	0.2582	0.2661	0.2626	0.2397	0.2248	0.2431	0.2431	0.2534	0.2913	0.336	0.3888	0.453	0.531	0.5803	0.6296	0.7408	0.7592	0.8934	0.9828	1.069	1.177	1.356	1.345	1.509	1.557	1.677	1.688	1.726	1.744	1.822	1.872	1.815	1.778	1.852	1.841	1.778	1.763	1.698	1.718	1.696	1.643	1.635	1.672	1.669	1.74	1.702	1.669
YFR032C	0.1958	0.1908	0.1799	0.1721	0.1537	0.1626	0.1721	0.1721	0.19	0.2203	0.3173	0.4083	0.4506	0.5471	0.6709	0.7709	0.8953	0.9619	1.037	1.137	1.234	1.313	1.401	1.467	1.57	1.652	1.724	1.77	1.806	1.87	1.945	1.896	1.918	1.927	1.981	1.955	1.876	1.809	1.825	1.797	1.734	1.67	1.655	1.739	1.812	1.793	1.769	1.757	1.736
YML013W	0.3174	0.3166	0.3083	0.3135	0.2978	0.2978	0.3247	0.356	0.4478	0.4926	0.5956	0.6605	0.7255	0.768	0.8397	0.824	0.9158	0.9494	1.017	1.061	1.171	1.225	1.339	1.422	1.498	1.597	1.706	1.82	1.964	2.006	1.973	1.979	2.071	2.087	2.026	1.932	1.883	1.883	1.883	1.758	1.693	1.628	1.563	1.592	1.554	1.505	1.444	1.384	1.346
YNL233W	0.2731	0.2578	0.2298	0.22	0.1637	0.1586	0.1816	0.2097	0.2277	0.2788	0.3479	0.4348	0.4937	0.573	0.6855	0.7725	0.9183	1.054	1.141	1.269	1.317	1.345	1.368	1.443	1.425	1.499	1.481	1.701	1.788	1.898	1.88	1.99	1.985	2.003	1.916	1.903	1.87	1.806	1.701	1.647	1.611	1.524	1.432	1.461	1.486	1.509	1.486	1.445	1.415
YNL080C	0.6613	0.584	0.5725	0.6331	0.5742	0.5938	0.6576	0.5938	0.6674	0.6969	0.6674	0.7165	0.6969	0.7067	0.8539	0.8637	0.9324	1.026	1.026	1.178	1.3	1.3	1.497	1.551	1.58	1.723	1.693	1.644	1.673	1.58	1.639	1.619	1.58	1.629	1.708	1.708	1.718	1.629	1.629	1.688	1.688	1.723	1.796	1.796	1.762	1.772	1.732	1.659	1.565
YDL106C	0.5041	0.4343	0.4071	0.3988	0.3877	0.3434	0.2936	0.3157	0.3545	0.421	0.4764	0.5096	0.637	0.6869	0.7312	0.8253	0.9195	1.019	1.124	1.185	1.401	1.44	1.557	1.595	1.651	1.678	1.64	1.662	1.734	1.701	1.667	1.695	1.684	1.756	1.695	1.739	1.678	1.723	1.684	1.673	1.673	1.617	1.562	1.656	1.689	1.557	1.557	1.523	1.496
YKL167C	0.2449	0.2394	0.2358	0.2177	0.1892	0.1943	0.1943	0.2073	0.2073	0.2254	0.2747	0.3628	0.4224	0.5131	0.5882	0.7515	0.9277	1.039	1.114	1.259	1.285	1.353	1.363	1.454	1.578	1.69	1.819	1.949	2.099	2.184	2.159	2.153	2.159	2.125	2.055	2.008	2.089	2.034	1.98	1.949	1.918	1.902	1.873	1.798	1.863	1.873	1.824	1.705	1.731
YJL060W	0.1726	0.1761	0.1734	0.1687	0.1444	0.1358	0.1629	0.1858	0.2058	0.2215	0.2601	0.3187	0.4059	0.4345	0.4931	0.5403	0.6032	0.6975	0.8161	0.9376	1.035	1.086	1.181	1.302	1.352	1.411	1.442	1.548	1.638	1.751	1.861	1.967	2.005	1.985	2.001	1.99	1.927	1.841	1.827	1.835	1.878	1.737	1.752	1.748	1.717	1.697	1.629	1.609	1.641
YHR121W	0.08897	0.1049	0.09365	0.099	0.1231	0.1472	0.1712	0.206	0.2114	0.3211	0.3933	0.4308	0.5191	0.586	0.6636	0.8268	0.9097	1.006	1.094	1.239	1.383	1.547	1.624	1.758	1.841	1.975	1.959	2.012	1.988	2.012	2.071	2.06	2.095	2.159	2.044	2.068	2.034	1.913	1.948	1.924	1.865	1.951	1.892	1.897	1.881	1.769	1.68	1.613	1.584
YKL074C	0.1823	0.1458	0.1576	0.1576	0.121	0.1154	0.1633	0.2111	0.2956	0.3969	0.4757	0.6137	0.7291	0.9205	1.078	1.148	1.267	1.379	1.458	1.624	1.602	1.672	1.81	1.821	1.911	2.035	2.094	2.128	2.193	2.224	2.325	2.255	2.227	2.184	2.198	2.159	2.063	2.015	2.122	2.117	2.069	2.027	1.948	1.923	1.858	1.726	1.711	1.658	1.585
YML081W	0.6197	0.5899	0.5491	0.52	0.4169	0.3765	0.3541	0.3048	0.3541	0.4124	0.4796	0.5648	0.7217	0.8786	0.9637	0.9906	1.121	1.264	1.349	1.394	1.43	1.632	1.802	1.919	1.91	1.923	2.084	2.174	2.196	2.295	2.259	2.237	2.282	2.138	2.022	1.941	1.748	1.699	1.663	1.578	1.515	1.542	1.506	1.524	1.425	1.434	1.367	1.385	1.34
YNL001W	0.3436	0.3594	0.3436	0.3549	0.3473	0.3322	0.3436	0.336	0.336	0.336	0.3926	0.4342	0.6154	0.6456	0.7928	0.9023	1.072	1.14	1.325	1.408	1.571	1.68	1.737	1.737	1.831	1.854	1.778	1.816	1.918	1.963	2.107	2.114	2.246	2.375	2.322	2.205	2.205	2.125	2.163	2.054	1.963	1.963	1.884	1.774	1.703	1.555	1.401	1.329	1.321
YHR066W	0.2312	0.2026	0.1835	0.1573	0.1384	0.151	0.2045	0.258	0.3303	0.4656	0.626	0.7896	0.9343	1.057	1.224	1.391	1.482	1.608	1.724	1.884	1.944	2.048	2.083	2.101	2.177	2.098	2.067	1.995	2.013	2.007	2.152	2.095	2.114	2.133	2.218	2.136	2.095	1.957	1.903	2.001	1.995	1.935	1.85	1.903	1.828	1.765	1.642	1.507	1.428
YDL088C	0.2773	0.247	0.2268	0.2238	0.2026	0.1781	0.1699	0.1781	0.2287	0.2761	0.3235	0.397	0.4738	0.5588	0.7009	0.7924	0.9688	1.077	1.175	1.335	1.434	1.469	1.588	1.609	1.764	1.799	1.849	1.962	2.028	2.011	2.114	2.093	2.145	2.132	2.101	2.032	2.032	1.993	1.967	1.92	1.929	1.856	1.856	1.825	1.706	1.65	1.595	1.547	1.474
YJL064W	0.1593	0.1541	0.1681	0.1549	0.14	0.1549	0.1767	0.1875	0.2134	0.2433	0.3262	0.3832	0.458	0.5178	0.6455	0.7325	0.8303	0.8983	1.101	1.23	1.344	1.488	1.624	1.764	1.881	1.881	1.975	2.109	2.127	2.119	2.13	2.14	2.125	2.058	2.051	2.014	2.033	1.965	1.954	1.935	1.942	1.878	1.874	1.817	1.828	1.775	1.745	1.659	1.629
YER002W	0.1768	0.1794	0.1927	0.1873	0.1775	0.1676	0.1873	0.2465	0.3056	0.3697	0.4215	0.5694	0.7025	0.8429	0.9341	1.045	1.126	1.309	1.427	1.55	1.634	1.794	1.881	1.927	1.932	1.932	1.905	1.886	1.918	1.95	2.041	2.051	2.004	2.09	2.041	1.923	1.868	1.841	1.849	1.905	1.834	1.893	1.846	1.863	1.826	1.831	1.748	1.755	1.76
YGR111W	0.09133	0.09818	0.09133	0.09623	0.09623	0.1125	0.1158	0.1859	0.2283	0.3425	0.5252	0.6442	0.7927	0.9949	1.104	1.213	1.302	1.359	1.476	1.556	1.569	1.67	1.766	1.858	2.001	2.176	2.158	2.205	2.195	2.226	2.23	2.112	1.929	1.982	2.013	1.931	1.866	1.832	1.863	1.866	1.819	1.748	1.801	1.801	1.73	1.629	1.639	1.634	1.556
YOL018C	0.1812	0.1687	0.1864	0.1767	0.1633	0.1812	0.1812	0.2249	0.2776	0.3517	0.4605	0.5525	0.6435	0.7783	0.8827	1.022	1.109	1.166	1.291	1.374	1.427	1.457	1.492	1.536	1.644	1.705	1.817	1.873	1.93	2.034	2.099	2.104	2.047	1.996	2.039	2.105	2.01	1.945	1.893	1.901	1.888	1.827	1.696	1.696	1.665	1.674	1.674	1.592	1.527
YDR471W	0.3899	0.3471	0.3146	0.2915	0.2395	0.2094	0.2127	0.2345	0.2865	0.4104	0.5696	0.6952	0.846	0.9532	1.142	1.255	1.34	1.421	1.519	1.61	1.744	1.752	1.864	1.955	1.977	2.032	2.032	2.04	2.054	2.014	1.98	2.024	2.024	2.062	2.049	1.983	1.975	1.975	1.915	1.838	1.739	1.645	1.658	1.628	1.508	1.513	1.499	1.496	1.501
YOR199W	0.1795	0.1734	0.1762	0.1723	0.1781	0.1781	0.1839	0.1994	0.2265	0.271	0.3426	0.4297	0.5188	0.6175	0.782	0.9582	1.034	1.16	1.247	1.328	1.411	1.45	1.477	1.576	1.609	1.659	1.752	1.845	1.835	1.847	1.891	1.984	1.957	1.93	1.885	1.88	1.934	1.918	1.792	1.781	1.781	1.765	1.7	1.661	1.655	1.649	1.732	1.634	1.649
YKL166C	0.1932	0.1799	0.192	0.1967	0.1726	0.1766	0.2088	0.2047	0.2228	0.287	0.3513	0.5078	0.6263	0.7407	0.9013	1.072	1.21	1.301	1.415	1.511	1.598	1.63	1.67	1.742	1.871	1.889	1.949	2.037	2.11	2.266	2.312	2.298	2.344	2.359	2.284	2.298	2.166	1.995	1.945	1.853	1.774	1.742	1.688	1.71	1.72	1.68	1.644	1.584	1.544
YLR019W	0.2104	0.2169	0.2026	0.1843	0.1496	0.1362	0.1469	0.1576	0.2003	0.2297	0.2965	0.3953	0.5316	0.6277	0.7934	0.8975	1.039	1.215	1.357	1.464	1.621	1.699	1.76	1.907	1.99	2.025	2.182	2.212	2.276	2.345	2.351	2.297	2.335	2.23	2.172	2.094	2.035	1.966	1.902	1.854	1.84	1.865	1.859	1.83	1.875	1.905	1.846	1.734	1.645
YFR031C-A	0.2238	0.2219	0.2101	0.1801	0.1747	0.1621	0.1801	0.2161	0.2666	0.3296	0.4917	0.6087	0.7204	0.8699	1.014	1.176	1.275	1.383	1.515	1.619	1.704	1.74	1.779	1.914	1.963	2.003	2.048	2.111	2.188	2.179	2.17	2.224	2.242	2.273	2.278	2.224	2.224	2.221	2.149	2.14	1.996	1.878	1.797	1.794	1.731	1.65	1.493	1.529	1.466
YOL080C	0.1146	0.1288	0.1383	0.1318	0.1291	0.1194	0.1362	0.169	0.2079	0.2565	0.3945	0.4865	0.605	0.72	0.9235	1.121	1.262	1.328	1.491	1.59	1.688	1.707	1.691	1.79	1.886	1.863	1.991	2.05	2.129	2.264	2.211	2.217	2.243	2.142	2.161	2.099	2.063	2.066	2.004	1.995	2.041	1.923	1.897	1.775	1.745	1.702	1.649	1.534	1.567
YDL180W	0.7075	0.6838	0.6571	0.6543	0.6427	0.5749	0.5468	0.5118	0.5071	0.5235	0.5235	0.5796	0.6684	0.7361	0.7759	0.9231	1.082	1.161	1.327	1.465	1.561	1.727	1.75	1.893	1.949	1.933	1.989	2.092	2.057	2.108	2.061	2.124	2.185	2.134	2.071	2.106	1.979	1.923	1.86	1.729	1.697	1.612	1.556	1.58	1.533	1.482	1.426	1.39	1.463
YOR359W	0.1559	0.1688	0.1529	0.1625	0.1572	0.1782	0.1992	0.2324	0.2586	0.3005	0.3704	0.4769	0.5888	0.7163	0.8753	0.9993	1.134	1.293	1.441	1.537	1.623	1.66	1.845	1.903	1.941	1.91	1.951	1.978	2.058	2.027	2.081	2.058	2.095	2.175	2.18	2.079	1.993	1.993	1.957	1.925	1.772	1.756	1.787	1.724	1.548	1.532	1.485	1.436	1.378
YAR023C	0.1407	0.1544	0.1688	0.1654	0.1562	0.17	0.1998	0.2596	0.3055	0.3721	0.4319	0.5375	0.657	0.7764	0.8407	0.9303	1.045	1.155	1.275	1.346	1.468	1.562	1.652	1.661	1.704	1.718	1.787	1.861	1.927	2.033	2.093	2.118	2.104	2.125	1.996	2.01	1.888	1.854	1.913	1.893	1.863	1.881	1.826	1.856	1.826	1.723	1.734	1.67	1.626
YGR122W	0.2599	0.2383	0.2176	0.2119	0.1811	0.1811	0.2119	0.2554	0.297	0.3713	0.4491	0.5524	0.7118	0.7932	0.8784	1.021	1.17	1.289	1.436	1.487	1.632	1.748	1.824	1.914	2.005	2.005	2.03	1.996	2.094	2.162	2.141	2.128	2.128	2.124	2.077	2.001	1.976	1.907	1.855	1.884	1.874	1.947	1.869	1.753	1.746	1.704	1.594	1.559	1.431
YMR271C	0.2572	0.2366	0.2343	0.2155	0.1959	0.2008	0.2008	0.2302	0.2768	0.3404	0.431	0.5094	0.6049	0.7323	0.8449	1.009	1.212	1.323	1.401	1.548	1.612	1.68	1.758	1.771	1.866	2.013	2.04	2.123	2.212	2.199	2.194	2.172	2.231	2.204	2.214	2.155	2.118	2.038	2.011	1.888	1.81	1.707	1.656	1.604	1.663	1.607	1.55	1.528	1.548
YNR066C	0.236	0.2316	0.214	0.2014	0.1672	0.196	0.1816	0.178	0.187	0.2248	0.2715	0.3398	0.3614	0.4351	0.4855	0.5502	0.6239	0.7408	0.8271	0.971	1.048	1.174	1.307	1.464	1.519	1.602	1.676	1.832	1.881	1.865	1.847	1.83	1.83	1.847	1.785	1.785	1.798	1.823	1.836	1.866	1.857	1.776	1.802	1.814	1.706	1.744	1.627	1.516	1.559
YPL068C	0.2013	0.2173	0.2123	0.1953	0.2087	0.1846	0.1846	0.2034	0.2221	0.2462	0.3371	0.4683	0.5646	0.6636	0.8214	0.899	1.03	1.161	1.298	1.402	1.485	1.541	1.659	1.691	1.696	1.651	1.742	1.795	1.854	1.927	1.967	2.031	2.071	1.967	1.985	1.94	1.841	1.801	1.777	1.75	1.83	1.862	1.793	1.814	1.86	1.774	1.801	1.779	1.72
YJR049C	0.1483	0.1634	0.157	0.1723	0.1666	0.1638	0.1723	0.2165	0.2608	0.3332	0.3747	0.4622	0.5723	0.6862	0.8058	0.931	1.048	1.155	1.258	1.349	1.452	1.548	1.667	1.723	1.822	1.854	1.921	1.944	1.967	1.924	1.948	1.948	1.953	2.003	1.989	1.934	1.918	1.924	1.892	1.901	1.769	1.766	1.737	1.696	1.617	1.562	1.524	1.474	1.436
YGR148C	0.08751	0.08168	0.09076	0.09724	0.08613	0.09863	0.09863	0.1528	0.25	0.3251	0.4904	0.6195	0.7487	0.9335	1.052	1.118	1.263	1.325	1.446	1.545	1.624	1.647	1.723	1.778	1.817	1.92	2.014	2.041	2.217	2.271	2.323	2.335	2.236	2.252	2.288	2.186	2.156	2.132	2.1	2.117	1.995	1.889	1.838	1.81	1.716	1.653	1.55	1.449	1.432
YHL034C	0.2465	0.207	0.1972	0.2042	0.162	0.1831	0.162	0.2042	0.2183	0.2817	0.331	0.4754	0.5704	0.6866	0.8099	0.9824	1.208	1.433	1.468	1.616	1.63	1.775	1.919	1.919	1.901	2.039	2.039	2.197	2.211	2.123	2.116	2.162	2.109	2.148	2.067	1.944	1.986	1.919	1.933	1.863	1.725	1.739	1.775	1.711	1.711	1.581	1.609	1.659	1.602
YFR034C	0.1301	0.1414	0.1489	0.143	0.1627	0.1585	0.1697	0.216	0.2749	0.3618	0.46	0.5778	0.718	0.8232	0.9943	1.115	1.207	1.343	1.401	1.545	1.58	1.639	1.687	1.781	1.801	1.914	1.921	2.035	2.057	2.123	2.158	2.255	2.255	2.275	2.247	2.196	2.133	2.054	1.942	1.876	1.826	1.843	1.847	1.827	1.754	1.726	1.702	1.645	1.547
YPR198W	0.2549	0.2309	0.2199	0.2271	0.2271	0.2378	0.2378	0.2913	0.362	0.4049	0.5055	0.5976	0.7069	0.8183	0.8954	0.9639	1.103	1.204	1.294	1.429	1.538	1.596	1.701	1.84	1.883	1.971	1.975	2.086	2.243	2.324	2.277	2.316	2.271	2.236	2.226	2.179	2.17	2.127	2.093	2.104	2.046	1.936	1.821	1.714	1.707	1.669	1.641	1.641	1.579
YNR004W	0.3647	0.3361	0.3726	0.3398	0.3239	0.2922	0.2786	0.2718	0.2922	0.308	0.3828	0.4304	0.5731	0.6501	0.709	0.9241	1.017	1.142	1.293	1.361	1.502	1.678	1.626	1.762	1.826	1.941	1.977	2.036	2.032	2.177	2.104	2.066	2.018	1.986	1.939	1.955	1.851	1.871	1.909	1.862	1.846	1.846	1.81	1.758	1.737	1.699	1.62	1.608	1.597
YML123C	0.2726	0.2571	0.2726	0.2671	0.2559	0.2838	0.2726	0.2782	0.3338	0.4201	0.5286	0.626	0.7678	0.8402	0.9709	1.074	1.113	1.168	1.285	1.319	1.477	1.566	1.683	1.819	1.897	1.961	2.048	2.106	2.112	2.209	2.259	2.368	2.298	2.292	2.292	2.329	2.284	2.245	2.098	2.064	1.989	2	1.931	1.839	1.725	1.691	1.747	1.686	1.566
YMR224C	0.3841	0.4026	0.3753	0.3822	0.3557	0.3482	0.3482	0.2876	0.2687	0.2952	0.2838	0.299	0.3065	0.3141	0.333	0.3671	0.3557	0.3671	0.4011	0.5184	0.5374	0.5714	0.6736	0.7266	0.8174	0.9385	0.9309	1.056	1.158	1.132	1.215	1.249	1.23	1.283	1.268	1.29	1.385	1.336	1.355	1.34	1.347	1.328	1.279	1.154	1.147	1.086	1.094	1.12	1.097
YDR006C	0.1833	0.1676	0.1761	0.17	0.1578	0.1605	0.1795	0.2407	0.272	0.306	0.3713	0.4529	0.5032	0.6147	0.68	0.8106	0.933	1.059	1.216	1.342	1.419	1.496	1.519	1.569	1.643	1.632	1.716	1.748	1.843	1.934	1.972	1.991	2.088	2.115	2.16	2.164	2.134	2.153	2.153	2.118	2.084	1.992	1.893	1.908	1.874	1.824	1.731	1.677	1.688
YJL099W	0.4189	0.3777	0.3715	0.3671	0.3468	0.361	0.3468	0.3286	0.3915	0.3874	0.4462	0.4807	0.5111	0.5903	0.6775	0.7363	0.8195	0.8844	1.008	1.178	1.266	1.414	1.501	1.647	1.834	1.886	1.951	2.006	2.051	2.116	2.17	2.085	2.109	2.059	2.079	2.049	1.984	1.939	2.004	1.986	1.937	1.858	1.785	1.761	1.712	1.613	1.503	1.479	1.513
YLR330W	0.2303	0.2446	0.2409	0.2269	0.2042	0.2111	0.2111	0.2428	0.2678	0.2996	0.3472	0.4425	0.5265	0.649	0.7602	0.851	0.9872	1.13	1.305	1.321	1.382	1.466	1.555	1.657	1.688	1.609	1.784	1.886	1.87	1.929	1.902	2.002	2.076	2.061	2.081	2.113	2.049	2.054	2.065	2.07	2.027	1.958	1.902	1.938	1.934	1.754	1.722	1.679	1.625
YLR062C	0.1122	0.101	0.1189	0.1099	0.1179	0.1065	0.1145	0.1374	0.174	0.2232	0.2942	0.4178	0.53	0.6353	0.8082	0.9707	1.057	1.195	1.256	1.312	1.427	1.495	1.517	1.622	1.712	1.836	1.976	2.051	2.066	2.157	2.146	2.125	2.125	2.102	2.087	2.072	2.06	2.056	2.044	1.939	1.965	1.931	1.848	1.777	1.765	1.727	1.742	1.656	1.646
YFR018C	0.2443	0.2318	0.2235	0.2175	0.2045	0.2013	0.2175	0.2175	0.2305	0.2337	0.2467	0.2565	0.2906	0.3457	0.3847	0.4431	0.5292	0.6899	0.8846	1.003	1.118	1.219	1.359	1.519	1.565	1.631	1.75	1.855	1.966	2.05	2.045	2.11	2.128	2.099	2.091	2.104	2.083	2.057	2.014	1.988	1.992	1.961	1.898	1.886	2.006	2.01	1.954	1.878	1.786
YJR145C	0.2445	0.222	0.2114	0.2303	0.2398	0.2171	0.2398	0.253	0.2964	0.3681	0.3965	0.4512	0.5324	0.5588	0.6362	0.6419	0.6513	0.6872	0.7363	0.7268	0.791	0.8137	0.8854	0.9534	1.025	1.089	1.229	1.261	1.32	1.406	1.514	1.559	1.567	1.571	1.601	1.588	1.618	1.582	1.618	1.673	1.656	1.671	1.707	1.716	1.716	1.726	1.644	1.625	1.639
YML006C	0.1865	0.1774	0.1764	0.1627	0.1627	0.1858	0.2059	0.2218	0.2707	0.3226	0.468	0.54	0.6696	0.7978	0.9188	1.011	1.152	1.192	1.241	1.318	1.387	1.539	1.669	1.763	1.823	2	2.045	2.025	2.02	2.077	2.124	2.198	2.162	2.146	2.251	2.244	2.179	2.058	1.997	2.038	2.009	1.96	1.884	1.835	1.843	1.83	1.779	1.714	1.637
YPR032W	0.4509	0.3797	0.3718	0.3458	0.3593	0.3119	0.2373	0.2373	0.2848	0.3119	0.3729	0.3458	0.3932	0.4949	0.5085	0.556	0.5288	0.6034	0.7187	0.7933	0.8882	1.112	1.153	1.268	1.342	1.315	1.424	1.559	1.539	1.641	1.688	1.661	1.844	1.885	1.81	1.817	1.804	1.804	1.844	1.62	1.559	1.512	1.437	1.424	1.451	1.41	1.526	1.546	1.546
YFR035C	0.1166	0.1128	0.1103	0.13	0.1375	0.1236	0.1236	0.1773	0.231	0.2944	0.3116	0.3965	0.548	0.6586	0.7435	0.895	1.04	1.185	1.305	1.362	1.497	1.606	1.652	1.759	1.823	1.887	1.925	2.017	2.083	2.15	2.108	2.157	2.15	2.161	2.114	2.083	1.978	1.957	1.907	1.89	1.936	1.873	1.904	1.949	1.963	1.942	1.835	1.721	1.697
YLR395C	0.2441	0.2266	0.2149	0.2173	0.2066	0.1885	0.181	0.181	0.2098	0.2641	0.3259	0.3802	0.4452	0.5623	0.6827	0.836	0.9532	1.088	1.195	1.309	1.44	1.539	1.583	1.619	1.649	1.714	1.78	1.773	1.766	1.773	1.839	1.828	1.847	1.817	1.769	1.82	1.817	1.776	1.802	1.776	1.773	1.824	1.766	1.71	1.674	1.653	1.689	1.63	1.561
YIL065C	0.1438	0.1416	0.1659	0.177	0.1896	0.2118	0.1833	0.2181	0.2528	0.2655	0.3319	0.3319	0.3982	0.4678	0.5278	0.6226	0.7364	0.7712	0.9324	0.9798	1.113	1.242	1.296	1.372	1.492	1.561	1.738	1.76	1.833	1.868	1.896	1.966	1.985	1.89	1.95	1.991	2.152	2.105	2.051	2.039	2.045	1.991	1.925	1.805	1.811	1.824	1.754	1.732	1.745
YLR269C	0.08641	0.1068	0.1126	0.1234	0.1541	0.1743	0.1713	0.1848	0.1982	0.2349	0.2955	0.3494	0.4571	0.5648	0.6755	0.7795	0.891	1.011	1.139	1.236	1.37	1.474	1.595	1.679	1.766	1.861	1.932	1.972	1.992	2.076	2.103	2.073	2.05	2.11	2.083	2.054	1.99	1.99	1.976	1.95	1.889	1.882	1.875	1.768	1.721	1.724	1.647	1.562	1.515
YMR303C	0.1679	0.1663	0.1466	0.1439	0.1325	0.1279	0.1165	0.1462	0.1896	0.249	0.2901	0.3381	0.4157	0.4751	0.5825	0.683	0.8269	0.9959	1.14	1.17	1.348	1.425	1.469	1.54	1.588	1.658	1.869	1.971	2.09	2.156	2.12	2.12	2.108	2.047	1.987	1.928	1.914	2.028	1.962	1.992	1.98	1.885	1.837	1.759	1.633	1.681	1.645	1.574	1.597
YBR048W	0.2255	0.2137	0.2058	0.1903	0.1705	0.1982	0.228	0.2815	0.3528	0.4638	0.5986	0.7176	0.8484	0.9633	1.116	1.15	1.273	1.296	1.36	1.354	1.455	1.425	1.546	1.489	1.58	1.641	1.713	1.721	1.802	1.792	1.778	1.822	1.836	1.818	1.776	1.776	1.756	1.861	1.74	1.717	1.697	1.711	1.635	1.649	1.608	1.621	1.574	1.554	1.51
YML059C	0.2996	0.2944	0.2767	0.2543	0.2323	0.1883	0.2103	0.2372	0.2299	0.2739	0.3399	0.3717	0.4646	0.5747	0.6725	0.8094	0.9292	1.081	1.213	1.394	1.475	1.607	1.668	1.707	1.724	1.844	1.893	1.946	1.969	2.013	2.071	2.093	1.969	1.902	1.92	1.871	1.88	1.871	1.827	1.841	1.78	1.692	1.663	1.636	1.57	1.597	1.597	1.587	1.599
YKL094W	0.09623	0.1275	0.1423	0.122	0.1358	0.1358	0.1495	0.1529	0.1444	0.177	0.2578	0.3351	0.4124	0.4846	0.6118	0.7561	0.9005	1	1.145	1.308	1.474	1.566	1.634	1.693	1.834	1.811	1.873	1.928	1.95	2.009	2.069	2.078	2.114	2.11	2.038	2.033	2.047	2.033	2.002	2.016	2.011	2.028	2.024	1.966	1.871	1.749	1.686	1.608	1.564
YHL026C	0.1383	0.1349	0.1383	0.163	0.163	0.1704	0.1877	0.1976	0.2248	0.2371	0.284	0.3236	0.4026	0.4989	0.652	0.7706	0.8595	0.983	1.158	1.316	1.395	1.447	1.573	1.717	1.729	1.808	1.818	1.87	2.082	2.07	2.075	2.248	2.225	2.304	2.304	2.124	2.146	2.243	2.097	2.057	1.946	1.922	1.973	1.946	1.81	1.838	1.825	1.778	1.756
YDR320C	0.3946	0.3683	0.3288	0.31	0.2584	0.2631	0.2302	0.2537	0.3241	0.3429	0.3523	0.404	0.4134	0.5261	0.6013	0.5731	0.5825	0.6248	0.6342	0.6342	0.6013	0.6248	0.6624	0.7047	0.855	0.963	1.019	1.029	0.9771	1.076	1.212	1.17	1.16	1.24	1.259	1.367	1.311	1.212	1.231	1.184	1.095	1.127	1.062	1.052	1.066	1.029	1.048	1.076	1.113
YHR117W	0.1634	0.1465	0.165	0.1584	0.1443	0.1726	0.1924	0.2037	0.2914	0.3281	0.3847	0.5035	0.5969	0.7242	0.9335	1.072	1.256	1.335	1.437	1.542	1.615	1.644	1.68	1.669	1.785	1.83	1.89	1.932	2.02	2.057	2.116	2.136	2.178	2.082	2.071	2.014	1.96	1.833	1.819	1.825	1.842	1.816	1.731	1.748	1.779	1.737	1.607	1.559	1.53
YJR133W	0.1309	0.1222	0.1129	0.1122	0.1027	0.09607	0.09607	0.1056	0.1305	0.165	0.1811	0.2031	0.2625	0.3315	0.4004	0.5133	0.5691	0.6593	0.7876	0.9226	1.073	1.192	1.251	1.389	1.571	1.693	1.802	1.849	1.924	2.045	2.092	2.083	2.083	2.03	2.036	1.986	1.939	1.921	1.93	1.893	1.908	1.824	1.871	1.833	1.842	1.779	1.786	1.729	1.758
YKL132C	0.2077	0.1795	0.1689	0.1543	0.1614	0.1519	0.1947	0.216	0.2587	0.3371	0.3798	0.3988	0.4961	0.5531	0.6837	0.7881	0.8807	1.016	1.189	1.242	1.367	1.465	1.538	1.617	1.742	1.878	2.004	2.129	2.141	2.224	2.215	2.231	2.158	2.153	2.084	2.063	2.12	2.16	2.108	2.155	2.06	2.03	2.025	1.88	1.797	1.78	1.666	1.647	1.579
YPL115C	0.1522	0.1466	0.146	0.1394	0.1429	0.1571	0.1749	0.1917	0.2352	0.2725	0.3399	0.4003	0.4642	0.5219	0.6089	0.6897	0.8059	0.9533	1.072	1.237	1.37	1.528	1.661	1.786	1.844	1.981	2.019	2.104	2.115	2.11	2.142	2.124	2.086	2.033	2.013	1.954	1.957	1.852	1.827	1.723	1.734	1.7	1.72	1.683	1.677	1.67	1.621	1.586	1.531
YMR316C-B	0.3027	0.2747	0.256	0.2556	0.2324	0.2504	0.2272	0.2685	0.2918	0.3047	0.3511	0.4054	0.5061	0.6481	0.7358	0.8365	0.9527	1.077	1.27	1.306	1.399	1.441	1.621	1.704	1.81	1.833	1.926	1.921	1.993	1.983	2.099	2.045	2.055	2.05	2.109	2.125	1.996	1.908	1.898	1.869	1.898	1.849	1.769	1.792	1.815	1.789	1.72	1.59	1.498
YMR143W	0.2334	0.2362	0.2318	0.2477	0.2422	0.2286	0.2531	0.3021	0.3647	0.4572	0.5171	0.6804	0.8383	0.9417	1.07	1.184	1.285	1.377	1.426	1.407	1.505	1.497	1.491	1.5	1.554	1.554	1.603	1.589	1.565	1.6	1.685	1.75	1.709	1.739	1.788	1.832	1.87	1.755	1.736	1.783	1.821	1.802	1.777	1.655	1.677	1.606	1.589	1.472	1.448
YPL062W	0.1835	0.1573	0.1398	0.1348	0.1161	0.1236	0.09736	0.1311	0.206	0.3445	0.4007	0.4681	0.6066	0.7527	0.8987	1.06	1.123	1.262	1.415	1.49	1.539	1.603	1.554	1.644	1.693	1.79	1.805	1.861	1.91	2.015	2.007	2.033	1.966	1.966	2.007	2.007	1.992	1.887	1.831	1.782	1.797	1.693	1.636	1.595	1.554	1.543	1.576	1.52	1.498
YDR445C	0.168	0.1661	0.1647	0.1559	0.174	0.1672	0.1638	0.1898	0.1966	0.2327	0.27	0.2892	0.3773	0.462	0.5468	0.6507	0.7286	0.81	0.9354	1.01	1.077	1.132	1.22	1.301	1.375	1.5	1.526	1.582	1.64	1.648	1.678	1.767	1.763	1.845	1.9	1.879	1.887	1.909	1.842	1.805	1.805	1.776	1.838	1.804	1.786	1.801	1.76	1.641	1.604
YHR039C-B	0.5798	0.4759	0.4719	0.469	0.4045	0.3959	0.3657	0.4303	0.5164	0.5766	0.654	0.796	0.9079	0.9854	0.994	1.106	1.17	1.218	1.282	1.274	1.386	1.454	1.446	1.485	1.558	1.588	1.588	1.549	1.614	1.631	1.648	1.622	1.592	1.674	1.704	1.704	1.678	1.601	1.571	1.485	1.381	1.278	1.183	1.136	1.157	1.132	1.097	1.106	1.192
YDR022C	0.1854	0.1827	0.1576	0.152	0.152	0.1566	0.1812	0.2149	0.261	0.3224	0.4084	0.4667	0.5404	0.6387	0.7538	0.7907	0.9104	1.046	1.173	1.259	1.403	1.435	1.607	1.713	1.739	1.759	1.916	1.953	2.04	2.062	2.103	2.094	2.148	2.119	2.099	2.09	2.102	2.06	2.114	2.045	2	1.996	1.91	1.848	1.775	1.684	1.704	1.621	1.501
YAR031W	0.1405	0.1368	0.1283	0.1222	0.1361	0.1484	0.171	0.2147	0.2269	0.288	0.3665	0.4014	0.5236	0.6702	0.7575	0.8744	1.012	1.112	1.253	1.353	1.388	1.491	1.642	1.756	1.873	1.977	2.054	2.101	2.128	2.11	2.119	2.14	2.084	2.058	2.136	2.075	2.128	2.028	1.964	1.937	1.847	1.721	1.726	1.604	1.59	1.52	1.464	1.491	1.456
YML057W	0.369	0.3524	0.3333	0.3129	0.2653	0.2245	0.2041	0.2177	0.2857	0.3333	0.3605	0.4558	0.5578	0.6463	0.7007	0.7823	0.9592	1.116	1.252	1.374	1.463	1.626	1.646	1.687	1.769	1.864	1.946	1.993	2.061	2.034	2.048	2.102	1.993	1.932	2.061	1.993	2.034	1.973	1.83	1.871	1.85	1.707	1.667	1.639	1.626	1.667	1.592	1.517	1.463
YMR154C	0.207	0.1836	0.1969	0.1967	0.215	0.2365	0.2301	0.2419	0.3064	0.3376	0.4118	0.4741	0.5741	0.6891	0.7859	0.8601	0.9966	1.121	1.292	1.398	1.516	1.646	1.746	1.851	1.953	1.985	2.044	2.093	2.128	2.208	2.254	2.226	2.182	2.151	2.107	2.073	1.964	1.831	1.821	1.793	1.762	1.698	1.642	1.663	1.688	1.592	1.543	1.487	1.502
YMR039C	0.1818	0.203	0.2227	0.2078	0.1885	0.1885	0.2006	0.2102	0.2199	0.2247	0.2827	0.2948	0.3407	0.3794	0.4325	0.4954	0.5582	0.6307	0.6887	0.7394	0.8651	0.9569	0.998	1.032	1.044	1.186	1.232	1.165	1.237	1.276	1.283	1.317	1.276	1.339	1.447	1.414	1.421	1.472	1.501	1.537	1.583	1.52	1.532	1.486	1.428	1.469	1.45	1.336	1.375
YFR044C	0.1566	0.1666	0.1703	0.1694	0.1459	0.159	0.1659	0.1929	0.2102	0.2598	0.3293	0.3927	0.5091	0.6151	0.7515	0.9139	1.083	1.216	1.349	1.416	1.542	1.598	1.642	1.682	1.765	1.845	1.955	1.978	2.091	2.091	2.101	2.107	2.14	2.06	2.067	2.017	1.957	1.898	1.852	1.816	1.825	1.775	1.711	1.744	1.718	1.671	1.607	1.545	1.548
YLR137W	0.1502	0.1497	0.1581	0.1807	0.1641	0.1566	0.1822	0.2138	0.2424	0.25	0.3192	0.4096	0.5481	0.6008	0.7243	0.8628	1.044	1.187	1.318	1.388	1.598	1.634	1.732	1.822	1.815	1.867	1.986	2.06	2.155	2.114	2.122	2.191	2.182	2.104	2.078	2.057	2.086	2.025	1.98	1.911	1.882	1.751	1.72	1.684	1.687	1.629	1.658	1.601	1.629
YKL205W	0.1164	0.1113	0.1079	0.1103	0.1136	0.1444	0.1671	0.1979	0.2385	0.3196	0.404	0.4932	0.5906	0.7106	0.8437	0.9767	1.069	1.118	1.243	1.35	1.462	1.538	1.579	1.65	1.811	1.824	1.89	1.988	2.095	2.134	2.174	2.151	2.179	2.153	2.095	1.934	2.033	1.997	1.931	1.859	1.872	1.829	1.864	1.752	1.721	1.663	1.653	1.561	1.538
YKL067W	0.155	0.1463	0.1458	0.1522	0.159	0.1317	0.1954	0.2181	0.234	0.2771	0.3566	0.4043	0.5066	0.5974	0.761	0.9154	1.011	1.154	1.286	1.402	1.497	1.517	1.617	1.781	1.838	1.981	2.097	2.128	2.172	2.215	2.222	2.253	2.194	2.163	2.156	2.215	2.081	2.006	1.954	1.938	1.849	1.749	1.67	1.745	1.713	1.654	1.697	1.622	1.658
YNL085W	0.1999	0.1935	0.1999	0.2044	0.1758	0.1638	0.1683	0.1773	0.1863	0.2074	0.2119	0.2615	0.302	0.3516	0.4207	0.5364	0.6476	0.7333	0.825	0.9452	1.089	1.205	1.288	1.391	1.507	1.626	1.692	1.73	1.8	1.838	1.805	1.821	1.809	1.826	1.838	1.809	1.8	1.784	1.797	1.785	1.743	1.736	1.769	1.707	1.677	1.672	1.639	1.599	1.519
YAR042W	0.1768	0.1763	0.1679	0.173	0.1757	0.1508	0.173	0.2048	0.2228	0.2698	0.3487	0.422	0.5341	0.678	0.779	0.8801	1.021	1.097	1.187	1.291	1.32	1.429	1.589	1.654	1.784	1.903	1.918	2.048	2.084	2.063	2.11	2.067	2.056	2.117	2.049	2.063	2.113	2.059	2.055	2.052	1.98	1.965	1.951	1.832	1.824	1.77	1.665	1.636	1.593
YBL079W	0.3543	0.3092	0.3098	0.2998	0.2656	0.2603	0.2445	0.2288	0.284	0.2787	0.284	0.3129	0.3024	0.3366	0.3602	0.3786	0.4654	0.5469	0.5864	0.6837	0.7757	0.8598	0.8993	0.944	0.9781	1.075	1.207	1.281	1.309	1.412	1.441	1.543	1.557	1.494	1.488	1.488	1.478	1.444	1.425	1.396	1.43	1.417	1.48	1.433	1.478	1.472	1.517	1.512	1.517
YDL133C-A	0.2694	0.2549	0.2349	0.2324	0.2206	0.1924	0.1761	0.1924	0.2087	0.2294	0.262	0.3094	0.3819	0.4574	0.45	0.5092	0.5684	0.6113	0.6868	0.7416	0.786	0.9562	1.008	1.107	1.211	1.203	1.26	1.338	1.314	1.369	1.374	1.35	1.425	1.409	1.362	1.366	1.375	1.359	1.328	1.335	1.335	1.351	1.387	1.363	1.332	1.356	1.329	1.286	1.282
YNL013C	0.2338	0.2289	0.2203	0.2188	0.1912	0.1865	0.1819	0.1981	0.205	0.2418	0.3201	0.4307	0.5596	0.684	0.8291	0.9581	1.103	1.181	1.257	1.34	1.469	1.536	1.587	1.647	1.764	1.893	1.974	1.983	2.013	2.084	2.116	2.087	2.036	2.015	1.994	2.015	2.001	1.99	1.978	1.953	1.886	1.907	1.84	1.882	1.842	1.787	1.725	1.741	1.674
YOR271C	0.1499	0.1586	0.1599	0.1504	0.1437	0.1646	0.1608	0.1675	0.2018	0.216	0.2541	0.2912	0.3321	0.4111	0.5244	0.61	0.6985	0.8318	0.9583	1.089	1.211	1.349	1.444	1.532	1.597	1.696	1.761	1.85	1.802	1.86	1.925	1.998	1.971	1.967	1.901	1.905	1.92	1.95	1.929	1.915	1.915	1.912	1.963	1.908	1.846	1.816	1.799	1.723	1.634
YHR103W	0.1725	0.184	0.1743	0.1822	0.1613	0.1822	0.2031	0.248	0.2719	0.3854	0.466	0.5736	0.6542	0.7229	0.8096	0.8783	0.9918	1.066	1.219	1.338	1.509	1.61	1.757	1.789	1.924	1.879	2.005	2.005	2.136	2.193	2.205	2.178	2.285	2.193	2.199	2.124	2.04	2.097	2.058	2.014	1.969	1.987	1.936	1.867	1.748	1.792	1.667	1.673	1.503
YGL043W	0.09292	0.09474	0.09109	0.08537	0.08225	0.09578	0.1312	0.152	0.1759	0.2603	0.3238	0.4039	0.5164	0.6049	0.785	0.9255	0.9994	1.158	1.331	1.409	1.506	1.573	1.693	1.841	1.963	1.956	2.066	2.111	2.144	2.144	2.123	2.003	2.067	2.037	2.042	1.953	1.879	1.838	1.859	1.852	1.74	1.76	1.743	1.722	1.697	1.703	1.598	1.616	1.517
YIL066C	0.3771	0.3367	0.3098	0.2906	0.2706	0.2555	0.2555	0.1954	0.2255	0.2455	0.2656	0.3307	0.4009	0.456	0.5261	0.5261	0.6163	0.6714	0.6965	0.7516	0.7967	0.8969	1.057	1.157	1.248	1.393	1.483	1.598	1.704	1.684	1.719	1.699	1.598	1.603	1.623	1.508	1.674	1.573	1.689	1.689	1.699	1.508	1.543	1.363	1.418	1.313	1.358	1.323	1.423
YML117W-A	0.1944	0.1758	0.1845	0.2004	0.21	0.1919	0.1871	0.1871	0.2282	0.233	0.2511	0.3199	0.4165	0.4768	0.5698	0.699	0.7907	0.9295	0.9947	1.156	1.263	1.322	1.336	1.517	1.619	1.725	1.754	1.87	1.953	1.986	1.898	1.903	1.884	1.916	1.832	1.857	1.842	1.893	1.875	1.903	1.819	1.829	1.769	1.801	1.788	1.7	1.593	1.608	1.603
YCR105W	0.09872	0.09291	0.09678	0.09623	0.1087	0.1153	0.1319	0.1576	0.1866	0.2356	0.3103	0.3534	0.4413	0.5458	0.6412	0.6902	0.7781	0.8826	0.9673	1.075	1.166	1.307	1.487	1.588	1.673	1.739	1.833	1.918	1.921	2.003	1.993	1.983	2.071	2.052	2.049	2.042	1.937	1.94	1.957	1.866	1.862	1.84	1.863	1.863	1.851	1.851	1.841	1.74	1.687
YGR200C	0.211	0.2185	0.269	0.2589	0.2518	0.2447	0.2447	0.2447	0.2766	0.2624	0.2766	0.3653	0.4469	0.5426	0.6703	0.72	0.7909	0.8937	0.9398	0.9398	0.954	1.057	1.146	1.206	1.266	1.28	1.412	1.493	1.447	1.482	1.504	1.518	1.607	1.564	1.585	1.6	1.624	1.596	1.561	1.568	1.514	1.479	1.465	1.369	1.397	1.426	1.316	1.369	1.334
YGL105W	0.2169	0.254	0.2504	0.26	0.2509	0.2237	0.2812	0.3205	0.3326	0.3568	0.3749	0.4596	0.5563	0.5775	0.641	0.7196	0.8798	1.016	1.061	1.152	1.237	1.288	1.339	1.361	1.336	1.376	1.376	1.354	1.361	1.348	1.276	1.261	1.285	1.297	1.342	1.291	1.285	1.364	1.397	1.397	1.373	1.4	1.491	1.469	1.475	1.475	1.554	1.542	1.521
YDL086W	0.1617	0.1676	0.1617	0.1533	0.1806	0.1764	0.1764	0.2415	0.2982	0.3528	0.4536	0.5502	0.6762	0.7875	0.861	0.9723	1.14	1.256	1.331	1.386	1.466	1.585	1.64	1.667	1.617	1.751	1.871	1.926	1.968	2.014	2.005	2.167	2.106	2.098	2.104	2.05	1.991	2.054	1.995	1.991	1.921	1.888	1.907	1.854	1.739	1.709	1.64	1.644	1.579
YDR020C	0.2287	0.2161	0.2157	0.2197	0.2086	0.2086	0.2155	0.2656	0.3142	0.4143	0.4755	0.5283	0.6618	0.8161	0.9274	1.066	1.132	1.274	1.435	1.474	1.546	1.666	1.819	1.917	1.941	1.919	2.052	2.126	2.106	2.034	2.034	2.08	2.183	2.117	2.04	2.031	2.016	2.024	2.005	1.97	1.906	1.88	1.908	1.88	1.803	1.696	1.635	1.603	1.596
YGR243W	0.1507	0.1438	0.1353	0.1516	0.135	0.1483	0.1574	0.1764	0.2187	0.2543	0.2742	0.352	0.4299	0.5317	0.6303	0.7222	0.8042	0.9807	1.083	1.237	1.331	1.452	1.53	1.673	1.703	1.772	1.772	1.827	1.879	1.948	1.946	1.946	1.949	1.975	2.001	1.942	1.91	1.877	1.828	1.792	1.805	1.723	1.729	1.758	1.765	1.794	1.768	1.706	1.775
YGR242W	0.1282	0.108	0.1035	0.108	0.1118	0.1311	0.1504	0.1697	0.2121	0.2802	0.3098	0.3702	0.518	0.6273	0.7262	0.8175	0.9666	1.15	1.273	1.315	1.418	1.513	1.634	1.729	1.77	1.857	1.945	2.006	2.116	2.177	2.207	2.287	2.321	2.302	2.287	2.242	2.222	2.123	2.086	2.005	1.937	1.881	1.824	1.744	1.771	1.695	1.627	1.692	1.694
YLR384C	0.5268	0.4521	0.4278	0.4105	0.3612	0.3667	0.3065	0.2956	0.3448	0.3339	0.3941	0.4652	0.5419	0.6513	0.6732	0.821	0.9141	0.9852	1.018	1.128	1.138	1.281	1.215	1.275	1.336	1.429	1.423	1.407	1.325	1.336	1.314	1.308	1.253	1.27	1.379	1.549	1.615	1.658	1.719	1.762	1.762	1.669	1.5	1.33	1.33	1.259	1.215	1.166	1.221
YER053C	0.1731	0.1613	0.1688	0.1565	0.1491	0.158	0.1831	0.22	0.2496	0.2776	0.3692	0.4637	0.5744	0.6483	0.7103	0.8181	0.9303	1.009	1.116	1.178	1.319	1.48	1.574	1.669	1.797	1.843	1.934	1.96	2.026	2.097	2.18	2.155	2.162	2.146	2.212	2.175	2.137	2.125	2.067	2.088	2.095	1.951	1.88	1.852	1.756	1.772	1.714	1.661	1.657
YMR201C	0.1439	0.1535	0.1539	0.1456	0.1456	0.1199	0.1233	0.137	0.1541	0.1901	0.2072	0.2603	0.2997	0.3408	0.4436	0.5172	0.5892	0.7981	0.9797	1.098	1.211	1.338	1.427	1.6	1.666	1.648	1.797	1.918	1.99	2.018	1.968	1.91	1.964	1.91	1.855	1.86	1.841	1.858	1.858	1.795	1.845	1.791	1.769	1.78	1.725	1.684	1.72	1.656	1.642
YGR230W	0.1942	0.1604	0.1419	0.1358	0.1476	0.1594	0.1405	0.1582	0.2196	0.2598	0.3035	0.372	0.3932	0.4983	0.5999	0.705	0.8089	0.9423	1.053	1.204	1.291	1.403	1.496	1.612	1.735	1.807	1.843	1.905	1.94	2.019	2.052	2.035	2.01	2.049	2.042	2.045	1.963	1.929	1.9	1.842	1.842	1.784	1.767	1.788	1.73	1.716	1.749	1.706	1.703
YCR034W	0.3309	0.3088	0.3309	0.3466	0.3151	0.2993	0.3072	0.323	0.3545	0.3702	0.4372	0.4372	0.4608	0.4687	0.4845	0.4687	0.5002	0.5002	0.5632	0.6775	0.7168	0.7405	0.8389	0.9059	0.9453	1.044	1.099	1.189	1.256	1.264	1.249	1.296	1.249	1.233	1.312	1.359	1.422	1.446	1.501	1.603	1.642	1.627	1.627	1.635	1.745	1.721	1.698	1.721	1.729
YKL056C	0.2507	0.2674	0.2785	0.2769	0.2769	0.339	0.3199	0.3294	0.382	0.4058	0.487	0.5586	0.7066	0.8499	0.9836	1.074	1.222	1.303	1.423	1.423	1.461	1.461	1.547	1.604	1.733	1.705	1.705	1.795	1.996	2.02	2.101	2.149	2.196	2.235	2.244	2.091	2.082	1.943	1.776	1.805	1.824	1.795	1.876	1.814	1.853	1.81	1.724	1.647	1.523
YJR146W	0.6822	0.621	0.5677	0.5457	0.5108	0.4624	0.4382	0.4382	0.4328	0.5162	0.5726	0.6398	0.7957	0.9167	1.07	1.202	1.312	1.36	1.468	1.573	1.621	1.651	1.737	1.772	1.893	2.092	2.108	2.272	2.247	2.266	2.358	2.301	2.175	2.121	1.957	2.011	1.93	1.858	1.866	1.831	1.812	1.801	1.742	1.731	1.61	1.573	1.468	1.403	1.331
YHR028C	0.1871	0.1817	0.1871	0.2023	0.1947	0.1985	0.2062	0.1985	0.2863	0.313	0.3818	0.4772	0.5879	0.6948	0.8093	0.9239	1.138	1.164	1.245	1.405	1.558	1.661	1.676	1.645	1.859	2.035	2.035	2.096	2.272	2.382	2.439	2.409	2.306	2.291	2.172	1.924	1.813	1.802	1.737	1.771	1.794	1.859	1.897	1.817	1.81	1.81	1.783	1.661	1.642
YLR289W	0.0871	0.08483	0.0871	0.09305	0.1082	0.1266	0.1266	0.1991	0.2856	0.3333	0.4371	0.5626	0.66	0.8072	0.8829	1.013	1.124	1.204	1.28	1.402	1.456	1.503	1.543	1.611	1.704	1.752	1.792	1.857	1.962	2.03	2.051	2.041	2.098	2.084	2.106	2.011	1.911	1.926	1.861	1.825	1.829	1.757	1.808	1.847	1.839	1.796	1.759	1.698	1.676
YDL190C	0.2044	0.1922	0.1891	0.1825	0.1635	0.1519	0.1694	0.1854	0.2176	0.2657	0.3183	0.3913	0.4716	0.5636	0.6804	0.8352	0.9973	1.228	1.406	1.584	1.748	1.935	2.019	2.17	2.235	2.297	2.322	2.434	2.418	2.39	2.297	2.297	2.304	2.256	2.123	2.03	2.094	2.114	2.028	1.923	1.935	1.914	1.898	1.78	1.723	1.597	1.529	1.497	1.435
YIL145C	0.1989	0.1914	0.1864	0.1776	0.142	0.142	0.1509	0.1545	0.1758	0.2113	0.2663	0.3835	0.4421	0.5149	0.6285	0.7564	0.902	1.024	1.124	1.346	1.536	1.685	1.847	2.022	2.157	2.242	2.333	2.456	2.479	2.411	2.353	2.385	2.413	2.344	2.207	2.216	2.203	2.081	2.031	1.953	1.85	1.82	1.77	1.724	1.77	1.642	1.602	1.538	1.518
YDR036C	0.1767	0.1495	0.1348	0.1272	0.1185	0.147	0.1558	0.1698	0.2042	0.2591	0.2993	0.3834	0.4411	0.4989	0.6343	0.758	0.8444	0.9651	1.037	1.109	1.21	1.236	1.297	1.363	1.432	1.539	1.665	1.752	1.829	1.853	1.925	1.994	2.002	1.956	1.985	1.996	2.019	2.001	1.93	1.895	1.91	1.823	1.769	1.763	1.714	1.72	1.706	1.714	1.726
YML004C	0.14	0.1417	0.1338	0.1215	0.1109	0.1456	0.1668	0.1947	0.2294	0.268	0.3345	0.3865	0.4078	0.4916	0.561	0.6584	0.7355	0.8541	0.9553	1.094	1.219	1.422	1.586	1.756	1.767	1.819	1.889	1.927	1.941	1.879	1.823	1.944	2.035	2	1.983	1.885	1.923	1.99	1.951	1.912	1.919	1.944	1.948	1.86	1.77	1.75	1.691	1.667	1.607
YLR267W	0.1474	0.1521	0.1428	0.1498	0.1459	0.1625	0.1655	0.189	0.2095	0.2477	0.3133	0.372	0.4171	0.5385	0.6668	0.8087	0.9575	1.082	1.231	1.328	1.441	1.559	1.683	1.755	1.763	1.802	1.985	1.999	1.989	1.951	1.992	2.058	2.12	2.002	1.988	1.98	1.973	1.894	1.883	1.842	1.821	1.811	1.753	1.704	1.697	1.679	1.631	1.665	1.675
YIL108W	0.3461	0.2939	0.3124	0.3012	0.2647	0.2586	0.2404	0.2495	0.3073	0.3256	0.3803	0.4382	0.5507	0.6572	0.7455	0.8033	0.9007	1.022	1.077	1.047	1.098	1.22	1.394	1.5	1.61	1.747	1.926	2.136	2.154	2.206	2.233	2.118	2.239	2.2	2.118	2.087	1.978	1.96	1.999	1.85	1.786	1.628	1.582	1.549	1.503	1.497	1.445	1.479	1.47
YMR279C	0.2673	0.2744	0.2421	0.245	0.2334	0.2161	0.2161	0.2219	0.245	0.3141	0.3574	0.4121	0.4669	0.5591	0.6571	0.7637	0.8675	1.032	1.141	1.32	1.444	1.51	1.62	1.81	1.81	1.83	1.879	2.02	2.127	2.121	2.164	2.262	2.36	2.285	2.167	2.185	2.265	2.112	2.058	1.991	2.012	1.989	1.891	1.68	1.68	1.674	1.617	1.617	1.634
YGL012W	0.2446	0.2323	0.2242	0.2271	0.2096	0.2009	0.2271	0.2446	0.262	0.3057	0.38	0.4542	0.5372	0.6376	0.7294	0.8822	1.039	1.057	1.144	1.24	1.275	1.354	1.428	1.524	1.677	1.804	1.834	2.044	2.144	2.206	2.206	2.179	2.179	2.332	2.232	2.214	2.179	2.127	2.153	2.092	2.075	1.948	1.865	1.721	1.612	1.459	1.384	1.21	1.284
YMR077C	0.2578	0.2475	0.2185	0.2315	0.2378	0.2273	0.2189	0.2084	0.2273	0.2568	0.301	0.3199	0.3536	0.4609	0.5388	0.6482	0.7892	0.8629	0.9912	1.143	1.265	1.408	1.612	1.686	1.856	2.086	2.233	2.292	2.429	2.326	2.359	2.267	2.094	1.987	1.987	1.865	1.816	1.783	1.778	1.823	1.808	1.749	1.728	1.724	1.65	1.576	1.461	1.461	1.435
YPR167C	0.08626	0.08626	0.09105	0.1109	0.1273	0.1191	0.1602	0.2013	0.2588	0.3368	0.3902	0.5011	0.649	0.7434	0.916	1.039	1.134	1.335	1.458	1.594	1.668	1.688	1.779	1.844	1.828	1.811	1.762	1.795	1.828	1.791	1.799	1.832	1.824	1.861	1.877	1.865	1.902	1.84	1.791	1.844	1.783	1.766	1.75	1.664	1.627	1.581	1.528	1.47	1.45
YDR378C	0.2783	0.3264	0.2898	0.3007	0.2745	0.2789	0.2898	0.2854	0.2919	0.3246	0.3682	0.3987	0.4248	0.4357	0.5055	0.5098	0.5577	0.5469	0.6013	0.6558	0.7299	0.7037	0.7146	0.7582	0.8323	0.902	0.9172	1.002	1.076	1.12	1.183	1.194	1.172	1.205	1.157	1.183	1.261	1.246	1.283	1.309	1.368	1.412	1.444	1.423	1.46	1.449	1.397	1.301	1.246
YML021C	0.1839	0.164	0.1726	0.16	0.1627	0.1875	0.1968	0.1942	0.2283	0.2564	0.3127	0.3716	0.4365	0.5169	0.634	0.7237	0.8503	0.9734	1.103	1.231	1.326	1.472	1.611	1.688	1.791	1.843	1.883	1.92	1.926	1.938	1.944	2.002	1.966	1.941	1.944	1.976	1.927	1.923	1.856	1.89	1.923	1.911	1.827	1.858	1.83	1.781	1.716	1.642	1.605
YDL172C	0.8561	0.8108	0.7345	0.7327	0.6757	0.6801	0.6121	0.5375	0.5155	0.5397	0.5682	0.5967	0.5397	0.6252	0.7108	0.7678	0.8578	0.9126	1.049	1.283	1.358	1.419	1.544	1.59	1.683	1.722	1.637	1.654	1.79	1.79	1.944	1.88	1.83	1.873	1.917	1.816	1.862	1.827	1.88	1.913	1.891	1.812	1.759	1.656	1.542	1.503	1.448	1.426	1.375
YOR039W	0.1495	0.1626	0.1634	0.1845	0.1913	0.1981	0.2289	0.2425	0.2357	0.2869	0.3109	0.4168	0.5226	0.6149	0.7891	0.9326	1.025	1.213	1.281	1.387	1.476	1.588	1.708	1.746	1.824	1.869	1.923	1.985	1.978	2.015	2.067	2.043	2.022	1.992	1.954	1.841	1.821	1.913	1.814	1.858	1.903	1.865	1.872	1.691	1.647	1.67	1.602	1.503	1.527
YML034W	0.0899	0.09589	0.08752	0.08888	0.09866	0.1019	0.1288	0.1248	0.1614	0.1851	0.2487	0.3156	0.4199	0.477	0.5952	0.6996	0.7836	0.8912	0.9923	1.029	1.177	1.318	1.393	1.531	1.636	1.74	1.919	1.969	1.963	2.043	2.08	2.056	2.037	2.013	2.043	2.02	1.932	1.919	1.862	1.885	1.798	1.731	1.745	1.802	1.751	1.778	1.718	1.715	1.647
YJR152W	0.7472	0.8084	0.7733	0.7645	0.6994	0.6466	0.675	0.675	0.6384	0.6547	0.6669	0.7238	0.7686	0.7604	0.8133	0.7848	0.8133	0.8133	0.8865	0.8865	1.045	1.057	1.204	1.289	1.456	1.541	1.606	1.598	1.643	1.757	1.858	1.838	1.858	1.944	2.025	1.968	1.875	1.761	1.753	1.696	1.732	1.602	1.594	1.537	1.492	1.435	1.464	1.277	1.277
YMR304C-A	0.2128	0.1852	0.1941	0.1877	0.1557	0.16	0.1707	0.1835	0.1899	0.2346	0.3136	0.4352	0.5077	0.6122	0.7167	0.8618	1.018	1.135	1.163	1.303	1.382	1.551	1.689	1.739	1.749	1.867	1.971	2.088	2.082	2.172	2.167	2.233	2.295	2.319	2.274	2.24	2.144	2.103	1.999	1.926	1.813	1.775	1.775	1.747	1.702	1.762	1.655	1.623	1.6
YLR199C	0.1432	0.1146	0.1146	0.1235	0.119	0.1399	0.1562	0.1443	0.1696	0.2157	0.2187	0.2514	0.2931	0.3645	0.4553	0.5252	0.5951	0.7231	0.8436	1.037	1.181	1.277	1.404	1.553	1.727	1.748	1.662	1.711	1.826	1.912	1.928	1.907	2.047	2.11	2.156	2.165	2.107	2.058	2	1.995	1.986	1.882	1.799	1.75	1.708	1.724	1.622	1.675	1.638
YOL067C	0.1463	0.1335	0.1335	0.1305	0.1305	0.1379	0.1452	0.1716	0.2229	0.2831	0.3843	0.4708	0.55	0.6556	0.77	0.9079	0.9812	1.115	1.225	1.374	1.505	1.744	1.866	1.973	1.993	2.071	2.094	2.177	2.099	2.059	2.09	2.141	2.212	2.196	2.168	2.058	2.1	2.128	2.042	1.964	1.945	1.879	1.933	1.844	1.734	1.737	1.709	1.728	1.723
YMR135C	0.1891	0.1934	0.1895	0.1778	0.1778	0.169	0.169	0.1845	0.2028	0.2513	0.2844	0.3483	0.3785	0.463	0.5864	0.6923	0.7312	0.84	0.9333	1.079	1.164	1.225	1.274	1.425	1.473	1.565	1.631	1.764	1.878	1.963	1.999	2.026	2.068	2.108	2.077	1.989	2.02	1.986	2.004	1.935	1.881	1.778	1.778	1.67	1.579	1.555	1.548	1.497	1.506
YKL129C	0.2292	0.2139	0.191	0.2019	0.191	0.1801	0.1856	0.1801	0.2074	0.2592	0.3111	0.3384	0.3602	0.4175	0.4912	0.6004	0.6822	0.8159	0.9851	1.149	1.389	1.517	1.651	1.826	1.968	2.025	2.115	2.109	2.156	2.077	2.088	2.041	2.079	2.041	2.036	2.03	2.03	1.998	1.902	1.891	1.907	1.79	1.727	1.779	1.801	1.853	1.719	1.656	1.651
YDR441C	0.2628	0.2372	0.2291	0.2195	0.1694	0.1502	0.154	0.181	0.231	0.2426	0.3196	0.3927	0.4813	0.6173	0.7495	0.874	1.033	1.068	1.212	1.34	1.421	1.544	1.652	1.733	1.946	1.996	2.05	2.142	2.119	2.161	2.181	2.084	2.077	2.107	2.096	2.08	2	1.95	1.98	1.938	1.796	1.738	1.711	1.722	1.722	1.626	1.599	1.657	1.634
YMR124W	0.3111	0.2899	0.2758	0.2593	0.2364	0.2135	0.2263	0.23	0.2437	0.2602	0.2932	0.306	0.3427	0.3858	0.4783	0.5571	0.689	0.8109	0.9493	1.051	1.137	1.253	1.365	1.398	1.451	1.53	1.659	1.732	1.8	1.83	1.926	1.969	2.029	1.916	1.965	1.877	1.866	1.803	1.822	1.77	1.823	1.8	1.849	1.886	1.877	1.831	1.768	1.741	1.652
YMR123W	0.2522	0.2285	0.2299	0.2204	0.2246	0.2246	0.2585	0.2967	0.3306	0.3645	0.4472	0.5298	0.6633	0.7163	0.8159	0.9007	1	1.085	1.17	1.231	1.346	1.43	1.594	1.746	1.871	1.948	1.981	2.081	2.1	2.085	2.047	2.098	2.151	2.189	2.123	2.119	2.043	2.02	1.897	1.863	1.767	1.734	1.757	1.767	1.695	1.608	1.452	1.433	1.371
YKR056W	0.1065	0.09706	0.1006	0.1116	0.1082	0.1167	0.1133	0.1387	0.1522	0.2097	0.2587	0.2621	0.2841	0.3957	0.4786	0.5986	0.7068	0.8235	0.9757	1.101	1.24	1.36	1.442	1.568	1.667	1.74	1.801	1.862	1.948	2.022	1.953	1.978	2.031	2.07	2.07	2.041	2.036	2.031	1.918	1.935	1.916	1.96	1.977	1.874	1.901	1.914	1.806	1.833	1.681
YKR042W	0.1103	0.1193	0.1211	0.126	0.1575	0.1631	0.2001	0.2335	0.2613	0.3206	0.3947	0.441	0.5448	0.5856	0.6801	0.7987	0.9636	1.11	1.188	1.243	1.407	1.508	1.549	1.612	1.612	1.672	1.762	1.799	1.835	1.89	1.831	1.866	1.951	1.966	1.929	1.879	1.851	1.81	1.71	1.651	1.568	1.501	1.423	1.392	1.395	1.423	1.369	1.384	1.375
YBR150C	0.3808	0.3647	0.3273	0.3063	0.3006	0.3063	0.2691	0.2577	0.2891	0.3063	0.3493	0.3979	0.4237	0.5153	0.5697	0.6699	0.793	0.8617	0.9447	1.056	1.182	1.305	1.449	1.537	1.623	1.741	1.889	1.932	1.995	1.921	1.932	1.944	1.95	1.907	1.895	1.895	1.932	1.915	1.955	1.907	1.901	1.838	1.775	1.818	1.861	1.761	1.792	1.703	1.784
YMR071C	0.2834	0.2751	0.2616	0.2519	0.2131	0.1979	0.2297	0.227	0.2436	0.2893	0.3239	0.3944	0.4678	0.5605	0.7045	0.7972	0.9231	1.052	1.138	1.255	1.326	1.427	1.521	1.575	1.622	1.673	1.785	1.848	1.848	1.949	1.992	2.039	2.112	2.086	2.118	2.129	2.109	2.034	1.999	1.945	1.897	1.838	1.765	1.675	1.734	1.723	1.68	1.594	1.551
YKL115C	0.167	0.1841	0.1751	0.1687	0.1536	0.1571	0.178	0.2071	0.2257	0.2513	0.3025	0.3246	0.4305	0.4934	0.5958	0.6912	0.8075	0.8541	0.9926	1.098	1.175	1.274	1.413	1.519	1.713	1.855	1.869	1.982	1.996	1.973	2.035	2.001	1.9	1.937	1.97	1.992	2.025	1.842	1.876	1.883	1.915	1.828	1.825	1.785	1.88	1.804	1.775	1.653	1.674
YJL181W	0.243	0.2232	0.21	0.2108	0.2006	0.2108	0.2314	0.2314	0.2674	0.3034	0.3497	0.36	0.4217	0.4782	0.5965	0.7662	0.9051	1.054	1.26	1.394	1.481	1.579	1.646	1.733	1.779	1.759	1.759	1.918	1.985	1.954	2.072	2.062	2.042	2.134	2.103	2.036	2.021	1.882	1.805	1.892	1.831	1.733	1.723	1.769	1.754	1.764	1.62	1.466	1.435
YJL186W	0.1702	0.1985	0.1654	0.1661	0.1742	0.1945	0.1945	0.2147	0.2228	0.316	0.3525	0.4133	0.5753	0.6361	0.8144	0.8994	0.9238	1.118	1.272	1.28	1.434	1.507	1.592	1.754	1.823	1.9	1.949	2.066	2.066	2.131	2.091	2.147	2.054	2.006	1.937	1.957	2.01	2.026	1.892	1.9	1.924	1.953	1.86	1.775	1.706	1.629	1.527	1.467	1.345
YCR031C	0.2985	0.2956	0.2811	0.2761	0.2409	0.2464	0.2301	0.2761	0.3005	0.3411	0.4169	0.5089	0.5739	0.6957	0.7309	0.8284	0.8934	0.9448	0.9692	1.05	1.102	1.178	1.156	1.207	1.278	1.364	1.359	1.408	1.473	1.611	1.681	1.576	1.616	1.692	1.773	1.784	1.733	1.646	1.73	1.7	1.711	1.616	1.557	1.546	1.592	1.619	1.551	1.565	1.53
YIL119C	0.1913	0.1907	0.1903	0.19	0.199	0.2115	0.2205	0.2474	0.2617	0.3173	0.3639	0.432	0.5144	0.5879	0.6757	0.7761	0.9034	0.9751	1.144	1.253	1.321	1.434	1.556	1.606	1.751	1.742	1.861	2.006	2.033	2.06	2.09	2.09	2.146	2.155	2.045	2.06	2.07	1.999	1.968	1.939	1.844	1.88	1.835	1.753	1.748	1.688	1.635	1.676	1.626
YLR207W	0.1151	0.1173	0.1064	0.09865	0.07319	0.09441	0.1082	0.1305	0.1665	0.192	0.2503	0.297	0.3299	0.4466	0.523	0.593	0.7341	0.8317	1.01	1.134	1.17	1.356	1.464	1.628	1.77	1.898	2.061	2.185	2.192	2.254	2.199	2.177	2.151	2.151	2.126	2.123	2.123	2.105	2.087	2.04	2.007	1.985	1.901	1.875	1.803	1.694	1.603	1.537	1.516
YNL322C	0.2049	0.1715	0.1842	0.1933	0.1988	0.1933	0.245	0.2668	0.3376	0.4084	0.4737	0.5445	0.6371	0.7188	0.8304	0.942	1.059	1.152	1.233	1.369	1.446	1.582	1.669	1.685	1.772	1.914	2.017	2.094	2.08	2.05	2.145	2.175	2.115	1.958	1.952	1.982	1.971	1.881	1.718	1.672	1.742	1.666	1.544	1.508	1.451	1.478	1.418	1.312	1.236
YHL041W	0.2652	0.2279	0.203	0.1964	0.1712	0.1936	0.2048	0.1796	0.2161	0.2834	0.3199	0.3985	0.463	0.5696	0.6847	0.7268	0.8446	0.9933	1.128	1.254	1.28	1.361	1.521	1.664	1.759	1.773	1.773	1.88	1.97	2.093	2.074	2.099	2.133	2.121	2.068	2.079	1.933	1.874	1.903	1.903	1.998	1.973	1.95	1.978	1.967	1.824	1.776	1.729	1.748
YKL047W	0.1261	0.1681	0.1681	0.1761	0.1921	0.1441	0.1521	0.1761	0.1521	0.1681	0.2121	0.2521	0.3762	0.4602	0.5362	0.6363	0.7843	0.8723	1	1.032	1.204	1.337	1.517	1.661	1.793	1.917	2.077	2.129	2.221	2.189	2.213	2.181	2.169	2.149	2.105	2.061	2.093	1.993	1.993	2.037	1.965	1.925	1.845	1.729	1.777	1.761	1.653	1.709	1.649
YBR137W	0.1941	0.1822	0.1846	0.1701	0.1464	0.1538	0.1538	0.1656	0.1893	0.2129	0.281	0.3253	0.4052	0.4924	0.556	0.6551	0.7734	0.8236	0.9819	1.105	1.187	1.31	1.406	1.538	1.641	1.74	1.785	1.919	1.99	2.018	1.943	2.026	1.967	1.99	1.884	1.876	1.9	1.936	1.888	1.888	1.848	1.84	1.807	1.795	1.783	1.8	1.752	1.712	1.721
YDR162C	0.2048	0.1996	0.1788	0.1894	0.1532	0.1532	0.1681	0.1979	0.2171	0.283	0.3277	0.3575	0.4639	0.6299	0.7214	0.8683	1.004	1.079	1.281	1.396	1.422	1.566	1.636	1.707	1.879	1.926	1.962	2.024	2.056	2.188	2.188	2.192	2.141	2.181	2.171	2.139	2.054	1.988	1.998	2.003	1.956	1.896	1.902	1.76	1.779	1.679	1.694	1.605	1.583
YKL096W	0.2786	0.2308	0.2321	0.2587	0.2416	0.2302	0.2473	0.253	0.2984	0.3041	0.3212	0.4036	0.4576	0.5457	0.6282	0.7589	0.9238	1.063	1.151	1.273	1.415	1.58	1.603	1.714	1.808	1.859	1.97	1.981	2.015	2.078	2.118	2.174	2.211	2.228	2.203	2.152	2.14	2.078	2.01	2.021	1.893	1.87	1.887	1.819	1.742	1.694	1.6	1.583	1.572
YOR355W	0.3098	0.264	0.2334	0.2483	0.2345	0.2276	0.1724	0.2046	0.2414	0.3518	0.4024	0.4714	0.5748	0.6622	0.7289	0.8875	0.899	1.025	1.129	1.216	1.38	1.616	1.708	1.862	1.968	2.072	2.131	2.187	2.223	2.194	2.168	2.143	2.161	2.194	2.145	2.037	1.994	1.971	1.977	1.966	1.915	1.964	1.883	1.897	1.89	1.761	1.651	1.577	1.467
YMR316W	0.163	0.1583	0.1604	0.1862	0.1907	0.1862	0.2062	0.2372	0.2727	0.2838	0.3193	0.439	0.5166	0.6208	0.725	0.8226	0.9556	1.089	1.117	1.202	1.366	1.426	1.517	1.585	1.714	1.807	1.918	1.922	1.991	2.093	2.173	2.208	2.268	2.313	2.304	2.299	2.242	2.246	2.113	2.029	1.938	1.942	1.891	1.836	1.796	1.716	1.656	1.608	1.523
YOR054C	0.2274	0.2147	0.2098	0.2002	0.1934	0.1836	0.2236	0.2236	0.2501	0.2803	0.3166	0.4042	0.4775	0.5379	0.618	0.7321	0.8764	0.9437	1.024	1.091	1.208	1.343	1.426	1.487	1.651	1.754	1.831	1.822	1.885	1.882	1.939	1.902	1.828	1.865	1.983	1.955	1.938	1.871	1.844	1.861	1.814	1.677	1.66	1.667	1.64	1.62	1.63	1.576	1.606
YOR325W	0.2197	0.2089	0.1964	0.1846	0.1684	0.1728	0.1846	0.1891	0.2201	0.2718	0.3501	0.449	0.5598	0.675	0.802	0.8773	0.9719	1.043	1.123	1.208	1.322	1.369	1.487	1.575	1.706	1.836	1.92	1.956	2.038	2.071	2.122	2.142	2.17	2.193	2.17	2.182	2.153	2.146	2.122	1.967	1.998	2.015	1.951	1.876	1.796	1.772	1.765	1.635	1.576
YER041W	0.1381	0.127	0.1243	0.1381	0.1302	0.1341	0.1381	0.1657	0.2012	0.2327	0.2735	0.3419	0.4537	0.5536	0.7061	0.8021	0.9218	1.065	1.216	1.356	1.475	1.55	1.646	1.742	1.805	1.786	1.803	1.875	1.912	1.944	1.976	2.009	2.141	2.132	2.079	2.075	2.043	2.059	2.022	1.919	1.975	2.024	2.011	2.015	1.891	1.916	1.94	1.752	1.603
YHL044W	0.309	0.2719	0.2781	0.2472	0.2649	0.2384	0.2384	0.2384	0.2825	0.309	0.362	0.4238	0.4944	0.5651	0.6799	0.8123	0.8918	0.9624	1.06	1.192	1.307	1.399	1.435	1.572	1.726	1.761	1.925	1.951	1.942	2.026	2.053	2.123	2.19	2.11	2.168	2.128	2.119	2.017	1.907	1.806	1.832	1.766	1.801	1.828	1.881	1.854	1.836	1.682	1.664
YJL148W	0.17	0.1731	0.1546	0.1501	0.1413	0.1413	0.1634	0.1943	0.2605	0.3003	0.3974	0.4548	0.5034	0.5873	0.6801	0.7772	0.8876	0.9892	1.17	1.387	1.554	1.652	1.705	1.886	1.992	2.045	2.045	2.009	2.062	2.084	2.129	2.181	2.164	2.155	2.164	2.137	2.164	2.12	1.934	1.899	1.881	1.89	1.859	1.881	1.766	1.735	1.656	1.568	1.51
YLR085C	0.3091	0.3048	0.2899	0.269	0.2485	0.2629	0.2731	0.2547	0.2834	0.3224	0.3615	0.4374	0.5032	0.6038	0.7147	0.7866	0.9036	1.086	1.146	1.206	1.323	1.427	1.563	1.723	1.748	1.844	1.986	1.98	2.025	2.004	1.945	1.941	2.006	1.926	1.877	1.791	1.836	1.781	1.815	1.74	1.76	1.809	1.826	1.836	1.83	1.75	1.744	1.661	1.622
YPL098C	0.1215	0.1201	0.1334	0.147	0.1633	0.1715	0.1756	0.1919	0.2123	0.2409	0.2614	0.2905	0.3973	0.4836	0.5618	0.6604	0.759	0.8821	0.9597	1.062	1.119	1.234	1.321	1.407	1.424	1.555	1.559	1.597	1.617	1.674	1.666	1.772	1.764	1.752	1.776	1.744	1.719	1.727	1.691	1.67	1.65	1.613	1.601	1.54	1.474	1.506	1.547	1.551	1.539
YIR003W	0.3294	0.296	0.3008	0.3094	0.2449	0.2269	0.2423	0.2527	0.2707	0.3068	0.3068	0.3481	0.4202	0.5027	0.5569	0.6342	0.7503	0.8817	0.9771	1.052	1.101	1.235	1.333	1.48	1.531	1.666	1.725	1.864	1.957	2.034	2.001	2.024	2.024	2.142	2.101	2.037	2.019	1.983	2.001	2.047	1.941	1.923	1.918	1.882	1.882	1.859	1.784	1.794	1.825
YDL026W	0.1483	0.1527	0.1452	0.1333	0.1274	0.1274	0.1333	0.1576	0.173	0.2122	0.2673	0.3402	0.4012	0.4836	0.6027	0.7271	0.8433	0.9464	1.062	1.159	1.272	1.372	1.463	1.554	1.661	1.725	1.81	1.805	1.814	1.857	1.838	1.799	1.768	1.793	1.814	1.81	1.799	1.765	1.771	1.765	1.717	1.759	1.739	1.696	1.706	1.69	1.662	1.62	1.522
YDL230W	0.2322	0.2254	0.207	0.1938	0.1655	0.1774	0.1938	0.1789	0.1864	0.2266	0.2863	0.3384	0.3906	0.4517	0.5442	0.7186	0.8558	0.9378	1.042	1.208	1.272	1.364	1.416	1.506	1.565	1.704	1.744	1.858	1.914	1.91	1.913	2.066	2.041	2.029	2.017	2.026	2.063	2.075	1.987	1.992	1.899	1.834	1.817	1.773	1.746	1.668	1.595	1.619	1.647
YDL222C	0.1564	0.1658	0.1591	0.1542	0.1609	0.1576	0.1576	0.1833	0.2011	0.2045	0.2224	0.247	0.3509	0.4302	0.523	0.6012	0.7375	0.8526	0.9789	1.055	1.138	1.217	1.272	1.387	1.556	1.652	1.773	1.838	1.856	2.01	2.075	1.975	1.943	1.89	1.943	1.972	1.875	1.81	1.864	1.859	1.813	1.772	1.811	1.804	1.768	1.724	1.718	1.742	1.653
YLR089C	0.1257	0.1123	0.1189	0.1403	0.1437	0.1654	0.1621	0.1804	0.2072	0.2623	0.2974	0.3542	0.406	0.548	0.6415	0.7952	0.9339	1.096	1.233	1.405	1.438	1.55	1.567	1.652	1.701	1.821	1.89	2.018	2.023	2.132	2.123	2.105	2.037	2.02	1.943	1.913	1.834	1.778	1.758	1.689	1.621	1.585	1.577	1.626	1.584	1.57	1.617	1.604	1.631
YKL075C	0.2	0.16	0.1545	0.1792	0.174	0.161	0.1688	0.1532	0.187	0.2441	0.309	0.3662	0.4129	0.5168	0.6778	0.7427	0.8362	0.8985	1.002	1.101	1.218	1.26	1.446	1.597	1.691	1.756	1.849	1.849	1.839	1.839	1.797	1.802	1.784	1.714	1.776	1.797	1.756	1.732	1.704	1.665	1.711	1.636	1.696	1.62	1.615	1.563	1.631	1.579	1.569
YKL097C	0.2712	0.2312	0.2371	0.2185	0.2362	0.188	0.1931	0.2083	0.2413	0.2769	0.3683	0.4039	0.4953	0.6173	0.6858	0.7976	0.9424	1.026	1.176	1.323	1.318	1.4	1.542	1.572	1.659	1.829	1.92	2.085	2.223	2.309	2.4	2.459	2.416	2.357	2.357	2.324	2.266	2.212	2.106	2.058	2.03	1.928	1.87	1.806	1.781	1.776	1.755	1.682	1.682
YML083C	0.2369	0.2225	0.206	0.2237	0.206	0.2001	0.2413	0.2354	0.2472	0.2649	0.3002	0.3973	0.4503	0.4679	0.5356	0.6563	0.8535	0.9977	1.074	1.189	1.333	1.386	1.513	1.598	1.61	1.657	1.692	1.742	1.875	1.863	1.784	1.939	1.939	1.928	1.998	1.901	1.895	1.975	1.869	1.892	1.91	1.742	1.778	1.757	1.678	1.622	1.569	1.551	1.563
YGR040W	0.2326	0.216	0.2129	0.2005	0.1712	0.1712	0.1678	0.1858	0.2005	0.2264	0.2872	0.3593	0.4302	0.5564	0.6318	0.7355	0.8425	0.9393	1.022	1.136	1.172	1.258	1.352	1.413	1.489	1.553	1.607	1.711	1.765	1.737	1.772	1.765	1.827	1.794	1.737	1.733	1.794	1.755	1.747	1.718	1.718	1.732	1.721	1.682	1.668	1.712	1.636	1.58	1.559
YNL032W	0.2627	0.2309	0.1973	0.1882	0.1818	0.167	0.1459	0.1861	0.2262	0.2918	0.3573	0.4482	0.5476	0.6427	0.7209	0.8436	0.9366	1.061	1.121	1.22	1.374	1.474	1.491	1.581	1.6	1.715	1.793	1.772	1.791	1.81	1.903	1.943	1.907	1.918	1.884	1.831	1.871	1.763	1.822	1.818	1.744	1.829	1.903	1.882	1.896	1.772	1.772	1.757	1.613
YDL170W	0.366	0.3235	0.2991	0.2986	0.2682	0.2345	0.2345	0.2395	0.2817	0.3036	0.3289	0.3711	0.4166	0.4706	0.5162	0.5752	0.6461	0.6967	0.84	0.9969	1.171	1.285	1.373	1.538	1.7	1.719	1.842	1.839	1.936	1.992	1.98	2.065	2.157	2.09	2.141	2.082	2.132	2.076	1.928	1.856	1.839	1.732	1.719	1.677	1.694	1.702	1.655	1.641	1.602
YPR146C	0.09961	0.1042	0.1166	0.1087	0.1255	0.1467	0.1722	0.1802	0.1883	0.2233	0.3182	0.3919	0.4393	0.4999	0.621	0.7596	0.9019	1.018	1.13	1.315	1.457	1.509	1.608	1.633	1.681	1.737	1.745	1.775	1.891	1.891	2.025	2.029	2.038	2.008	1.983	1.91	1.902	1.82	1.824	1.829	1.802	1.832	1.789	1.815	1.789	1.716	1.664	1.682	1.669
YPR184W	0.1668	0.1452	0.1414	0.1346	0.1128	0.1044	0.1086	0.1303	0.1395	0.1654	0.2081	0.2642	0.3245	0.3721	0.4807	0.5761	0.719	0.8795	0.9965	1.088	1.236	1.313	1.404	1.426	1.487	1.604	1.743	1.747	1.752	1.795	1.856	1.813	1.757	1.705	1.713	1.739	1.73	1.756	1.774	1.774	1.744	1.718	1.718	1.61	1.566	1.579	1.514	1.505	1.491
YMR084W	0.2167	0.2301	0.251	0.2517	0.2446	0.2375	0.2506	0.2506	0.2943	0.3075	0.3278	0.3887	0.4597	0.5672	0.6809	0.7438	0.8646	0.9924	1.12	1.282	1.332	1.424	1.531	1.598	1.681	1.728	1.728	1.811	1.817	1.814	1.878	1.872	1.878	1.938	1.966	1.939	1.959	1.929	1.932	1.949	1.875	1.778	1.828	1.797	1.814	1.801	1.721	1.738	1.708
YJL058C	0.2293	0.2218	0.2167	0.2093	0.1858	0.1956	0.219	0.2386	0.2757	0.2894	0.354	0.4224	0.483	0.5476	0.616	0.7021	0.8038	0.9094	0.9739	1.074	1.166	1.254	1.318	1.461	1.557	1.668	1.701	1.725	1.83	1.946	1.926	1.834	1.879	1.944	1.979	1.901	1.87	1.842	1.916	1.862	1.797	1.776	1.83	1.797	1.807	1.778	1.737	1.723	1.703
YAL011W	0.4629	0.4546	0.4308	0.4138	0.385	0.33	0.33	0.309	0.309	0.3457	0.3719	0.4007	0.4871	0.529	0.6599	0.7307	0.8249	0.9585	1.139	1.228	1.417	1.501	1.726	1.836	1.972	2.006	2.142	2.098	2.092	1.967	1.927	1.878	1.914	1.844	1.975	1.935	1.975	2.043	2.066	2.024	1.99	1.82	1.815	1.815	1.697	1.603	1.535	1.474	1.459
YMR075W	0.2566	0.2307	0.2134	0.1983	0.1648	0.169	0.1466	0.1508	0.162	0.1843	0.2248	0.2807	0.3253	0.3742	0.444	0.5334	0.6297	0.7359	0.8057	0.9341	1.085	1.222	1.325	1.502	1.648	1.825	1.962	2.081	2.129	2.188	2.177	2.157	2.164	2.113	2.113	2.131	2.12	2.075	2.106	2.11	2.058	1.969	1.839	1.78	1.791	1.702	1.547	1.514	1.455
YNR032C-A	0.2246	0.2089	0.1985	0.206	0.1731	0.1821	0.1821	0.1851	0.197	0.2239	0.2597	0.3582	0.4328	0.5194	0.6209	0.7546	0.8794	1.025	1.067	1.168	1.272	1.375	1.465	1.492	1.552	1.587	1.64	1.73	1.82	1.838	1.921	1.909	1.966	2.002	1.996	1.939	1.984	1.957	1.942	1.894	1.864	1.79	1.748	1.649	1.652	1.602	1.62	1.563	1.542
YBR059C	0.261	0.2506	0.2276	0.2111	0.1951	0.1951	0.1951	0.2111	0.2387	0.28	0.3672	0.3878	0.42	0.475	0.5577	0.5921	0.716	0.8032	0.9111	1.03	1.196	1.232	1.418	1.478	1.508	1.641	1.712	1.769	1.877	1.841	1.873	1.921	1.886	1.861	1.845	1.85	1.907	1.902	1.891	1.87	1.863	1.797	1.751	1.71	1.668	1.618	1.586	1.556	1.551
YLR443W	0.1554	0.1458	0.1501	0.1592	0.147	0.1562	0.1654	0.1776	0.2205	0.2572	0.2879	0.3736	0.4655	0.5696	0.6645	0.7725	0.8712	0.9639	1.05	1.164	1.279	1.356	1.481	1.573	1.68	1.751	1.834	1.944	2.03	1.984	2.036	2.051	2.045	2.017	1.947	1.886	1.925	1.932	1.99	2.002	1.996	2.017	2.002	1.977	1.867	1.745	1.702	1.628	1.54
YAL049C	0.1258	0.1342	0.1478	0.1472	0.1506	0.1506	0.1746	0.1814	0.1951	0.202	0.2499	0.2944	0.3389	0.3903	0.4793	0.6025	0.7121	0.8148	0.9654	1.109	1.256	1.428	1.547	1.647	1.732	1.821	1.866	1.91	1.897	1.958	2.061	2.119	2.119	2.167	2.242	2.249	2.177	2.14	2.105	2.095	2.057	1.951	1.938	1.965	1.907	1.852	1.756	1.688	1.633
YBR139W	0.261	0.2391	0.2372	0.2413	0.2359	0.2061	0.1898	0.2061	0.2169	0.2413	0.2874	0.3552	0.4555	0.5775	0.6399	0.8025	0.892	0.9977	1.109	1.193	1.291	1.426	1.472	1.621	1.667	1.768	1.909	2.004	2.02	2.047	2.02	2.202	2.123	2.039	1.977	2.014	2.009	1.987	1.911	1.93	1.941	1.952	1.952	1.925	1.895	1.817	1.833	1.781	1.697
YNL215W	0.1797	0.1866	0.1682	0.1486	0.1573	0.1682	0.1901	0.1792	0.2054	0.2819	0.354	0.4173	0.5878	0.6752	0.815	0.9483	0.9789	1.082	1.173	1.173	1.25	1.353	1.357	1.486	1.564	1.595	1.63	1.63	1.608	1.599	1.543	1.479	1.516	1.516	1.562	1.619	1.726	1.763	1.774	1.752	1.748	1.687	1.543	1.471	1.444	1.536	1.532	1.551	1.53
YJL065C	0.2417	0.2207	0.2066	0.2132	0.2056	0.2102	0.2252	0.2207	0.2612	0.3047	0.3437	0.3633	0.4113	0.5194	0.6545	0.725	0.8331	0.9322	1.099	1.273	1.36	1.507	1.662	1.78	1.888	1.992	1.996	2.059	1.984	2.013	2.052	2.035	2.007	2.026	1.975	2.058	2.005	1.915	1.92	1.869	1.861	1.864	1.77	1.747	1.846	1.759	1.767	1.786	1.755
YPR017C	0.3079	0.2925	0.2982	0.2749	0.2666	0.2584	0.2172	0.2391	0.2749	0.2831	0.3051	0.3683	0.4453	0.4865	0.624	0.6652	0.8027	0.9401	0.9951	1.069	1.146	1.229	1.385	1.446	1.506	1.594	1.644	1.713	1.677	1.622	1.616	1.611	1.66	1.702	1.743	1.784	1.798	1.831	1.836	1.718	1.641	1.605	1.578	1.55	1.517	1.471	1.498	1.484	1.512
YLR307W	0.1668	0.157	0.1734	0.1808	0.1851	0.1766	0.1893	0.2257	0.2411	0.2776	0.3589	0.4444	0.5664	0.6435	0.757	0.9239	1.061	1.126	1.186	1.263	1.36	1.417	1.518	1.567	1.657	1.738	1.803	1.897	1.901	1.884	1.949	2.001	2.029	2.009	2.037	2.085	2.102	2.057	1.992	2.001	2.02	1.984	1.9	1.835	1.803	1.823	1.737	1.689	1.64
YPL244C	0.1839	0.1777	0.1735	0.1646	0.1745	0.1408	0.1408	0.1646	0.1705	0.1923	0.2201	0.2697	0.3153	0.4104	0.4937	0.5928	0.7158	0.8109	0.8843	1.039	1.156	1.233	1.384	1.451	1.574	1.729	1.868	1.973	2.096	2.141	2.175	2.308	2.27	2.193	2.165	2.07	2.024	2.062	1.951	1.923	1.896	1.8	1.862	1.834	1.735	1.695	1.701	1.664	1.731
YOR167C	0.1402	0.1515	0.173	0.1703	0.1703	0.1643	0.1763	0.2324	0.2664	0.3506	0.4187	0.5509	0.6691	0.7492	0.8454	0.9536	0.9936	1.136	1.192	1.294	1.406	1.486	1.539	1.653	1.659	1.709	1.767	1.767	1.807	1.943	1.909	1.955	2.063	2.057	2.156	2.132	2.045	2.061	2.067	1.965	1.971	1.885	1.885	1.919	1.881	1.863	1.823	1.765	1.749
YJR009C	0.2451	0.2271	0.2007	0.1892	0.1622	0.1499	0.145	0.1892	0.231	0.2752	0.3219	0.3907	0.4571	0.5849	0.752	0.8184	0.9216	1.035	1.16	1.283	1.371	1.403	1.543	1.661	1.89	1.912	1.971	2.062	2.126	2.109	2.195	2.101	2.133	2.086	1.988	1.941	1.919	1.823	1.75	1.76	1.838	1.905	1.846	1.9	1.951	1.983	1.924	1.819	1.733
YLR366W	0.2309	0.1984	0.1863	0.1955	0.1857	0.1939	0.189	0.1988	0.2476	0.3063	0.3747	0.479	0.5653	0.6907	0.8211	0.9025	1.002	1.064	1.162	1.233	1.287	1.313	1.443	1.515	1.66	1.732	1.826	1.908	2.025	2.028	2.051	2.005	2.01	1.978	1.96	1.942	1.942	1.955	2.004	1.973	1.983	1.973	1.937	1.916	1.875	1.839	1.852	1.803	1.759
YGL045W	0.07139	0.07534	0.09013	0.08072	0.09722	0.1172	0.1545	0.2144	0.2448	0.3047	0.3611	0.4279	0.5078	0.6284	0.7057	0.8463	0.947	1.105	1.326	1.44	1.473	1.647	1.767	1.864	1.897	1.91	1.975	2.075	2.062	2.082	2.035	2.086	2.062	2.092	2.078	2.028	1.968	2.022	1.948	1.914	1.84	1.747	1.754	1.794	1.737	1.7	1.698	1.638	1.664
YLR087C	0.2498	0.2271	0.2498	0.2336	0.2498	0.2627	0.2692	0.2692	0.3309	0.3179	0.3925	0.4185	0.4736	0.5223	0.5904	0.6488	0.7363	0.7688	0.8758	0.9667	1.054	1.161	1.155	1.255	1.395	1.447	1.56	1.612	1.651	1.732	1.833	1.852	1.865	1.739	1.745	1.726	1.804	1.755	1.697	1.638	1.687	1.641	1.609	1.499	1.434	1.499	1.492	1.45	1.437
YOR030W	0.1509	0.1563	0.1361	0.1471	0.1598	0.1978	0.241	0.3069	0.3171	0.3982	0.4363	0.5022	0.5935	0.6671	0.6975	0.8827	1.03	1.23	1.403	1.512	1.621	1.72	1.738	1.786	1.824	1.897	1.923	1.991	2.131	2.166	2.123	2.189	2.133	2.095	2.148	2.052	2.095	2.204	2.07	2.014	2.044	1.948	1.978	1.918	1.753	1.717	1.651	1.611	1.628
YMR025W	0.09399	0.08369	0.08709	0.08375	0.08679	0.08072	0.1135	0.1402	0.1939	0.2446	0.3101	0.4236	0.4864	0.5432	0.6445	0.7429	0.8236	0.9577	1.032	1.176	1.325	1.334	1.373	1.462	1.528	1.609	1.612	1.582	1.674	1.692	1.665	1.555	1.489	1.507	1.504	1.495	1.486	1.504	1.57	1.627	1.632	1.626	1.603	1.665	1.641	1.638	1.525	1.462	1.394
YLR392C	0.1995	0.2001	0.2006	0.2038	0.1893	0.1855	0.1932	0.2115	0.2222	0.2357	0.2608	0.2927	0.3787	0.4637	0.5738	0.6733	0.8191	0.9186	1.062	1.15	1.258	1.357	1.45	1.536	1.622	1.711	1.778	1.792	1.878	1.942	1.938	1.98	1.93	1.987	1.998	1.901	1.823	1.787	1.698	1.698	1.595	1.584	1.552	1.542	1.531	1.62	1.596	1.546	1.496
YLL046C	0.1684	0.1704	0.1667	0.1755	0.1797	0.1599	0.167	0.1953	0.2109	0.2264	0.2604	0.3354	0.4104	0.4854	0.5816	0.7104	0.8321	0.9651	1.122	1.255	1.347	1.446	1.521	1.558	1.646	1.684	1.725	1.787	1.838	1.93	2.018	1.956	1.951	1.988	1.984	1.98	1.855	1.809	1.811	1.749	1.65	1.646	1.595	1.627	1.599	1.554	1.554	1.524	1.487
YAR037W	0.1607	0.1834	0.1809	0.1747	0.1671	0.1837	0.1807	0.2048	0.2198	0.2575	0.3041	0.3629	0.4412	0.5737	0.6715	0.7935	0.9079	1.052	1.185	1.281	1.331	1.454	1.521	1.617	1.71	1.738	1.863	1.914	1.969	2.036	2.063	2.07	2.124	2.063	2.134	2.09	2.024	2.016	1.938	1.903	1.876	1.801	1.825	1.789	1.747	1.697	1.67	1.646	1.53
YDR019C	0.2206	0.2513	0.2446	0.2247	0.2398	0.2206	0.259	0.2521	0.2604	0.333	0.3864	0.4508	0.5851	0.703	0.8208	0.8962	1.007	1.176	1.276	1.332	1.405	1.518	1.659	1.679	1.701	1.788	1.812	1.801	1.805	1.775	1.866	1.883	1.898	1.966	2.008	2.046	2.076	2.08	2.068	2.025	2.006	1.976	1.938	1.908	1.758	1.786	1.786	1.694	1.675
YKL140W	0.258	0.2644	0.2445	0.2557	0.2096	0.2027	0.2073	0.2165	0.2326	0.258	0.2787	0.3202	0.3893	0.4929	0.5828	0.7025	0.8177	0.9421	1.062	1.166	1.248	1.428	1.495	1.649	1.774	1.907	1.933	2.048	2.048	2.098	2.105	2.142	2.085	2.142	2.052	2.068	1.992	1.956	1.919	1.976	1.986	1.965	1.903	2.041	1.983	1.85	1.741	1.629	1.619
YKL216W	0.2209	0.2165	0.2283	0.2367	0.2367	0.2241	0.2588	0.2651	0.2714	0.3219	0.3156	0.3345	0.4386	0.4923	0.5743	0.6501	0.7384	0.912	1.026	1.101	1.262	1.411	1.559	1.698	1.739	1.843	1.893	1.934	1.893	1.906	1.818	1.777	1.881	1.859	1.852	1.912	1.856	1.953	2.057	2.064	2.051	1.947	1.941	1.991	1.912	1.843	1.717	1.682	1.71
YCR099C	0.0923	0.1029	0.106	0.09988	0.1055	0.1145	0.1352	0.1442	0.1588	0.1767	0.2205	0.2912	0.3529	0.4438	0.5785	0.6958	0.8276	0.9477	1.08	1.211	1.305	1.347	1.473	1.544	1.62	1.693	1.793	1.825	1.901	1.883	1.948	2.024	1.991	1.921	1.947	1.947	1.935	1.891	1.835	1.815	1.821	1.816	1.789	1.789	1.737	1.716	1.698	1.648	1.54
YDR326C	0.259	0.2476	0.2179	0.203	0.1669	0.1579	0.1417	0.1552	0.1588	0.2102	0.2743	0.3519	0.4187	0.5504	0.6532	0.7624	0.868	0.9835	1.074	1.215	1.273	1.369	1.465	1.588	1.704	1.781	1.859	1.958	2.017	2.071	2.042	2.032	2.048	1.99	1.949	1.939	1.907	1.923	1.9	1.871	1.851	1.919	1.887	1.883	1.823	1.72	1.707	1.697	1.568
YDR094W	0.1469	0.1361	0.1495	0.1458	0.1237	0.106	0.09721	0.1237	0.1547	0.1856	0.1988	0.2386	0.2961	0.3874	0.4433	0.5347	0.6702	0.7527	0.9147	1.077	1.169	1.306	1.442	1.52	1.74	1.831	1.835	1.984	2.049	2.04	2.036	1.944	1.866	1.875	1.84	1.775	1.788	1.797	1.831	1.869	1.907	1.825	1.863	1.847	1.813	1.77	1.75	1.737	1.767
YOR009W	0.1631	0.1498	0.141	0.1519	0.1519	0.1519	0.1623	0.1864	0.1864	0.2382	0.2658	0.3176	0.3487	0.4453	0.5178	0.7146	0.7837	0.9252	1.025	1.143	1.253	1.381	1.498	1.609	1.64	1.84	2.013	2.044	2.023	2.002	2.064	2.192	2.089	2.013	2.02	2.147	2.102	1.989	1.823	1.792	1.74	1.733	1.65	1.605	1.629	1.647	1.647	1.685	1.557
YGL159W	0.3768	0.3187	0.3302	0.3384	0.3015	0.3445	0.3322	0.2646	0.3138	0.3199	0.3814	0.4922	0.5106	0.5845	0.7014	0.7998	0.9598	0.9475	0.9475	1.064	1.212	1.36	1.421	1.44	1.6	1.723	1.821	1.895	1.846	1.969	2.024	1.956	2	2.049	2.049	2.012	1.876	1.852	1.772	1.717	1.507	1.464	1.532	1.532	1.526	1.723	1.717	1.79	1.698
YHR198C	0.2307	0.2021	0.205	0.2134	0.1883	0.1444	0.1381	0.1569	0.2134	0.2197	0.2385	0.3515	0.4394	0.477	0.5869	0.6904	0.7658	0.8944	0.9603	1.089	1.249	1.375	1.494	1.66	1.742	1.723	1.742	1.88	1.987	2.031	2.087	2.169	2.313	2.332	2.326	2.231	2.181	2.056	1.98	1.874	1.836	1.679	1.616	1.553	1.61	1.566	1.566	1.547	1.51
YMR158W-A	0.2502	0.2165	0.1996	0.1992	0.1875	0.1992	0.1992	0.2109	0.2273	0.2437	0.2812	0.3023	0.3679	0.4382	0.5367	0.6515	0.7874	0.8858	1.05	1.137	1.214	1.34	1.481	1.526	1.685	1.767	1.882	1.957	2.055	2.121	2.285	2.224	2.247	2.297	2.304	2.161	2.046	1.943	2.025	1.854	1.734	1.701	1.746	1.753	1.676	1.474	1.53	1.507	1.479
YEL016C	0.1931	0.181	0.1729	0.1545	0.1545	0.1387	0.1545	0.1892	0.2365	0.3027	0.3752	0.4477	0.5265	0.599	0.659	0.7441	0.8576	0.9648	0.9995	1.16	1.239	1.356	1.416	1.447	1.504	1.709	1.728	1.911	2.002	2.049	2.175	2.336	2.302	2.349	2.305	2.352	2.409	2.33	2.15	2.169	2.122	1.955	1.835	1.822	1.75	1.671	1.561	1.554	1.68
YAL060W	0.1867	0.1735	0.1807	0.1652	0.1515	0.1687	0.1583	0.1652	0.1824	0.1928	0.2375	0.2857	0.3637	0.4085	0.5037	0.6265	0.7492	0.8754	0.9775	1.081	1.221	1.327	1.462	1.517	1.688	1.777	1.886	1.985	2.057	2.09	2.146	2.068	2.092	2.095	2.062	2.045	2.001	1.929	1.915	1.87	1.894	1.881	1.85	1.825	1.867	1.874	1.853	1.723	1.651
YBR036C	0.2219	0.2202	0.2145	0.1991	0.1852	0.1814	0.1699	0.1852	0.1953	0.2207	0.2537	0.3018	0.3348	0.3944	0.4502	0.5213	0.6291	0.7039	0.8535	1.032	1.153	1.272	1.429	1.538	1.677	1.721	1.803	1.915	2.046	2.094	2.094	2.079	2.123	2.063	2.011	1.959	1.982	2.03	2.079	2.011	1.952	1.966	2.018	1.916	1.812	1.724	1.735	1.743	1.654
YOR072W	0.1525	0.1487	0.135	0.1403	0.1158	0.1212	0.1253	0.1307	0.1362	0.2043	0.2383	0.2819	0.3745	0.4726	0.6033	0.7299	0.8375	0.9737	1.115	1.222	1.324	1.422	1.524	1.592	1.719	1.83	1.928	2.031	2.08	2.142	2.186	2.195	2.123	2.074	1.981	1.952	1.849	1.811	1.768	1.787	1.787	1.694	1.666	1.72	1.709	1.709	1.675	1.69	1.779
YBR028C	0.3002	0.279	0.2649	0.2422	0.2094	0.1892	0.1842	0.1842	0.2195	0.2119	0.2724	0.3204	0.4112	0.555	0.6458	0.7644	0.893	0.9788	1.163	1.327	1.461	1.536	1.594	1.728	1.824	1.94	2.005	2.031	2.137	2.27	2.278	2.321	2.23	2.101	2.048	2.005	1.857	1.892	1.844	1.963	1.93	1.9	1.852	1.842	1.713	1.68	1.562	1.609	1.554
YBR034C	0.1938	0.1877	0.1677	0.1709	0.1535	0.1807	0.1709	0.1884	0.202	0.2836	0.3438	0.4215	0.4584	0.6275	0.779	0.9247	1.076	1.191	1.3	1.438	1.511	1.572	1.686	1.787	1.838	1.894	1.962	1.908	1.945	2.014	2.028	2.069	2.127	2.117	2.218	2.203	2.174	2.036	1.981	1.896	1.845	1.789	1.748	1.607	1.607	1.546	1.504	1.472	1.482
YPL134C	0.2497	0.2293	0.2055	0.2114	0.1937	0.1761	0.1902	0.2166	0.2342	0.2571	0.3487	0.3875	0.4544	0.5108	0.6041	0.7186	0.8243	0.9476	1.092	1.175	1.272	1.337	1.425	1.59	1.576	1.682	1.788	1.858	1.932	2.08	2.103	2.147	2.152	2.165	2.186	2.209	2.143	2.117	2.087	2.055	2.047	1.943	1.881	1.781	1.71	1.74	1.652	1.582	1.629
YDR421W	0.217	0.1972	0.2235	0.2085	0.2085	0.186	0.1578	0.1803	0.2141	0.2592	0.3325	0.4508	0.541	0.665	0.7551	0.9017	1.082	1.127	1.138	1.206	1.347	1.46	1.46	1.544	1.792	1.899	1.961	1.939	1.95	2.074	1.995	1.961	1.978	2.17	2.209	2.209	2.113	2.057	1.922	1.922	1.708	1.657	1.753	1.832	1.871	1.86	1.815	1.786	1.73
YOR155C	0.2372	0.2501	0.242	0.228	0.2197	0.1869	0.1787	0.228	0.2197	0.2649	0.2978	0.3902	0.5216	0.6634	0.8092	0.9119	0.9755	1.16	1.228	1.314	1.392	1.436	1.596	1.696	1.682	1.77	1.848	1.881	1.916	1.848	1.869	1.889	1.922	1.875	1.857	1.818	1.889	1.85	1.822	1.881	1.85	1.869	1.859	1.82	1.838	1.896	1.694	1.655	1.563
YLL052C	0.1823	0.1706	0.1524	0.1307	0.1218	0.113	0.07416	0.08652	0.09534	0.1183	0.1907	0.2843	0.369	0.4944	0.5933	0.7151	0.791	0.8846	1.042	1.172	1.361	1.527	1.676	1.82	1.992	1.983	1.978	1.999	1.995	1.932	1.886	1.85	1.914	1.96	1.866	1.893	1.939	1.97	1.921	1.863	1.84	1.826	1.759	1.771	1.824	1.827	1.845	1.822	1.85
YHL023C	0.1794	0.1862	0.1681	0.1746	0.1746	0.1413	0.1552	0.1662	0.1662	0.2244	0.2521	0.3824	0.4682	0.5735	0.7509	0.8728	0.9781	1.142	1.258	1.305	1.38	1.471	1.504	1.588	1.651	1.704	1.903	1.939	2.009	2.139	2.266	2.261	2.247	2.164	2.25	2.2	2.147	2.1	2.072	2.014	1.956	1.934	1.915	1.884	1.779	1.754	1.754	1.665	1.56
YML074C	0.2521	0.2443	0.2165	0.2105	0.1717	0.1468	0.1524	0.1634	0.1884	0.2493	0.3213	0.3961	0.5291	0.6925	0.8144	0.9779	1.1	1.136	1.202	1.274	1.335	1.407	1.427	1.501	1.673	1.837	1.936	2.008	2.089	2.241	2.241	2.197	2.216	2.161	2.083	2.058	2.033	2.064	2.144	2.064	1.983	2	1.97	1.903	1.873	1.751	1.72	1.729	1.657
YKL043W	0.2128	0.182	0.1908	0.1719	0.1845	0.1971	0.2348	0.2432	0.2684	0.2684	0.2935	0.3354	0.3606	0.4235	0.5199	0.6583	0.7757	0.9476	1.099	1.208	1.262	1.279	1.287	1.367	1.438	1.522	1.602	1.69	1.853	2.038	2.076	2.13	2.113	2.164	2.26	2.268	2.172	2.189	2.197	2.159	2.143	2.164	2.109	2.08	2	1.891	1.828	1.757	1.623
YDR419W	0.2422	0.2247	0.2131	0.2435	0.2048	0.1882	0.1716	0.1993	0.238	0.2767	0.3155	0.3542	0.4594	0.5646	0.6144	0.6974	0.8911	0.9686	1.151	1.295	1.4	1.572	1.683	1.738	1.86	1.948	1.97	2.042	2.015	2.015	2.065	2.087	2.048	2.009	1.97	1.948	1.976	1.799	1.721	1.76	1.738	1.66	1.699	1.572	1.622	1.638	1.511	1.511	1.616
YLR061W	0.1664	0.1594	0.1451	0.1467	0.1209	0.1314	0.1314	0.1608	0.1901	0.257	0.3263	0.3932	0.4706	0.5469	0.6572	0.7664	0.8943	0.946	1.136	1.216	1.345	1.385	1.521	1.58	1.711	1.704	1.804	1.854	1.968	1.998	2.082	2.127	2.108	2.111	2.035	2.002	1.944	1.895	1.863	1.844	1.759	1.829	1.836	1.748	1.649	1.611	1.649	1.715	1.637
YNL141W	0.2069	0.2119	0.2152	0.2211	0.2093	0.1975	0.1939	0.201	0.1975	0.2046	0.2223	0.2743	0.3181	0.3725	0.4233	0.5474	0.6964	0.8135	0.9991	1.156	1.272	1.414	1.523	1.567	1.668	1.686	1.77	1.858	1.938	1.964	1.936	1.911	1.889	1.846	1.767	1.756	1.73	1.81	1.847	1.879	1.865	1.93	1.947	1.947	1.928	1.892	1.86	1.841	1.787
YGL252C	0.1803	0.1787	0.209	0.2105	0.1993	0.2083	0.2329	0.2486	0.2956	0.3359	0.4165	0.5151	0.5778	0.692	0.851	0.9339	1.088	1.187	1.31	1.48	1.603	1.646	1.778	1.798	1.881	1.886	1.937	1.973	1.998	1.926	1.984	1.989	2.072	2.045	2.065	2.101	2.188	2.094	1.995	1.984	1.96	1.888	1.836	1.765	1.771	1.783	1.691	1.628	1.592
YBR105C	0.2293	0.2319	0.2196	0.2108	0.1882	0.2003	0.2003	0.2078	0.2349	0.271	0.3177	0.3599	0.387	0.4487	0.5421	0.655	0.786	0.914	1.104	1.301	1.429	1.548	1.64	1.714	1.783	1.79	1.783	1.837	1.83	1.807	1.79	1.798	1.798	1.825	1.813	1.894	1.949	1.946	1.918	1.896	1.845	1.857	1.787	1.741	1.771	1.771	1.762	1.715	1.703
YKL001C	0.3802	0.338	0.3098	0.2897	0.2354	0.1931	0.2052	0.1931	0.2354	0.2776	0.2656	0.3682	0.4104	0.4768	0.5673	0.6699	0.7424	0.8691	0.9838	1.056	1.183	1.328	1.364	1.593	1.696	1.72	1.811	1.823	1.931	1.931	1.835	1.853	1.919	2.064	2.13	1.968	2.022	2.022	2.022	1.974	1.859	1.732	1.811	1.805	1.684	1.72	1.599	1.557	1.617
YLR263W	0.1774	0.1524	0.1307	0.1302	0.1195	0.1227	0.127	0.1238	0.1483	0.207	0.2465	0.2966	0.3691	0.4705	0.6113	0.7639	0.8717	0.9837	1.168	1.294	1.391	1.478	1.52	1.643	1.806	1.908	1.948	2.057	2.126	2.141	2.117	2.047	1.928	1.96	1.927	1.829	1.854	1.811	1.797	1.815	1.732	1.666	1.724	1.698	1.698	1.724	1.735	1.76	1.681
YOR158W	0.1098	0.1211	0.1338	0.1298	0.1255	0.1449	0.1298	0.1687	0.2185	0.2531	0.3007	0.3915	0.4543	0.5776	0.6273	0.7139	0.8155	0.9756	1.108	1.244	1.365	1.573	1.655	1.705	1.72	1.817	1.845	1.908	1.962	1.966	2.005	2.087	2.072	2.111	2.042	1.988	1.984	1.969	1.882	1.795	1.718	1.772	1.709	1.713	1.683	1.648	1.629	1.659	1.592
YML003W	0.2178	0.1978	0.1967	0.1995	0.1925	0.196	0.1925	0.2198	0.2746	0.3011	0.3646	0.4194	0.4873	0.6198	0.6913	0.7549	0.874	0.9994	1.077	1.182	1.291	1.409	1.484	1.609	1.65	1.772	1.829	1.819	1.866	1.937	1.926	1.933	1.933	1.947	1.961	1.95	1.961	1.9	1.903	1.873	1.853	1.853	1.783	1.759	1.786	1.742	1.711	1.613	1.565
YHL005C	0.3808	0.3491	0.3226	0.3264	0.2947	0.2766	0.2539	0.2358	0.272	0.2856	0.3446	0.4262	0.4851	0.5984	0.7345	0.7934	0.9203	0.9793	1.038	1.183	1.251	1.333	1.356	1.496	1.637	1.804	1.827	1.936	1.954	2.131	2.09	2.167	2.158	2.167	2.135	2.158	2.117	2.126	2.04	1.972	1.981	1.886	1.836	1.859	1.768	1.705	1.705	1.569	1.614
YML101C	0.3101	0.3232	0.3174	0.2989	0.2846	0.2899	0.3132	0.2989	0.3275	0.3311	0.3866	0.4635	0.5316	0.5638	0.6855	0.8304	0.9718	1.102	1.158	1.235	1.383	1.462	1.48	1.507	1.539	1.681	1.849	1.926	2.006	1.971	2.112	2.198	2.207	2.115	2.135	2.108	2.209	2.135	2.067	2.003	2.012	1.992	1.978	2.005	1.954	1.919	1.809	1.738	1.657
YLR225C	0.2726	0.2319	0.2048	0.2176	0.1657	0.1459	0.1854	0.2077	0.2299	0.2472	0.2596	0.3115	0.408	0.5291	0.6404	0.7516	0.9371	1.108	1.221	1.286	1.345	1.474	1.538	1.634	1.691	1.718	1.797	1.793	1.788	1.874	1.874	1.837	1.926	1.948	2.022	2.013	1.995	1.894	1.916	1.81	1.755	1.691	1.691	1.704	1.716	1.743	1.738	1.716	1.652
YBR052C	0.2604	0.249	0.2414	0.2359	0.2141	0.1996	0.1887	0.2069	0.2214	0.2395	0.265	0.2976	0.3375	0.4065	0.4936	0.5771	0.686	0.7695	0.882	1.005	1.136	1.268	1.337	1.377	1.512	1.581	1.677	1.714	1.762	1.839	1.92	1.96	2.005	1.971	1.955	1.941	1.892	1.892	1.841	1.834	1.843	1.828	1.783	1.758	1.809	1.782	1.676	1.645	1.634
YOL096C	0.2678	0.2636	0.2444	0.2307	0.2189	0.2118	0.2213	0.2307	0.2307	0.2825	0.3484	0.4308	0.539	0.6426	0.7627	0.9086	1.005	1.156	1.233	1.389	1.523	1.645	1.754	1.843	1.942	1.984	1.984	2.015	2.006	1.989	2.046	2.046	2.137	2.107	2.102	2.116	2.086	2.086	2.069	2.013	2.003	1.977	1.907	1.867	1.815	1.697	1.641	1.568	1.506
YLR082C	0.1789	0.1943	0.2045	0.2021	0.2069	0.2069	0.224	0.2556	0.2897	0.3019	0.3603	0.4236	0.4991	0.6257	0.7596	0.93	1.105	1.198	1.317	1.495	1.614	1.726	1.833	1.877	2.016	2.113	2.145	2.128	2.096	2.055	2.086	2.108	2.14	2.113	2.13	2.12	2.174	2.079	1.918	1.914	1.838	1.811	1.799	1.68	1.755	1.877	1.736	1.741	1.714
YNL199C	0.3798	0.3147	0.3075	0.3101	0.3178	0.3256	0.279	0.2868	0.3256	0.3256	0.4031	0.4496	0.4961	0.6356	0.6821	0.8371	0.8992	0.9302	1.054	1.077	1.132	1.318	1.349	1.488	1.519	1.55	1.651	1.698	1.651	1.682	1.744	1.837	1.806	1.845	1.891	1.876	1.938	1.806	1.791	1.868	1.946	1.93	1.868	1.752	1.845	1.736	1.698	1.558	1.457
YDR535C	0.1305	0.1326	0.1261	0.1215	0.1253	0.1215	0.1349	0.1482	0.1616	0.1989	0.2123	0.2687	0.3022	0.3586	0.4533	0.5107	0.5911	0.7594	0.8875	1.042	1.195	1.319	1.446	1.561	1.648	1.699	1.796	1.843	1.853	1.95	1.98	2.01	2.057	1.973	1.96	1.953	1.943	1.947	1.87	1.85	1.897	1.97	1.926	1.845	1.798	1.802	1.711	1.651	1.544
YPL230W	0.2257	0.2257	0.1968	0.2059	0.1687	0.1563	0.1811	0.186	0.2034	0.2703	0.2579	0.3497	0.4241	0.4489	0.4861	0.568	0.7192	0.8705	0.9772	1.071	1.178	1.359	1.421	1.5	1.592	1.612	1.637	1.724	1.781	1.843	1.875	1.87	2.039	2.113	2.106	2.13	2.18	2.148	2.178	2.046	2.051	2.034	1.939	1.902	1.791	1.667	1.647	1.622	1.572
YKL107W	0.239	0.2072	0.1992	0.1878	0.1651	0.1736	0.1935	0.1935	0.2049	0.2533	0.3017	0.3671	0.4724	0.5378	0.6318	0.7997	0.9021	0.9732	1.116	1.266	1.36	1.511	1.542	1.602	1.71	1.813	1.73	1.844	1.887	1.989	2.086	2.112	2.123	2.211	2.171	2.217	2.245	2.197	2.186	2.023	1.989	1.952	1.81	1.696	1.733	1.696	1.744	1.767	1.685
YLR004C	0.3133	0.2872	0.2698	0.2648	0.2126	0.194	0.2014	0.194	0.2089	0.2014	0.2797	0.3394	0.4178	0.5297	0.6826	0.7609	0.9138	1.015	1.205	1.291	1.395	1.47	1.641	1.794	1.906	1.928	2.003	2.096	2.13	2.216	2.163	2.085	2.111	2.044	1.992	1.932	1.846	1.899	1.899	1.839	1.966	1.973	2.033	2.033	1.913	1.958	1.932	1.839	1.731
YDR148C	0.1231	0.1275	0.1256	0.1283	0.1159	0.1352	0.1228	0.1338	0.149	0.1849	0.2525	0.316	0.3725	0.4691	0.5574	0.6388	0.7395	0.8527	0.9782	1.1	1.257	1.351	1.523	1.576	1.603	1.683	1.747	1.747	1.827	1.854	1.947	1.98	1.948	1.969	1.936	1.915	1.907	1.838	1.845	1.861	1.83	1.858	1.854	1.787	1.799	1.744	1.719	1.598	1.545
YDR294C	0.0604	0.05733	0.06961	0.08423	0.1088	0.1117	0.1363	0.1796	0.2287	0.2901	0.3516	0.444	0.5393	0.6844	0.8751	1.001	1.121	1.223	1.337	1.448	1.546	1.58	1.681	1.734	1.817	1.845	1.875	1.844	1.872	1.893	1.924	1.912	1.936	1.964	2.002	1.943	1.95	1.913	1.919	1.932	1.91	1.885	1.889	1.843	1.877	1.848	1.762	1.722	1.679
YDR426C	0.2714	0.2468	0.2304	0.2188	0.2073	0.2024	0.2057	0.2008	0.2563	0.3085	0.3902	0.4538	0.5485	0.6383	0.7885	0.8881	0.9599	1.063	1.192	1.334	1.415	1.51	1.557	1.686	1.752	1.871	1.887	1.926	1.987	2.024	2.024	2.109	2.085	2.124	2.137	2.093	2.192	2.137	2.013	1.926	1.832	1.758	1.716	1.548	1.539	1.51	1.523	1.459	1.49
YIL122W	0.1887	0.1748	0.1788	0.1703	0.1419	0.1419	0.1623	0.1873	0.2191	0.2361	0.2713	0.3235	0.3655	0.4416	0.5347	0.6039	0.7322	0.7878	0.9513	1.105	1.185	1.237	1.311	1.36	1.559	1.625	1.69	1.714	1.812	1.891	1.968	1.947	1.965	2.004	2.105	2.091	2.15	2.147	2.119	2.081	2.054	1.959	1.911	1.816	1.756	1.686	1.64	1.56	1.581
YDL179W	0.7444	0.7032	0.6494	0.6064	0.5294	0.4683	0.4344	0.3959	0.3959	0.3914	0.4457	0.4638	0.5362	0.6245	0.7625	0.8123	0.9276	0.9955	1.084	1.161	1.267	1.305	1.394	1.582	1.681	1.824	1.851	1.912	2.061	2.1	1.939	2.005	1.971	1.987	1.953	1.891	1.948	2.016	1.912	1.903	1.833	1.767	1.729	1.622	1.577	1.52	1.41	1.441	1.446
YMR194C-A	0.2259	0.2125	0.1967	0.1939	0.1407	0.1549	0.1776	0.2087	0.2508	0.2788	0.3515	0.4437	0.5249	0.6339	0.732	0.8273	0.937	1.004	1.109	1.182	1.3	1.354	1.413	1.489	1.59	1.66	1.783	1.775	1.848	1.867	1.873	1.884	1.918	1.865	1.871	1.885	1.919	1.989	1.966	1.96	1.963	1.982	1.921	1.935	1.882	1.865	1.784	1.753	1.681
YPR069C	0.1975	0.2019	0.192	0.1802	0.1802	0.1552	0.1348	0.1708	0.1865	0.2382	0.2633	0.3573	0.4702	0.594	0.7021	0.826	0.9294	1.105	1.166	1.285	1.395	1.436	1.528	1.636	1.699	1.715	1.773	1.838	1.948	1.968	2.031	1.968	2.088	2.03	1.926	1.911	1.849	1.751	1.809	1.804	1.82	1.835	1.773	1.856	1.824	1.793	1.73	1.762	1.732
YCR015C	0.2542	0.2307	0.2322	0.2381	0.2002	0.1807	0.1697	0.1734	0.2002	0.2197	0.2539	0.3113	0.4151	0.4798	0.5921	0.7459	0.8924	1.012	1.212	1.314	1.422	1.53	1.537	1.591	1.655	1.648	1.759	1.89	1.902	1.975	1.984	1.961	1.941	1.93	1.869	1.857	1.784	1.752	1.73	1.784	1.755	1.732	1.709	1.759	1.791	1.841	1.776	1.731	1.688
YBR050C	0.1659	0.1729	0.1702	0.1646	0.1572	0.1434	0.1397	0.1609	0.1684	0.2083	0.2557	0.2968	0.3555	0.4465	0.4902	0.6111	0.676	0.7808	0.9192	0.9915	1.1	1.25	1.347	1.468	1.606	1.664	1.81	1.876	1.927	1.921	1.982	1.949	1.979	1.939	1.936	1.921	1.934	1.913	1.866	1.858	1.858	1.833	1.812	1.759	1.671	1.65	1.599	1.565	1.539
YPR197C	0.304	0.2708	0.2295	0.2131	0.177	0.1737	0.1819	0.2262	0.2622	0.3475	0.4163	0.4852	0.5687	0.6786	0.7113	0.8375	0.9113	1.033	1.157	1.303	1.408	1.61	1.75	1.859	1.98	2.073	2.142	2.311	2.359	2.331	2.367	2.314	2.314	2.245	2.213	2.116	2.059	2.047	2.067	2.001	1.985	1.888	1.824	1.809	1.7	1.619	1.567	1.506	1.365
YIL173W	0.5246	0.496	0.4928	0.4711	0.4847	0.4263	0.3971	0.3621	0.3621	0.3815	0.4263	0.4672	0.547	0.6151	0.7241	0.8214	0.8818	0.985	1.057	1.119	1.158	1.281	1.4	1.507	1.546	1.625	1.764	1.867	1.88	1.925	1.906	1.96	1.954	1.945	1.886	1.906	1.851	1.886	1.812	1.793	1.777	1.812	1.793	1.783	1.767	1.806	1.767	1.631	1.518
YOR025W	0.225	0.2724	0.2514	0.2467	0.2293	0.2293	0.2293	0.2537	0.2467	0.278	0.3301	0.3927	0.5351	0.6012	0.6985	0.7958	0.9243	1.022	1.095	1.14	1.237	1.387	1.592	1.637	1.72	1.849	1.939	2.085	2.144	2.061	2.241	2.269	2.353	2.426	2.29	2.283	2.224	2.043	2.095	2.05	1.953	1.981	1.89	1.925	1.953	1.835	1.776	1.737	1.744
YCR021C	0.2296	0.2218	0.2223	0.2067	0.1906	0.198	0.1782	0.1931	0.2215	0.245	0.3081	0.3713	0.4591	0.5309	0.6101	0.7326	0.8304	0.9207	1.043	1.173	1.346	1.457	1.515	1.622	1.745	1.749	1.792	1.851	1.856	1.896	1.896	1.853	1.987	1.935	1.888	1.876	1.865	1.872	1.849	1.73	1.853	1.824	1.891	1.931	1.903	1.947	1.927	1.761	1.734
YPR053C	0.2467	0.2744	0.2808	0.3266	0.3094	0.3094	0.3026	0.3094	0.3301	0.3404	0.3473	0.3885	0.3713	0.4332	0.5192	0.5742	0.6876	0.7427	0.8355	1.021	1.128	1.166	1.227	1.207	1.313	1.475	1.506	1.582	1.743	1.86	2.059	2.084	1.929	1.929	1.929	1.898	1.905	1.826	1.784	1.784	1.747	1.733	1.74	1.716	1.695	1.668	1.767	1.76	1.743
YER188W	0.1526	0.1433	0.1262	0.1384	0.1442	0.1442	0.1233	0.1325	0.1476	0.193	0.2261	0.2802	0.3616	0.4848	0.6018	0.7821	0.9263	1.025	1.13	1.214	1.377	1.461	1.527	1.62	1.734	1.836	1.911	1.86	1.92	1.902	1.899	1.896	1.902	1.884	1.875	1.838	1.845	1.821	1.8	1.758	1.78	1.777	1.707	1.683	1.698	1.641	1.626	1.547	1.544
YMR088C	0.2164	0.2143	0.2128	0.2084	0.1885	0.1859	0.2188	0.2352	0.2482	0.2672	0.3035	0.3623	0.4012	0.4825	0.5733	0.6615	0.7886	0.9442	1.068	1.195	1.286	1.332	1.448	1.514	1.589	1.628	1.69	1.735	1.817	1.908	1.947	1.947	2.006	1.977	1.986	1.97	1.888	1.862	1.891	1.888	1.881	1.833	1.856	1.862	1.83	1.719	1.621	1.569	1.527
YNR061C	0.2416	0.231	0.2131	0.1947	0.1827	0.1735	0.1827	0.1884	0.2124	0.2365	0.2875	0.3682	0.4525	0.5544	0.6868	0.7803	0.946	1.084	1.222	1.316	1.466	1.547	1.658	1.75	1.828	1.835	1.906	1.862	1.951	1.991	1.979	1.983	2.01	2.001	1.986	1.923	1.854	1.806	1.77	1.728	1.724	1.715	1.694	1.754	1.721	1.715	1.723	1.67	1.643
YOR018W	0.2315	0.2388	0.2437	0.2402	0.2333	0.2194	0.2019	0.2159	0.2089	0.2159	0.2994	0.3377	0.4352	0.6058	0.6685	0.8043	0.8879	0.9714	1.229	1.452	1.588	1.762	1.887	2.04	2.096	2.012	1.953	1.922	1.953	1.953	1.953	1.943	1.936	1.925	1.918	1.859	1.835	1.835	1.835	1.849	1.842	1.804	1.765	1.713	1.623	1.609	1.64	1.563	1.532
YIL168W	0.1728	0.1593	0.1578	0.1567	0.1717	0.1782	0.1782	0.1782	0.1996	0.2254	0.2876	0.3198	0.4186	0.4808	0.5689	0.6418	0.747	0.9188	1.024	1.123	1.264	1.406	1.573	1.818	1.908	2.044	2.102	2.196	2.273	2.383	2.299	2.314	2.336	2.378	2.29	2.25	2.213	2.202	2.114	2.024	1.93	1.908	1.887	1.756	1.646	1.578	1.625	1.625	1.646
YKL117W	0.1982	0.2087	0.1948	0.1968	0.155	0.1669	0.1848	0.2087	0.2027	0.2206	0.2445	0.3399	0.4531	0.5843	0.6976	0.7572	0.8884	1.067	1.091	1.157	1.222	1.342	1.562	1.663	1.795	2.009	2.152	2.266	2.313	2.313	2.337	2.379	2.319	2.254	2.254	2.266	2.176	2.063	1.932	1.813	1.693	1.538	1.538	1.58	1.64	1.628	1.711	1.783	1.848
YCR101C	0.1426	0.1374	0.1403	0.1511	0.1369	0.1369	0.1488	0.1606	0.1638	0.201	0.2239	0.269	0.3474	0.4178	0.5017	0.5721	0.6591	0.7715	0.8807	0.9907	1.111	1.255	1.398	1.46	1.561	1.685	1.756	1.804	1.855	1.909	1.996	1.988	1.94	1.913	1.943	1.924	1.92	1.92	1.946	1.951	1.928	1.894	1.858	1.813	1.768	1.706	1.643	1.638	1.602
YGL164C	0.2574	0.2434	0.2262	0.214	0.2006	0.1872	0.1672	0.1872	0.2207	0.2608	0.3143	0.3945	0.4681	0.5349	0.672	0.7689	0.9996	1.103	1.267	1.351	1.514	1.595	1.682	1.621	1.688	1.722	1.802	1.822	1.842	1.882	1.916	1.969	1.909	1.922	1.835	1.822	1.809	1.695	1.722	1.742	1.695	1.742	1.728	1.755	1.822	1.728	1.762	1.675	1.655
YKL130C	0.2294	0.1979	0.1979	0.1799	0.1799	0.1747	0.1593	0.1747	0.2159	0.257	0.3212	0.3521	0.3752	0.4728	0.5422	0.5705	0.6682	0.7375	0.8866	1.069	1.167	1.329	1.508	1.578	1.745	1.835	1.899	2.087	2.236	2.31	2.385	2.344	2.357	2.315	2.195	2.004	1.907	1.889	1.848	1.75	1.791	1.753	1.891	1.879	1.809	1.776	1.742	1.655	1.673
YKR040C	0.3072	0.3035	0.2931	0.2788	0.2925	0.2547	0.234	0.2547	0.2822	0.3166	0.4027	0.4612	0.4921	0.5782	0.6711	0.7502	0.9223	1.012	1.136	1.26	1.387	1.49	1.597	1.638	1.779	1.817	1.903	1.979	2.037	2.037	2.044	2.051	2.037	2.058	1.982	1.955	2.03	2.017	1.848	1.79	1.748	1.755	1.741	1.673	1.621	1.679	1.728	1.7	1.69
YHL021C	0.1535	0.1427	0.1438	0.1446	0.128	0.1233	0.128	0.1636	0.211	0.2608	0.3154	0.3912	0.4505	0.5667	0.6971	0.8322	0.9389	1.091	1.233	1.354	1.434	1.622	1.653	1.762	1.807	1.897	1.942	2.004	1.963	2.075	2.132	2.162	2.193	2.219	2.234	2.336	2.314	2.264	2.198	2.082	2.046	1.985	1.781	1.681	1.655	1.629	1.615	1.57	1.551
YDL127W	0.2256	0.2457	0.2319	0.222	0.1952	0.1916	0.2023	0.197	0.197	0.2202	0.2292	0.308	0.3671	0.4727	0.5336	0.5945	0.6966	0.8183	0.8595	0.9634	1.053	1.212	1.323	1.375	1.51	1.594	1.626	1.705	1.708	1.792	1.825	1.83	1.862	1.993	1.97	2.022	1.98	2.065	1.971	1.921	1.852	1.819	1.787	1.767	1.735	1.785	1.775	1.751	1.737
YOR384W	0.1257	0.1149	0.1137	0.1334	0.1436	0.1231	0.1385	0.1282	0.159	0.2274	0.2531	0.342	0.4565	0.5967	0.7164	0.8737	0.9353	1.149	1.253	1.368	1.447	1.612	1.71	1.845	1.83	1.937	1.989	2.014	1.994	2.004	2.035	2.108	2.047	2.042	2.006	1.995	2.033	2.007	1.959	1.98	1.98	2.026	2.036	1.953	1.912	1.876	1.84	1.778	1.753
YGR151C	0.09845	0.1067	0.1122	0.1098	0.1025	0.1189	0.1388	0.1815	0.2114	0.2904	0.3693	0.4492	0.5653	0.6969	0.8157	0.9509	1.056	1.165	1.343	1.462	1.554	1.657	1.706	1.772	1.815	1.785	1.814	1.86	1.824	1.844	1.86	1.866	1.929	1.936	1.953	1.989	2.032	2.029	2.039	2.03	1.957	1.881	1.897	1.838	1.782	1.753	1.667	1.68	1.584
YKL127W	0.2883	0.299	0.2562	0.2623	0.2318	0.2135	0.244	0.2379	0.2623	0.3356	0.3539	0.3783	0.3905	0.4027	0.5155	0.6223	0.6986	0.8725	1.028	1.251	1.406	1.51	1.62	1.711	1.772	1.821	1.922	1.983	2.038	2.108	2.209	2.23	2.273	2.184	2.141	2.154	2.09	2.026	2.016	1.98	1.98	1.986	1.888	1.809	1.821	1.73	1.711	1.62	1.602
YML038C	0.2567	0.2498	0.2452	0.23	0.2141	0.2062	0.2128	0.2128	0.2353	0.2538	0.3159	0.3859	0.456	0.5115	0.6212	0.7005	0.8538	0.9595	1.101	1.199	1.273	1.393	1.529	1.599	1.677	1.692	1.762	1.766	1.778	1.805	1.821	1.861	1.94	1.94	1.952	1.92	1.862	1.812	1.764	1.713	1.693	1.783	1.795	1.787	1.797	1.747	1.719	1.673	1.599
YDL187C	0.2354	0.2063	0.2093	0.1986	0.205	0.173	0.1602	0.173	0.1986	0.2306	0.237	0.2979	0.3363	0.41	0.5221	0.583	0.7207	0.852	0.9225	1.028	1.124	1.188	1.329	1.409	1.515	1.672	1.791	1.941	1.989	2.031	1.999	2.101	2.034	2.034	1.951	1.944	1.909	1.922	1.791	1.839	1.819	1.839	1.858	1.88	1.893	1.842	1.755	1.694	1.602
YMR319C	0.2945	0.2631	0.2728	0.2644	0.2185	0.2426	0.2273	0.2076	0.2295	0.2557	0.3475	0.389	0.472	0.542	0.6381	0.7649	0.9157	1.047	1.18	1.241	1.309	1.473	1.549	1.58	1.591	1.681	1.755	1.901	1.89	1.945	1.997	2.039	2.08	2.137	2.076	2.102	2.037	2.045	2.004	1.932	1.897	1.866	1.814	1.818	1.742	1.726	1.737	1.641	1.617
YJL135W	0.235	0.2089	0.2219	0.1902	0.1678	0.1492	0.1567	0.179	0.179	0.2313	0.3021	0.3879	0.4849	0.5781	0.7385	0.8989	0.9474	1.074	1.194	1.235	1.317	1.451	1.488	1.656	1.705	1.887	1.958	2.066	2.059	2.093	2.085	2.1	2.029	2.066	1.988	1.884	1.899	1.913	1.891	1.828	1.805	1.798	1.831	1.872	1.738	1.705	1.649	1.6	1.559
YDR415C	0.2018	0.1999	0.1794	0.1922	0.1703	0.2087	0.2032	0.2032	0.2636	0.3021	0.3241	0.39	0.4229	0.5108	0.6591	0.6975	0.8129	0.9117	1.011	1.159	1.324	1.401	1.56	1.648	1.812	1.972	1.911	2.065	2.087	2.087	2.159	2.082	2.131	2.296	2.071	2.06	2.049	1.972	2.038	1.977	1.95	1.95	1.823	1.747	1.703	1.604	1.477	1.477	1.488
YOR154W	0.1971	0.1735	0.1708	0.1633	0.1521	0.1577	0.169	0.1802	0.2084	0.2196	0.2797	0.3191	0.3623	0.4449	0.5106	0.6157	0.7546	0.7828	0.871	1.032	1.094	1.173	1.284	1.318	1.457	1.607	1.641	1.69	1.783	1.828	1.866	1.877	1.894	1.849	1.888	1.828	1.834	1.857	1.913	1.851	1.919	1.913	1.902	1.873	1.819	1.729	1.684	1.599	1.539
YIL100W	0.4407	0.4074	0.3918	0.3554	0.3302	0.2798	0.2602	0.2519	0.263	0.2882	0.3274	0.3722	0.4729	0.4785	0.6072	0.666	0.7612	0.8619	0.9431	0.9431	1.072	1.167	1.326	1.391	1.494	1.654	1.827	1.942	1.956	1.987	2.057	2.132	2.001	2.012	2.026	1.942	1.931	1.925	1.855	1.892	1.811	1.676	1.645	1.556	1.511	1.466	1.416	1.402	1.402
YLR236C	0.1567	0.1653	0.16	0.1657	0.1657	0.1981	0.2076	0.2019	0.2019	0.2305	0.2629	0.3238	0.3848	0.501	0.6229	0.739	0.8648	0.9962	1.166	1.246	1.396	1.486	1.571	1.68	1.77	1.783	1.853	1.815	1.867	1.88	1.846	1.802	1.834	1.876	1.872	1.844	1.863	1.798	1.869	1.808	1.699	1.684	1.741	1.716	1.739	1.712	1.67	1.709	1.714
YJL217W	0.1762	0.2215	0.2014	0.187	0.1798	0.1654	0.1798	0.1942	0.1798	0.2373	0.2733	0.3164	0.4171	0.4818	0.5969	0.6688	0.7767	0.8917	0.9996	1.107	1.23	1.244	1.33	1.338	1.442	1.582	1.643	1.74	1.873	2.021	2.168	2.121	2.068	2.096	2.068	2.032	1.834	1.751	1.773	1.834	1.715	1.683	1.668	1.719	1.676	1.647	1.596	1.561	1.51
YDL130W-A	0.1489	0.1359	0.1241	0.1243	0.1303	0.1303	0.1396	0.1363	0.1762	0.2214	0.2918	0.3736	0.4407	0.4959	0.6182	0.7458	0.8887	0.9738	1.078	1.153	1.308	1.39	1.466	1.524	1.603	1.67	1.795	1.81	1.841	1.85	1.869	1.865	1.923	1.895	1.919	1.962	1.971	1.959	1.968	1.84	1.825	1.768	1.67	1.682	1.63	1.609	1.606	1.56	1.548
YKR104W	0.1658	0.1658	0.1792	0.1712	0.1773	0.2009	0.207	0.2158	0.2273	0.2659	0.322	0.3606	0.4168	0.4966	0.5764	0.6536	0.7334	0.8254	0.9201	1.041	1.145	1.251	1.337	1.435	1.556	1.585	1.651	1.695	1.731	1.8	1.796	1.826	1.877	1.933	1.972	2.013	2.057	2.036	1.954	1.963	1.886	1.835	1.8	1.744	1.714	1.728	1.689	1.675	1.627
YCR033W	0.4393	0.4233	0.3811	0.3725	0.3509	0.3104	0.2942	0.2699	0.2538	0.2699	0.305	0.305	0.3563	0.4535	0.5183	0.5696	0.6587	0.6884	0.7451	0.8746	0.9799	1.074	1.255	1.412	1.563	1.768	1.819	1.838	1.971	1.995	1.914	1.944	1.855	1.86	1.941	1.79	1.72	1.771	1.76	1.733	1.768	1.617	1.657	1.647	1.657	1.644	1.649	1.563	1.609
YDL149W	0.7792	0.7268	0.7221	0.7128	0.6229	0.595	0.5431	0.4532	0.4572	0.4512	0.4412	0.5091	0.4952	0.569	0.6369	0.7687	0.8366	0.8825	0.9823	1.096	1.242	1.326	1.32	1.362	1.487	1.539	1.603	1.629	1.671	1.781	1.865	1.875	1.901	1.983	2.025	2.072	2.047	1.989	1.975	1.935	1.925	1.767	1.725	1.641	1.599	1.583	1.567	1.505	1.543
YAL067C	0.1458	0.1551	0.1469	0.1354	0.1193	0.1344	0.1307	0.1401	0.1553	0.2017	0.2414	0.2935	0.3607	0.4166	0.5208	0.5766	0.6713	0.8427	0.9563	1.06	1.207	1.29	1.458	1.587	1.666	1.795	1.894	1.98	2.091	2.139	2.151	2.148	2.109	2.124	2.129	2.092	2.038	2.007	1.98	1.952	1.925	1.87	1.848	1.863	1.826	1.811	1.805	1.716	1.664
YMR259C	0.1709	0.1527	0.1598	0.1446	0.1015	0.09767	0.0926	0.1167	0.1408	0.1319	0.1865	0.222	0.3006	0.3603	0.4034	0.4693	0.5949	0.6939	0.855	0.9133	1.058	1.203	1.343	1.473	1.574	1.621	1.723	1.777	1.839	1.926	1.957	2.019	1.952	2.016	2.016	2.025	2.002	2.009	1.947	2.033	1.943	1.96	1.889	1.822	1.763	1.756	1.731	1.735	1.707
YDL157C	0.325	0.2953	0.2652	0.2615	0.2273	0.2362	0.2318	0.2407	0.257	0.2912	0.3417	0.4338	0.5185	0.5616	0.5987	0.6968	0.823	0.9196	1.004	1.105	1.24	1.346	1.447	1.616	1.692	1.807	1.853	1.983	2.013	2.118	2.072	2.136	2.102	2.086	2.017	2.014	1.934	1.891	1.882	1.853	1.839	1.807	1.802	1.747	1.781	1.71	1.655	1.659	1.659
YNL052W	0.2066	0.1768	0.1601	0.1606	0.1716	0.1757	0.1414	0.1345	0.1908	0.2375	0.291	0.3335	0.398	0.468	0.582	0.678	0.8428	0.9347	1.065	1.172	1.264	1.364	1.476	1.525	1.67	1.773	1.854	1.911	1.945	1.987	1.981	1.931	1.886	1.871	1.907	1.891	1.86	1.832	1.786	1.754	1.705	1.705	1.666	1.621	1.632	1.64	1.621	1.67	1.624
YGL198W	0.1272	0.1527	0.1458	0.1522	0.1795	0.1795	0.2113	0.2227	0.2454	0.2818	0.3499	0.3704	0.4863	0.5976	0.7226	0.843	1.002	1.113	1.277	1.352	1.42	1.484	1.616	1.652	1.709	1.752	1.813	1.893	1.956	1.952	2.079	2.159	2.17	2.213	2.15	2.193	2.209	2.134	2.05	2.002	1.945	1.941	1.841	1.741	1.695	1.616	1.641	1.545	1.529
YGR205W	0.1554	0.1704	0.1654	0.1546	0.1546	0.1518	0.1475	0.136	0.1231	0.1776	0.2148	0.2692	0.3265	0.3852	0.4911	0.5985	0.6644	0.7503	0.8949	0.998	1.167	1.263	1.403	1.526	1.691	1.735	1.793	1.813	1.899	1.932	1.96	1.912	1.912	1.933	1.929	1.924	1.942	1.946	1.913	1.86	1.884	1.847	1.794	1.761	1.675	1.7	1.691	1.641	1.645
YDL034W	0.1671	0.1555	0.1853	0.1682	0.1518	0.1268	0.1526	0.1721	0.1854	0.1917	0.2684	0.3576	0.453	0.5391	0.6729	0.8067	0.9186	1.052	1.196	1.345	1.491	1.618	1.666	1.752	1.835	1.899	1.845	1.836	1.791	1.886	1.937	1.94	1.915	1.933	1.921	1.931	1.854	1.819	1.804	1.807	1.785	1.746	1.743	1.728	1.75	1.702	1.619	1.593	1.593
YJR084W	0.1276	0.1375	0.1337	0.1191	0.1161	0.1295	0.134	0.1503	0.1459	0.195	0.2441	0.2813	0.3051	0.384	0.4465	0.5209	0.5343	0.6713	0.7859	0.9347	1.005	1.091	1.186	1.338	1.396	1.471	1.603	1.71	1.747	1.871	1.922	1.945	1.95	1.817	1.822	1.905	1.917	1.933	1.917	1.863	1.933	1.866	1.804	1.727	1.669	1.669	1.734	1.697	1.71
YPL219W	0.1509	0.161	0.1533	0.1437	0.1376	0.1273	0.1273	0.154	0.1643	0.193	0.2382	0.2895	0.3902	0.4518	0.5483	0.616	0.729	0.8193	0.9384	1.035	1.17	1.261	1.464	1.499	1.6	1.7	1.819	1.881	1.955	1.955	2.045	2.113	2.097	2.023	2.029	2.006	1.916	1.871	1.832	1.764	1.776	1.737	1.686	1.704	1.766	1.76	1.811	1.834	1.85
YBR053C	0.2363	0.2248	0.2214	0.2263	0.208	0.1752	0.1569	0.1788	0.1898	0.2263	0.2555	0.3358	0.4161	0.5073	0.573	0.6801	0.7908	0.8869	0.9867	1.083	1.124	1.264	1.355	1.45	1.574	1.607	1.695	1.888	1.914	1.994	2.031	2.023	2.089	2.115	1.998	1.965	1.888	1.874	1.823	1.786	1.739	1.687	1.698	1.677	1.614	1.614	1.596	1.549	1.593
YDL233W	0.5143	0.4476	0.4484	0.4101	0.3504	0.3165	0.2697	0.2697	0.2907	0.2729	0.3278	0.3439	0.3908	0.4247	0.5022	0.57	0.6895	0.767	0.8623	0.9656	1.111	1.209	1.347	1.429	1.416	1.518	1.62	1.689	1.749	1.72	1.754	1.917	1.986	1.934	1.901	1.909	1.981	1.968	1.904	1.933	1.925	1.925	1.865	1.826	1.813	1.749	1.681	1.629	1.56
YOR196C	0.2252	0.2059	0.2011	0.2091	0.1976	0.1793	0.1862	0.216	0.2229	0.2413	0.2597	0.3011	0.4045	0.5263	0.6113	0.7193	0.8274	0.9377	1.023	1.115	1.151	1.266	1.372	1.494	1.59	1.694	1.724	1.816	1.914	1.937	1.852	1.845	1.878	1.94	1.988	1.914	1.891	1.958	1.947	1.933	1.829	1.689	1.629	1.611	1.611	1.581	1.515	1.471	1.563
YDL073W	0.273	0.2435	0.2327	0.2493	0.2378	0.2225	0.2366	0.2327	0.2864	0.3107	0.344	0.413	0.5319	0.5933	0.7736	0.8503	0.9769	1.078	1.143	1.194	1.317	1.327	1.427	1.51	1.639	1.754	1.8	1.949	2.05	2.083	2.093	2.097	2.158	2.184	2.054	1.996	2.046	2.046	2.02	2.002	1.988	1.974	1.927	1.866	1.873	1.827	1.748	1.687	1.673
YDR536W	0.1438	0.1239	0.1143	0.1107	0.1075	0.1043	0.09484	0.09484	0.1454	0.1739	0.2087	0.2529	0.347	0.4007	0.4948	0.5857	0.705	0.8307	0.9721	1.057	1.256	1.373	1.477	1.591	1.642	1.761	1.834	1.909	1.975	2.016	1.991	2.064	1.925	1.891	1.844	1.778	1.768	1.781	1.702	1.765	1.831	1.749	1.787	1.778	1.8	1.86	1.847	1.765	1.809
YHL030W	0.2167	0.1982	0.1769	0.1693	0.1365	0.1466	0.1517	0.1668	0.1997	0.2881	0.3261	0.4246	0.5257	0.6142	0.7709	0.9023	0.9478	1.087	1.16	1.221	1.36	1.393	1.438	1.522	1.615	1.671	1.736	1.82	1.898	1.931	2.02	2.164	2.267	2.244	2.25	2.292	2.255	2.217	2.055	1.994	2.05	1.989	1.891	1.934	1.85	1.835	1.714	1.63	1.585
YHR022C	0.1689	0.1676	0.1667	0.166	0.1429	0.1506	0.1892	0.1969	0.2046	0.2548	0.2703	0.3977	0.4208	0.5174	0.6486	0.7876	0.8494	1.05	1.154	1.305	1.429	1.514	1.618	1.788	1.726	1.761	1.768	1.849	1.884	1.923	1.923	2.073	2.162	2.212	2.212	2.181	2.151	2.062	2.104	2.062	1.996	1.915	1.938	1.849	1.923	1.803	1.637	1.637	1.622
YGL146C	0.1496	0.1473	0.1636	0.1709	0.16	0.1841	0.1885	0.2082	0.2279	0.2279	0.2323	0.2695	0.3002	0.366	0.4317	0.5018	0.6114	0.7516	0.8656	0.9861	1.083	1.223	1.365	1.451	1.547	1.683	1.773	1.817	1.878	1.972	2.069	2.108	2.154	2.246	2.413	2.362	2.242	2.218	2.183	2.102	2.02	1.904	1.847	1.913	1.917	1.871	1.782	1.65	1.571
YPR122W	0.109	0.1221	0.1211	0.1163	0.1246	0.1329	0.1412	0.1412	0.1702	0.2279	0.2897	0.3848	0.4466	0.5333	0.6491	0.7525	0.8807	0.9679	0.9887	1.117	1.249	1.349	1.431	1.477	1.522	1.634	1.688	1.704	1.77	1.832	1.886	1.976	2.014	1.997	2.059	2.043	2.018	1.99	1.961	1.87	1.853	1.75	1.733	1.622	1.568	1.555	1.588	1.555	1.588
YHR110W	0.102	0.1061	0.102	0.09911	0.1253	0.1195	0.1195	0.1516	0.1778	0.2215	0.309	0.376	0.5014	0.615	0.6704	0.7812	0.9007	1.055	1.148	1.221	1.35	1.504	1.548	1.67	1.691	1.79	1.833	1.854	1.886	1.947	1.997	2.003	2.07	2.058	2.049	2.032	2.07	1.976	1.994	1.883	1.9	1.877	1.863	1.839	1.866	1.828	1.798	1.731	1.699
YPL240C	0.2259	0.2209	0.2104	0.1865	0.1578	0.1291	0.1065	0.1168	0.1537	0.1844	0.2438	0.2848	0.3668	0.461	0.5491	0.5778	0.6721	0.754	0.8585	1.006	1.076	1.164	1.281	1.375	1.498	1.598	1.756	1.879	1.985	2.115	2.197	2.25	2.303	2.174	2.18	2.192	2.098	2.067	2.049	1.973	2.008	1.901	1.76	1.703	1.686	1.576	1.557	1.529	1.613
YAL019W	0.1715	0.1522	0.1519	0.1624	0.1624	0.1664	0.1772	0.1731	0.2282	0.2617	0.3422	0.4228	0.4926	0.6134	0.7328	0.8925	1.02	1.152	1.246	1.416	1.495	1.627	1.637	1.772	1.789	1.847	1.828	1.955	1.966	2.011	2.025	2.04	2.052	2.118	2.064	2.021	2.021	1.947	1.907	1.878	1.798	1.733	1.758	1.769	1.707	1.656	1.62	1.601	1.59
YCR067C	0.1466	0.1427	0.1508	0.1384	0.1438	0.1675	0.1639	0.173	0.1784	0.2258	0.2877	0.3205	0.366	0.4734	0.5335	0.6555	0.7684	0.9122	1.02	1.114	1.231	1.409	1.531	1.635	1.679	1.735	1.783	1.857	1.956	2.012	2.034	2.085	2.132	2.169	2.141	2.085	2.014	1.968	2.025	2.067	2.105	2.057	2.034	2.048	1.992	1.864	1.826	1.686	1.701
YLR109W	0.1334	0.1271	0.1271	0.1307	0.1198	0.1089	0.1162	0.1307	0.1488	0.1755	0.2384	0.2977	0.3969	0.507	0.6074	0.7442	0.9087	1.004	1.192	1.287	1.395	1.453	1.534	1.586	1.749	1.811	1.923	1.97	2.118	2.136	2.202	2.099	2.125	2.076	2.084	2.098	2.084	2.017	2.079	1.946	1.946	1.928	1.825	1.843	1.872	1.854	1.87	1.84	1.801
YGL257C	0.1613	0.1478	0.1232	0.119	0.1106	0.1072	0.1022	0.124	0.1542	0.2296	0.3033	0.3904	0.491	0.5882	0.6854	0.7692	0.9351	1.067	1.203	1.282	1.456	1.575	1.719	1.763	1.806	1.85	1.924	1.885	1.897	1.959	2.008	2.1	2.118	2.058	2.049	2.046	1.994	1.959	1.867	1.84	1.884	1.927	1.9	1.917	1.909	1.86	1.825	1.724	1.662
YNL092W	0.2362	0.2411	0.2335	0.2281	0.2211	0.2327	0.2443	0.2327	0.2327	0.242	0.2746	0.2746	0.3188	0.3397	0.3793	0.4514	0.5492	0.6679	0.847	0.9285	1.005	1.21	1.366	1.508	1.557	1.552	1.631	1.852	1.922	1.938	1.955	1.987	2.122	2.253	2.22	2.122	2.139	2.008	2.001	1.904	1.773	1.671	1.764	1.678	1.743	1.75	1.738	1.734	1.738
YMR062C	0.2071	0.198	0.1883	0.1891	0.1691	0.1691	0.1768	0.186	0.2106	0.2582	0.2705	0.3028	0.3458	0.4089	0.475	0.5764	0.6579	0.7762	0.8746	0.9699	1.084	1.265	1.42	1.548	1.666	1.78	1.934	2.009	2.049	1.997	2.02	2.133	2.209	2.164	2.164	2.149	2.146	2.067	1.937	1.861	1.846	1.775	1.685	1.695	1.718	1.7	1.614	1.639	1.659
YIL006W	0.2241	0.2485	0.2595	0.2472	0.2314	0.2359	0.2449	0.2494	0.2359	0.2606	0.2898	0.355	0.4044	0.4404	0.4943	0.6224	0.7707	0.9257	1.079	1.222	1.366	1.505	1.6	1.681	1.726	1.741	1.798	1.793	1.829	1.89	1.919	1.953	1.948	1.982	2.027	1.995	1.984	1.885	1.836	1.82	1.746	1.66	1.602	1.548	1.573	1.499	1.449	1.413	1.434
YGL165C	0.3307	0.2902	0.2703	0.2499	0.2438	0.2103	0.2103	0.2012	0.2347	0.2682	0.3322	0.3901	0.4237	0.4877	0.5852	0.7285	0.8839	0.9662	1.094	1.234	1.369	1.451	1.521	1.579	1.673	1.673	1.734	1.795	1.82	1.795	1.801	1.838	1.975	1.987	1.987	2.051	2.121	2.033	1.92	1.774	1.789	1.74	1.701	1.567	1.594	1.625	1.606	1.484	1.402
YOR067C	0.1813	0.167	0.1722	0.1695	0.1538	0.1821	0.1601	0.1978	0.2041	0.2261	0.27	0.3359	0.3422	0.3925	0.4804	0.5557	0.7567	0.81	0.8414	0.9325	1.08	1.146	1.278	1.256	1.344	1.432	1.601	1.611	1.642	1.73	1.818	1.912	2.022	1.978	1.978	2.06	2.031	2.003	1.887	1.837	1.881	1.859	1.711	1.717	1.658	1.702	1.626	1.573	1.611
YGL255W	0.2262	0.204	0.2002	0.2068	0.1904	0.2068	0.2115	0.2256	0.2444	0.275	0.2867	0.3173	0.362	0.4701	0.5829	0.7615	0.8743	1.088	1.246	1.354	1.46	1.547	1.608	1.673	1.652	1.612	1.699	1.782	1.817	1.822	1.918	1.995	2.087	2.122	2.132	2.188	2.184	2.087	2.05	2.071	2.071	2.026	1.944	1.904	1.925	1.906	1.859	1.767	1.711
YER097W	0.1377	0.1473	0.1537	0.1545	0.1507	0.1678	0.1612	0.1981	0.2114	0.2408	0.2939	0.3536	0.4029	0.5214	0.5906	0.6399	0.7157	0.802	0.9081	1.004	1.09	1.137	1.248	1.377	1.46	1.532	1.625	1.658	1.793	1.836	1.86	1.912	1.899	1.922	1.954	1.888	1.911	1.898	1.842	1.895	1.819	1.794	1.833	1.811	1.784	1.781	1.761	1.781	1.715
YEL068C	0.1355	0.1295	0.1205	0.1291	0.1355	0.1527	0.1463	0.157	0.1742	0.2001	0.2216	0.2775	0.3399	0.398	0.4862	0.5744	0.6948	0.8562	0.9551	1.084	1.256	1.336	1.519	1.57	1.633	1.702	1.702	1.712	1.79	1.82	1.871	1.85	1.865	1.902	1.927	2.084	2.037	2.011	2.037	2.033	2.018	1.96	1.766	1.777	1.818	1.751	1.74	1.792	1.751
YNL027W	0.1694	0.1922	0.2127	0.1981	0.1891	0.1846	0.1891	0.2048	0.2093	0.2093	0.2386	0.3084	0.4006	0.5177	0.6505	0.7675	0.9048	1.008	1.125	1.195	1.256	1.326	1.463	1.551	1.708	1.821	1.918	2.014	2.086	2.032	2.077	1.99	2.026	2.017	2.037	2.041	2.102	2.041	2.026	1.969	1.974	1.922	1.893	1.821	1.832	1.875	1.839	1.803	1.713
YBL005W	0.2618	0.2475	0.2142	0.204	0.153	0.1224	0.1224	0.1496	0.1292	0.1802	0.2652	0.2958	0.3536	0.4624	0.5712	0.6697	0.7819	0.8907	1.023	1.173	1.2	1.343	1.472	1.53	1.622	1.724	1.758	1.873	1.894	1.914	2.006	1.999	1.968	1.968	1.945	1.951	1.958	1.924	1.904	1.917	1.89	1.843	1.785	1.802	1.693	1.598	1.537	1.509	1.496
YGR055W	0.1668	0.1525	0.135	0.1225	0.1186	0.1322	0.1322	0.1556	0.1818	0.2256	0.2791	0.3296	0.3792	0.5037	0.598	0.7099	0.8139	0.9724	1.087	1.259	1.353	1.427	1.487	1.625	1.699	1.87	1.889	1.963	2.003	2.144	2.158	2.137	2.043	2.067	2.044	2.037	1.947	1.903	1.903	1.917	1.85	1.813	1.749	1.759	1.702	1.678	1.598	1.591	1.514
YBR027C	0.2033	0.2005	0.1829	0.1762	0.1568	0.1394	0.1607	0.1703	0.2304	0.2729	0.2942	0.3368	0.4142	0.4665	0.5962	0.6949	0.8149	0.9814	1.111	1.264	1.411	1.461	1.558	1.655	1.754	1.823	1.93	1.99	2.137	2.151	2.151	2.135	2.203	2.147	2.166	2.143	2.11	2.073	2.06	1.996	1.978	1.866	1.789	1.702	1.672	1.622	1.626	1.529	1.539
YLR398C	0.234	0.2087	0.1994	0.2049	0.1863	0.1677	0.1644	0.1534	0.1721	0.1874	0.206	0.2663	0.3112	0.3671	0.4975	0.6345	0.7616	0.8953	1.015	1.159	1.245	1.345	1.401	1.452	1.556	1.671	1.719	1.824	1.82	1.854	1.873	1.847	1.742	1.694	1.688	1.74	1.737	1.715	1.659	1.7	1.763	1.633	1.554	1.528	1.591	1.614	1.592	1.499	1.562
YPR063C	0.1802	0.1716	0.1602	0.152	0.1373	0.1128	0.1128	0.1275	0.1373	0.1471	0.1912	0.266	0.2856	0.3751	0.4842	0.6767	0.8201	0.944	0.993	1.215	1.269	1.333	1.333	1.382	1.501	1.639	1.659	1.727	1.822	1.906	1.955	1.866	1.806	1.811	1.801	1.746	1.72	1.686	1.775	1.765	1.716	1.726	1.716	1.643	1.677	1.597	1.534	1.504	1.529
YGR110W	0.1727	0.1451	0.1554	0.1382	0.125	0.1201	0.1299	0.1299	0.1464	0.1595	0.2056	0.2648	0.3289	0.4128	0.5312	0.62	0.6924	0.7944	0.8964	0.9983	1.062	1.173	1.317	1.39	1.539	1.701	1.781	1.909	1.872	1.821	1.863	1.786	1.681	1.689	1.684	1.706	1.722	1.781	1.832	1.878	1.858	1.799	1.808	1.826	1.757	1.681	1.648	1.627	1.664
YBL096C	0.2839	0.2507	0.2326	0.2197	0.223	0.1774	0.1774	0.1977	0.2095	0.2349	0.272	0.3058	0.3852	0.4934	0.5964	0.7248	0.8617	0.9783	1.102	1.213	1.333	1.436	1.536	1.593	1.722	1.85	1.919	1.948	1.948	1.928	2.006	1.997	1.972	1.943	1.997	2.043	2.066	1.952	1.897	1.82	1.833	1.717	1.625	1.602	1.593	1.59	1.659	1.63	1.639
YPR009W	0.1513	0.1447	0.1476	0.1371	0.1498	0.1434	0.1371	0.1476	0.1476	0.1708	0.2067	0.2805	0.3438	0.4303	0.5273	0.6539	0.7446	0.869	0.9787	1.08	1.217	1.32	1.434	1.538	1.694	1.761	1.881	1.865	1.837	1.82	1.814	1.755	1.732	1.647	1.687	1.721	1.768	1.831	1.814	1.871	1.905	1.829	1.846	1.782	1.742	1.738	1.618	1.538	1.607
YNL179C	0.2375	0.2111	0.2287	0.2111	0.2068	0.2068	0.181	0.196	0.2154	0.2305	0.2908	0.3706	0.4977	0.5451	0.6312	0.754	0.8704	0.9781	1.045	1.12	1.256	1.353	1.499	1.588	1.663	1.724	1.801	1.913	1.999	1.95	1.954	1.969	2.073	2.051	1.965	1.976	2.001	1.991	1.965	1.872	1.954	1.999	1.969	1.943	1.879	1.859	1.885	1.758	1.708
YHR193C	0.202	0.1865	0.1955	0.2053	0.192	0.202	0.2331	0.2253	0.2419	0.2974	0.3252	0.3385	0.3807	0.4606	0.5438	0.6271	0.6692	0.7736	0.9023	1.017	1.12	1.231	1.384	1.481	1.588	1.681	1.737	1.849	1.857	1.836	1.829	1.829	1.84	1.843	1.7	1.728	1.725	1.731	1.697	1.71	1.738	1.759	1.717	1.689	1.78	1.759	1.684	1.641	1.558
YDR345C	0.1482	0.1388	0.1325	0.1241	0.1174	0.09623	0.1097	0.1386	0.1626	0.2155	0.2435	0.2964	0.3916	0.4908	0.6005	0.7458	0.8516	0.9651	1.11	1.231	1.337	1.435	1.492	1.544	1.629	1.71	1.801	1.805	1.891	1.961	2.064	2.068	2.065	2.002	2.012	1.987	1.963	1.906	1.995	2.019	2.037	2.077	2.034	2.024	1.992	1.893	1.812	1.779	1.687
YBL061C	0.3187	0.2897	0.2632	0.2442	0.2339	0.2339	0.2276	0.1904	0.1945	0.2235	0.267	0.3021	0.3166	0.4036	0.4884	0.5401	0.6643	0.745	0.863	1.045	1.118	1.285	1.405	1.488	1.594	1.67	1.703	1.765	1.776	1.805	1.867	1.819	1.757	1.805	1.842	1.846	1.821	1.724	1.819	1.815	1.724	1.643	1.596	1.625	1.631	1.517	1.484	1.517	1.531
YPL103C	0.07253	0.0816	0.08764	0.08742	0.08742	0.1081	0.1166	0.1496	0.1988	0.248	0.2772	0.3186	0.3516	0.4132	0.4753	0.5207	0.5828	0.7065	0.8218	0.9623	1.049	1.107	1.239	1.306	1.385	1.434	1.476	1.555	1.629	1.646	1.682	1.674	1.723	1.69	1.76	1.789	1.723	1.699	1.682	1.649	1.711	1.554	1.546	1.616	1.633	1.645	1.637	1.579	1.616
YNL063W	0.2183	0.2114	0.2068	0.2145	0.2232	0.2123	0.1642	0.1751	0.1904	0.2386	0.2758	0.3196	0.3874	0.5516	0.6457	0.7836	0.9061	1.029	1.14	1.337	1.401	1.475	1.567	1.72	1.843	1.88	1.913	1.939	1.992	2.086	2.101	2.064	2.106	2.062	2.068	2.086	1.948	1.836	1.904	1.93	1.968	1.979	1.952	2.011	2.044	1.944	1.869	1.768	1.687
YJR100C	0.4381	0.3837	0.3659	0.361	0.3479	0.3083	0.2899	0.2372	0.253	0.2662	0.2872	0.3241	0.4058	0.5112	0.614	0.7642	0.8617	0.9724	1.07	1.236	1.323	1.399	1.486	1.568	1.737	1.926	1.984	1.995	2.045	1.995	2.029	1.963	1.876	1.789	1.842	1.971	2.005	1.982	1.953	1.958	1.929	1.9	1.789	1.858	1.829	1.784	1.705	1.689	1.642
YNL104C	0.2757	0.2477	0.2515	0.2294	0.2239	0.2543	0.2405	0.246	0.282	0.2985	0.3096	0.3538	0.3594	0.4478	0.5363	0.5998	0.7768	0.9592	1.034	1.147	1.252	1.307	1.476	1.501	1.562	1.661	1.681	1.739	1.833	1.822	1.896	1.916	1.965	2.065	2.065	1.965	2.007	1.824	1.805	1.711	1.736	1.623	1.683	1.603	1.722	1.672	1.692	1.542	1.548
YLR144C	0.147	0.1398	0.1404	0.1249	0.1294	0.1339	0.1226	0.1385	0.1544	0.1907	0.2588	0.336	0.4245	0.4972	0.5902	0.7968	0.8694	0.9875	1.092	1.185	1.376	1.501	1.505	1.655	1.703	1.805	1.939	1.945	1.982	2.116	2.059	2.095	2.075	1.982	1.955	1.886	1.793	1.782	1.725	1.705	1.766	1.734	1.743	1.714	1.746	1.75	1.698	1.612	1.571
YML053C	0.4198	0.3701	0.3484	0.3329	0.2595	0.2301	0.2056	0.2154	0.2693	0.2888	0.328	0.3574	0.4063	0.4945	0.5679	0.6756	0.7539	0.8078	0.9791	1.111	1.253	1.366	1.405	1.523	1.635	1.669	1.689	1.709	1.748	1.792	1.846	1.983	2.002	1.953	1.924	1.914	1.914	1.87	1.689	1.64	1.733	1.718	1.709	1.699	1.635	1.679	1.689	1.596	1.601
YLR408C	0.1382	0.1293	0.1197	0.1224	0.1389	0.1516	0.1547	0.1745	0.214	0.2692	0.319	0.4042	0.4737	0.6024	0.6782	0.7769	0.8858	1.033	1.097	1.182	1.254	1.344	1.416	1.479	1.492	1.62	1.726	1.788	1.828	1.887	1.933	1.927	1.937	1.914	1.96	2.029	1.989	2.019	2.048	1.975	1.916	1.778	1.67	1.607	1.6	1.547	1.524	1.54	1.534
YDR285W	0.1665	0.1404	0.15	0.1569	0.18	0.1723	0.18	0.1749	0.2212	0.2623	0.3266	0.3729	0.4655	0.5683	0.6892	0.7921	0.8538	0.9798	1.072	1.16	1.258	1.322	1.368	1.484	1.456	1.587	1.656	1.772	1.81	1.87	1.846	1.916	1.924	1.947	1.872	1.918	1.947	1.97	1.962	1.864	1.828	1.746	1.731	1.643	1.569	1.53	1.507	1.432	1.422
YDL070W	0.2419	0.2276	0.2481	0.2461	0.234	0.234	0.2385	0.2416	0.2674	0.2583	0.3206	0.357	0.4224	0.4679	0.5561	0.6427	0.7763	0.9298	1.059	1.238	1.433	1.553	1.644	1.797	1.805	1.887	2.019	2.053	2.122	2.192	2.142	2.197	2.18	2.08	2.13	2.101	2.081	2.06	2.001	2.056	1.99	1.916	1.791	1.724	1.724	1.738	1.651	1.635	1.556
YOL008W	0.2306	0.1991	0.2001	0.1945	0.1882	0.1652	0.1485	0.159	0.182	0.2092	0.2029	0.2489	0.3535	0.4581	0.5334	0.6149	0.7655	0.9203	1.035	1.102	1.152	1.278	1.374	1.42	1.552	1.688	1.839	2.029	2.081	2.15	2.167	2.173	2.146	2.064	1.979	1.989	2.035	2.023	2.016	2.02	1.97	1.981	1.901	1.799	1.822	1.782	1.726	1.736	1.638
YDR014W	0.2596	0.2451	0.226	0.2245	0.2392	0.2205	0.2058	0.2125	0.2312	0.2806	0.326	0.3862	0.4236	0.4944	0.5706	0.6534	0.7777	0.906	0.9821	1.073	1.16	1.288	1.416	1.455	1.503	1.567	1.741	1.848	1.893	1.875	1.939	1.959	1.99	2.008	2.068	2.038	2.11	2.046	2.011	1.97	1.86	1.75	1.729	1.68	1.762	1.767	1.767	1.733	1.688
YKL102C	0.2579	0.2619	0.2513	0.2494	0.2154	0.1984	0.2267	0.2437	0.2721	0.3259	0.3967	0.4364	0.5413	0.6518	0.7283	0.8388	1.029	1.108	1.219	1.363	1.479	1.618	1.689	1.763	1.93	2.006	1.972	2.046	2.086	2.176	2.171	2.176	2.25	2.341	2.256	2.349	2.31	2.213	2.123	2.055	2.004	2.009	1.853	1.737	1.706	1.618	1.508	1.431	1.394
YGL231C	0.1759	0.1695	0.1532	0.1559	0.1662	0.1293	0.1293	0.1354	0.1764	0.2011	0.2216	0.2831	0.4226	0.5355	0.6483	0.7448	0.8986	1.018	1.13	1.206	1.323	1.43	1.508	1.576	1.826	1.898	1.98	2.046	2.138	2.183	2.173	2.009	2.08	1.998	1.988	1.951	1.976	2.021	2.048	2.021	2.087	2.011	1.883	1.824	1.793	1.762	1.693	1.613	1.664
YFR012W	0.252	0.2259	0.2201	0.216	0.2061	0.1986	0.1862	0.1986	0.2483	0.2532	0.2979	0.3401	0.3625	0.4519	0.5015	0.6182	0.7746	0.8516	0.936	1.115	1.269	1.435	1.472	1.604	1.77	1.914	2.046	2.053	2.076	2.175	2.16	2.187	2.182	2.071	2.153	2.09	2.058	1.986	1.882	1.909	1.917	1.795	1.79	1.773	1.832	1.798	1.663	1.636	1.599
YKR097W	0.3048	0.2864	0.2694	0.2511	0.2279	0.2309	0.2005	0.2035	0.2329	0.2633	0.2997	0.3565	0.4263	0.5134	0.5671	0.638	0.7747	0.8911	1.015	1.109	1.246	1.372	1.465	1.512	1.596	1.709	1.769	1.779	1.866	1.953	1.994	2.081	2.055	2.091	2.122	2.055	1.981	1.971	1.9	1.846	1.786	1.702	1.656	1.723	1.692	1.643	1.609	1.596	1.683
YLR255C	0.1752	0.1666	0.1675	0.1681	0.1832	0.1964	0.187	0.1681	0.2115	0.2814	0.357	0.3985	0.4892	0.5741	0.6969	0.8763	0.9859	1.146	1.294	1.458	1.619	1.738	1.76	1.855	1.892	1.959	1.964	2.03	2.096	2.149	2.159	2.144	2.129	2.204	2.157	2.195	2.176	2.142	2.119	2.134	1.987	1.949	1.874	1.84	1.789	1.779	1.698	1.656	1.624
YDR030C	0.2015	0.1784	0.1631	0.1521	0.1094	0.1123	0.1369	0.1731	0.2028	0.2506	0.3049	0.3447	0.4142	0.4896	0.5707	0.6916	0.8097	0.948	1.078	1.214	1.331	1.47	1.573	1.643	1.652	1.772	1.793	1.832	1.902	1.913	1.937	1.997	2.015	2.024	2.028	1.979	1.955	1.925	1.925	1.829	1.841	1.834	1.78	1.756	1.766	1.703	1.669	1.606	1.561
YHR096C	0.221	0.2455	0.2292	0.2385	0.2385	0.2245	0.2315	0.2385	0.2455	0.2806	0.3122	0.3192	0.3928	0.4735	0.5822	0.6489	0.7225	0.8453	0.954	1.084	1.235	1.378	1.508	1.631	1.722	1.824	1.887	1.936	1.873	1.908	1.894	1.975	2.003	1.975	1.985	2.09	2.034	2.097	1.94	2.027	2.02	1.961	1.919	1.968	1.912	1.919	1.775	1.726	1.712
YGL243W	0.2515	0.2091	0.1874	0.1775	0.1522	0.1212	0.1099	0.1409	0.2001	0.2677	0.3353	0.3776	0.4677	0.5692	0.634	0.7016	0.8735	1.04	1.189	1.321	1.403	1.558	1.677	1.724	1.778	1.899	1.936	2.015	2.077	2.082	2.167	2.251	2.257	2.285	2.249	2.234	2.192	2.06	2.043	1.989	1.913	1.854	1.778	1.862	1.792	1.665	1.634	1.662	1.674
YMR129W	0.2682	0.257	0.2348	0.2191	0.1914	0.1677	0.1947	0.2066	0.2125	0.2395	0.2848	0.3572	0.4079	0.4921	0.6269	0.7348	0.8519	0.9749	1.104	1.284	1.41	1.461	1.578	1.683	1.713	1.737	1.752	1.788	1.875	1.881	1.887	1.995	2.028	1.989	2.012	1.958	1.949	1.916	1.958	1.928	1.952	1.869	1.914	1.92	1.907	1.749	1.724	1.658	1.691
YMR111C	0.1995	0.1888	0.1873	0.1654	0.1573	0.1365	0.1445	0.1734	0.1862	0.2023	0.2521	0.3147	0.3869	0.4544	0.5105	0.6631	0.8108	0.9456	1.076	1.172	1.281	1.445	1.549	1.622	1.668	1.702	1.792	1.872	1.843	1.894	1.954	1.992	1.947	1.947	1.981	2.044	1.951	1.858	1.832	1.941	1.957	1.928	1.845	1.829	1.85	1.811	1.78	1.789	1.721
YLR416C	0.1524	0.1585	0.1507	0.1553	0.1394	0.1365	0.159	0.159	0.2003	0.2453	0.2867	0.3767	0.5248	0.6119	0.7505	0.8507	0.9959	1.109	1.193	1.251	1.379	1.469	1.54	1.605	1.717	1.763	1.802	1.863	1.886	1.937	1.957	1.96	1.985	1.992	1.908	1.969	1.953	1.917	1.901	1.943	1.905	1.886	1.85	1.844	1.853	1.783	1.725	1.705	1.766
YNR064C	0.1773	0.1773	0.1724	0.1731	0.1541	0.1646	0.1794	0.2047	0.2153	0.2638	0.2934	0.3335	0.3925	0.4369	0.4875	0.5825	0.6437	0.7387	0.8273	0.9793	1.114	1.243	1.374	1.473	1.553	1.699	1.707	1.823	1.838	1.828	1.859	1.946	1.952	2.028	1.933	1.973	1.988	2.051	1.98	2.009	1.98	2.005	1.961	1.931	1.891	1.887	1.832	1.756	1.699
YLR136C	0.2009	0.1856	0.1641	0.1617	0.1455	0.1293	0.1374	0.1536	0.1617	0.1924	0.2344	0.3072	0.3993	0.5109	0.6467	0.7954	0.9393	1.064	1.204	1.342	1.444	1.508	1.576	1.636	1.801	1.801	1.877	1.974	2.024	1.998	2.027	2.016	2.071	2.058	1.977	1.953	1.953	1.937	1.89	1.877	1.835	1.767	1.754	1.835	1.809	1.732	1.701	1.612	1.659
YLR090W	0.1525	0.1289	0.1323	0.143	0.1167	0.1216	0.1266	0.1381	0.1726	0.2071	0.2433	0.3468	0.4865	0.6164	0.7693	0.8646	1.039	1.137	1.238	1.267	1.366	1.483	1.604	1.639	1.734	1.851	1.994	1.999	2.007	2.089	2.111	2.155	2.081	1.994	2.042	2.025	1.925	1.869	1.825	1.859	1.859	1.885	1.825	1.859	1.825	1.825	1.7	1.657	1.517
YLR122C	0.143	0.1417	0.1544	0.1479	0.1479	0.1401	0.1518	0.1738	0.1777	0.2192	0.3152	0.3917	0.48	0.6019	0.7329	0.8821	1.005	1.108	1.28	1.357	1.433	1.498	1.598	1.671	1.69	1.806	1.913	1.944	2.082	2.101	2.098	2.158	2.088	2.099	2.095	1.992	1.989	1.942	1.908	1.871	1.841	1.833	1.821	1.778	1.806	1.794	1.721	1.637	1.61
YOL088C	0.1248	0.1309	0.1428	0.1321	0.1253	0.1417	0.1417	0.1639	0.2092	0.2256	0.2583	0.3258	0.3875	0.4675	0.5552	0.6044	0.7596	0.8685	0.9562	1.091	1.163	1.295	1.401	1.439	1.627	1.724	1.811	1.924	1.965	2.023	2.062	2.032	2.103	2.039	1.981	1.911	1.882	1.814	1.773	1.721	1.695	1.769	1.791	1.72	1.723	1.665	1.607	1.652	1.559
YLL007C	0.1796	0.1802	0.1691	0.1611	0.1485	0.1647	0.1575	0.18	0.1998	0.2394	0.2889	0.3114	0.3483	0.4446	0.5445	0.6075	0.6345	0.7146	0.8272	0.9361	1.012	1.074	1.229	1.411	1.477	1.563	1.659	1.765	1.881	1.874	1.887	1.973	1.943	1.954	1.968	1.938	1.902	1.909	1.935	1.968	1.947	1.847	1.824	1.817	1.784	1.678	1.642	1.586	1.629
YML119W	0.2647	0.3164	0.3016	0.2719	0.2489	0.2394	0.2777	0.2643	0.2681	0.2949	0.3562	0.4175	0.5113	0.6128	0.72	0.8043	0.9728	1.088	1.203	1.314	1.429	1.566	1.678	1.681	1.792	1.829	1.911	1.992	2.007	1.993	2.078	2.087	2.129	2.11	2.016	1.965	1.969	1.888	1.865	1.871	1.831	1.836	1.836	1.771	1.754	1.689	1.633	1.651	1.599
YLR281C	0.2209	0.2033	0.1994	0.1821	0.1664	0.1664	0.1854	0.1787	0.2234	0.2647	0.3396	0.4222	0.5351	0.6211	0.7585	0.8702	0.9975	1.09	1.21	1.302	1.395	1.485	1.574	1.633	1.722	1.77	1.838	1.879	1.973	2.014	2.052	2.045	2.09	2.083	2.117	2.061	1.972	1.953	1.911	1.886	1.874	1.811	1.796	1.811	1.762	1.792	1.661	1.586	1.572
YOR270C	0.2249	0.2143	0.1887	0.1776	0.1733	0.1531	0.1415	0.1415	0.1617	0.2094	0.27	0.3105	0.4043	0.4765	0.5661	0.6296	0.7191	0.8159	0.9285	1.045	1.138	1.226	1.331	1.404	1.424	1.505	1.512	1.629	1.69	1.77	1.838	1.939	1.975	2.012	1.964	1.948	1.936	1.9	1.808	1.783	1.727	1.734	1.718	1.714	1.694	1.714	1.662	1.678	1.678
YGR238C	0.2435	0.2226	0.2087	0.2101	0.186	0.1775	0.1931	0.1704	0.2016	0.257	0.3408	0.3848	0.497	0.5935	0.7171	0.798	0.9613	1.034	1.157	1.276	1.396	1.511	1.646	1.643	1.691	1.731	1.775	1.866	1.901	1.917	1.944	1.964	2.099	2.13	2.015	2.015	1.991	1.911	1.894	1.803	1.739	1.771	1.704	1.725	1.765	1.71	1.697	1.657	1.646
YLR034C	0.2645	0.2568	0.2277	0.2275	0.1684	0.1567	0.174	0.198	0.198	0.2158	0.2459	0.305	0.3669	0.4383	0.4974	0.5716	0.6636	0.7729	0.8827	1.007	1.093	1.229	1.339	1.46	1.499	1.552	1.6	1.688	1.721	1.804	1.804	1.825	1.875	1.888	1.858	1.849	1.825	1.789	1.834	1.846	1.831	1.81	1.801	1.724	1.739	1.734	1.618	1.591	1.568
YAR050W	0.1061	0.1297	0.13	0.1147	0.1213	0.1246	0.1344	0.1434	0.1467	0.1598	0.2082	0.2336	0.3041	0.3557	0.4491	0.5098	0.5901	0.6663	0.7885	0.8917	0.9975	1.039	1.158	1.309	1.447	1.565	1.652	1.735	1.847	1.963	1.96	1.998	2.031	2.012	2.031	2.04	2.011	1.995	1.969	1.901	1.904	1.856	1.859	1.849	1.914	1.87	1.854	1.844	1.832
YFR053C	0.1358	0.1449	0.147	0.1293	0.1293	0.1046	0.09336	0.1192	0.1372	0.1957	0.2767	0.3802	0.4938	0.604	0.7727	0.8987	0.9909	1.117	1.23	1.352	1.522	1.588	1.643	1.75	1.852	1.89	1.953	1.996	2.045	2.092	2.173	2.221	2.207	2.178	2.129	2.095	2.17	2.089	2.1	2.14	2.118	2.074	2.034	1.927	1.912	1.791	1.698	1.676	1.643
YLR284C	0.1751	0.1686	0.1734	0.169	0.1729	0.169	0.1661	0.1982	0.2331	0.2749	0.3312	0.4148	0.5508	0.6586	0.7664	0.8888	1.021	1.125	1.253	1.337	1.437	1.551	1.61	1.668	1.758	1.828	1.904	1.963	1.99	1.97	2.009	2.048	2.052	2.02	2.031	2.004	2.081	2.008	1.997	1.969	1.885	1.837	1.795	1.763	1.794	1.748	1.711	1.732	1.697
YOR267C	0.1617	0.1683	0.1681	0.1679	0.1401	0.1302	0.1441	0.157	0.1669	0.1709	0.2395	0.2981	0.3627	0.4749	0.5783	0.6597	0.7959	0.8604	0.9658	1.103	1.195	1.27	1.393	1.478	1.599	1.691	1.786	1.783	1.828	1.876	1.958	1.982	1.965	1.914	1.944	1.94	1.848	1.749	1.728	1.742	1.793	1.753	1.695	1.804	1.783	1.722	1.746	1.67	1.652
YOL089C	0.113	0.1179	0.1136	0.1198	0.1161	0.1254	0.1385	0.1685	0.2106	0.2462	0.3145	0.3931	0.5008	0.5916	0.6889	0.8321	0.9716	1.082	1.186	1.299	1.413	1.536	1.588	1.675	1.793	1.864	1.91	1.965	2.011	2.037	2.063	2.037	2.092	2.053	2.111	2.049	1.983	1.928	1.883	1.799	1.783	1.65	1.644	1.703	1.709	1.712	1.686	1.657	1.653
YOR265W	0.226	0.2316	0.2167	0.2133	0.1654	0.1741	0.1698	0.2089	0.2133	0.2292	0.2974	0.4048	0.4803	0.5513	0.6921	0.8038	0.9837	1.072	1.213	1.341	1.502	1.561	1.632	1.724	1.819	1.831	1.908	1.931	1.995	2.063	2.047	2.043	2.115	2.111	2.107	2.034	2.011	1.972	1.988	1.936	1.863	1.788	1.788	1.819	1.756	1.708	1.667	1.655	1.648
YOR178C	0.1288	0.1645	0.1536	0.1557	0.1557	0.1514	0.1755	0.1755	0.1458	0.1854	0.1996	0.2816	0.3694	0.3694	0.4953	0.627	0.7147	0.8223	0.8959	1.012	1.168	1.245	1.353	1.425	1.557	1.687	1.769	1.823	1.954	1.983	2.046	2.017	2.032	1.954	1.993	1.973	1.935	1.925	1.925	1.915	1.998	1.974	1.892	1.872	1.853	1.901	1.843	1.775	1.731
YLR258W	0.1193	0.1272	0.1237	0.1098	0.1174	0.1325	0.1363	0.1515	0.1742	0.231	0.2916	0.361	0.4834	0.5756	0.6715	0.7864	0.8936	0.9555	1.12	1.212	1.342	1.429	1.563	1.647	1.792	1.838	1.925	2.02	2.157	2.112	2.187	2.203	2.244	2.248	2.18	2.18	2.221	2.172	2.191	2.134	2.081	2.104	1.985	1.94	1.871	1.778	1.698	1.664	1.583
YHL035C	0.1391	0.1442	0.1339	0.1207	0.1001	0.1207	0.1089	0.1207	0.1648	0.2207	0.309	0.3296	0.4415	0.5651	0.6651	0.8093	0.9094	1.027	1.139	1.263	1.369	1.492	1.56	1.633	1.719	1.887	1.931	2.007	2.069	2.137	2.193	2.263	2.269	2.237	2.198	2.198	2.219	2.24	2.14	2.045	2.034	2.022	2.01	1.866	1.851	1.813	1.784	1.751	1.701
YKR061W	0.1185	0.1143	0.1301	0.1254	0.1215	0.1155	0.1294	0.1354	0.1553	0.1692	0.2369	0.2987	0.3464	0.4201	0.5734	0.671	0.7964	0.9278	1.015	1.161	1.304	1.3	1.43	1.459	1.507	1.633	1.72	1.804	1.919	1.997	2.14	2.252	2.238	2.214	2.14	2.112	2.116	1.973	1.909	1.88	1.907	1.913	1.937	1.852	1.88	1.832	1.818	1.674	1.597
YML008C	0.1922	0.1936	0.1898	0.183	0.1749	0.1749	0.1749	0.2006	0.2345	0.2766	0.3389	0.3891	0.4474	0.4935	0.5382	0.6331	0.7524	0.8635	1.003	1.143	1.304	1.516	1.594	1.689	1.751	1.794	1.876	1.933	1.97	2.052	2.115	2.107	2.143	2.202	2.189	2.078	1.987	1.892	1.941	1.876	1.802	1.769	1.83	1.842	1.792	1.697	1.73	1.647	1.667
YBL067C	0.2926	0.2959	0.2916	0.2885	0.2793	0.2628	0.2315	0.2224	0.2389	0.2573	0.3363	0.4024	0.4943	0.5954	0.7001	0.7975	0.9335	1.053	1.183	1.266	1.38	1.494	1.621	1.713	1.729	1.839	1.931	1.974	2.034	2.056	2.082	2.122	2.189	2.192	2.271	2.22	2.176	2.159	2.163	2.027	2.027	1.922	1.878	1.865	1.799	1.803	1.746	1.694	1.637
YLR126C	0.1684	0.1722	0.1622	0.1577	0.1417	0.1497	0.1617	0.2032	0.2272	0.254	0.3008	0.3983	0.4879	0.5801	0.6884	0.7847	0.897	1.052	1.167	1.255	1.406	1.523	1.635	1.762	1.773	1.854	1.912	1.912	1.92	1.954	1.966	1.994	1.994	2.022	2.092	2.123	2.099	2.075	2.059	1.997	1.973	1.85	1.742	1.719	1.68	1.662	1.635	1.569	1.584
YNL057W	0.232	0.2125	0.212	0.1924	0.186	0.186	0.1604	0.1818	0.2181	0.2331	0.2929	0.3143	0.3849	0.4405	0.5196	0.5944	0.68	0.7762	0.9023	1.014	1.187	1.339	1.396	1.518	1.599	1.644	1.608	1.664	1.674	1.76	1.822	1.903	1.969	2.087	2.102	2.132	2.121	2.07	1.999	1.984	1.978	1.912	1.83	1.845	1.8	1.805	1.775	1.685	1.666
YOL103W	0.2061	0.2157	0.2005	0.1963	0.1845	0.1778	0.1956	0.1993	0.2023	0.2208	0.2778	0.2926	0.3593	0.4134	0.5156	0.5756	0.6897	0.7979	0.8972	1.002	1.144	1.276	1.428	1.449	1.534	1.591	1.642	1.664	1.688	1.708	1.793	1.769	1.865	1.881	1.875	1.842	1.825	1.873	1.806	1.758	1.755	1.752	1.734	1.685	1.64	1.74	1.731	1.731	1.725
YLR313C	0.15	0.1484	0.1423	0.1336	0.1176	0.1307	0.1351	0.1307	0.1467	0.2498	0.2876	0.3646	0.459	0.5693	0.7088	0.8366	0.9266	1.069	1.233	1.346	1.416	1.522	1.648	1.754	1.813	1.862	1.965	2.051	2.051	2.026	2.091	2.083	2.033	2.062	2.022	2.1	2.059	1.969	1.998	2.077	1.99	2.019	1.969	1.94	1.855	1.846	1.781	1.744	1.695
YLR107W	0.1085	0.09766	0.09042	0.08138	0.08526	0.09301	0.1188	0.1305	0.1641	0.2093	0.301	0.3849	0.4224	0.4805	0.6058	0.7518	0.8784	0.9766	1.071	1.292	1.429	1.548	1.601	1.768	1.807	1.883	1.887	1.94	1.989	2.062	2.042	2.164	2.187	2.199	2.199	2.15	2.13	2.08	1.993	1.982	1.952	1.907	1.913	1.94	1.907	1.864	1.823	1.746	1.708
YDR042C	0.1776	0.1561	0.1665	0.1561	0.1461	0.1662	0.1729	0.1929	0.2353	0.2732	0.3368	0.3959	0.4662	0.5844	0.7037	0.7907	0.9055	1.013	1.106	1.238	1.318	1.453	1.578	1.693	1.784	1.93	2.011	2.06	2.025	2.074	2.085	2.109	2.14	2.161	2.165	2.143	2.091	2.032	2.015	1.905	1.803	1.789	1.782	1.748	1.733	1.677	1.666	1.646	1.601
YML111W	0.2162	0.1939	0.2013	0.2215	0.2066	0.1875	0.1662	0.2066	0.2322	0.262	0.2876	0.3984	0.4687	0.5539	0.6433	0.7925	0.8926	1.012	1.127	1.282	1.404	1.538	1.619	1.73	1.86	1.909	1.902	1.951	1.962	1.977	1.962	1.983	2.013	2.058	2.113	2.143	2.107	2.122	2.096	2.043	2.024	1.994	1.864	1.834	1.815	1.76	1.738	1.719	1.574
YPL274W	0.2092	0.1674	0.1547	0.163	0.1326	0.1369	0.15	0.1391	0.1869	0.2108	0.2586	0.3564	0.4542	0.5325	0.6759	0.7433	0.8802	1.013	1.119	1.239	1.389	1.48	1.671	1.75	1.767	1.828	1.893	1.947	2.073	2.026	2.097	2.115	2.176	2.141	2.11	1.947	1.954	1.95	1.98	1.895	1.936	1.906	1.947	1.971	1.856	1.832	1.778	1.689	1.695
YJL004C	0.1574	0.1509	0.1574	0.162	0.1533	0.1504	0.1504	0.1625	0.1775	0.1954	0.2225	0.2767	0.3424	0.4623	0.5222	0.6006	0.6847	0.7447	0.8859	0.9614	0.9799	1.1	1.148	1.205	1.314	1.374	1.512	1.644	1.695	1.791	1.854	1.905	1.902	1.911	1.827	1.806	1.8	1.767	1.731	1.737	1.734	1.755	1.791	1.767	1.812	1.773	1.734	1.64	1.619
YDR018C	0.265	0.2221	0.2481	0.2343	0.2163	0.2127	0.1911	0.2199	0.2704	0.2704	0.3244	0.429	0.5263	0.6272	0.7029	0.7786	0.9048	1.006	1.114	1.236	1.334	1.478	1.644	1.756	1.842	1.896	1.939	2.073	2.08	2.066	2.073	2.055	2.084	2.112	2.066	2.048	2.015	2.015	2.019	1.983	1.925	1.842	1.763	1.716	1.637	1.655	1.543	1.554	1.536
YNL020C	0.2615	0.2156	0.1984	0.1793	0.1379	0.1425	0.1632	0.1724	0.2046	0.2437	0.2758	0.3379	0.4	0.4965	0.5678	0.639	0.7516	0.8987	1.046	1.193	1.278	1.441	1.577	1.669	1.689	1.724	1.779	1.866	1.908	1.945	2.016	2.112	2.225	2.191	2.181	2.17	2.165	2.161	2.115	2.002	1.997	1.919	1.86	1.834	1.747	1.731	1.666	1.616	1.616
YAL005C	0.2115	0.1843	0.1773	0.1699	0.1592	0.1352	0.1496	0.1532	0.1663	0.1807	0.225	0.2705	0.3291	0.3806	0.4536	0.5589	0.663	0.7707	0.8712	0.9897	1.091	1.197	1.237	1.29	1.319	1.424	1.476	1.555	1.648	1.781	1.878	1.944	1.957	1.978	1.965	1.947	1.936	1.871	1.881	1.868	1.819	1.805	1.746	1.715	1.719	1.719	1.662	1.652	1.631
YOR273C	0.1324	0.1289	0.1308	0.1158	0.1057	0.1094	0.103	0.1094	0.1459	0.1586	0.2243	0.2935	0.3756	0.4549	0.5871	0.6691	0.7685	0.9262	1.071	1.2	1.308	1.387	1.492	1.581	1.63	1.686	1.785	1.867	1.959	2.045	2.124	2.072	2.006	1.983	2.036	2.006	1.966	1.94	2.026	2.048	1.999	1.871	1.805	1.769	1.753	1.71	1.68	1.664	1.674
YNL307C	0.1509	0.1604	0.1562	0.1493	0.1455	0.1455	0.1455	0.1583	0.1738	0.2536	0.2974	0.354	0.4261	0.5406	0.699	0.8419	0.941	1.084	1.21	1.317	1.467	1.511	1.637	1.74	1.788	1.887	1.962	1.994	2.009	1.962	1.982	2.034	2.093	2.129	2.081	2.051	1.98	1.951	1.881	1.818	1.791	1.787	1.766	1.81	1.794	1.798	1.735	1.68	1.612
YGL180W	0.1977	0.2028	0.2263	0.2038	0.2087	0.2234	0.2136	0.2087	0.221	0.2161	0.2505	0.2824	0.3315	0.4174	0.4764	0.5721	0.6777	0.8373	0.9355	1.08	1.144	1.311	1.429	1.547	1.52	1.601	1.67	1.8	1.864	1.81	1.795	1.92	1.881	1.854	1.773	1.746	1.81	1.778	1.805	1.876	1.883	1.844	1.797	1.643	1.625	1.5	1.429	1.348	1.387
YLR228C	0.1799	0.1905	0.1834	0.1663	0.1572	0.1572	0.1648	0.1814	0.1859	0.2449	0.3069	0.4203	0.5079	0.6122	0.6954	0.8254	0.9373	1.079	1.163	1.312	1.397	1.53	1.655	1.781	1.861	1.894	1.887	1.986	2.017	2.033	2.017	2.017	2.101	2.156	2.08	2.109	2.079	2.062	2.015	1.973	1.964	1.93	1.859	1.767	1.67	1.646	1.642	1.533	1.55
YNL012W	0.2076	0.1876	0.1922	0.1802	0.1582	0.1692	0.1692	0.1692	0.2109	0.2417	0.2922	0.3691	0.424	0.4944	0.58	0.6855	0.8327	0.9799	1.112	1.27	1.389	1.485	1.619	1.701	1.692	1.775	1.843	1.914	1.986	2.006	1.966	2.067	2.083	2.03	2.083	2.098	2.037	2.006	1.92	1.868	1.898	1.78	1.712	1.67	1.694	1.771	1.731	1.727	1.657
YJL149W	0.2128	0.1937	0.1908	0.2055	0.1719	0.1258	0.1635	0.1887	0.2055	0.2138	0.2138	0.26	0.2935	0.3606	0.4403	0.5116	0.6541	0.738	0.8093	0.9267	0.9812	1.073	1.182	1.229	1.279	1.384	1.489	1.69	1.803	1.828	1.933	2.046	2.109	2.117	2.021	1.967	1.958	1.878	1.82	1.816	1.782	1.79	1.765	1.757	1.694	1.711	1.644	1.606	1.614
YLR024C	0.227	0.186	0.1956	0.2056	0.1803	0.174	0.1772	0.2088	0.2742	0.3079	0.348	0.445	0.5452	0.6854	0.8078	0.8647	1.009	1.154	1.289	1.395	1.414	1.489	1.618	1.64	1.715	1.758	1.814	1.917	1.97	2.013	2.032	2.057	2.083	2.089	2.03	2.071	2.093	2.1	2.077	1.993	1.95	1.959	1.821	1.753	1.693	1.589	1.602	1.614	1.596
YMR136W	0.143	0.1506	0.1519	0.1561	0.1326	0.1521	0.165	0.1788	0.2087	0.2257	0.2321	0.2782	0.3373	0.4133	0.5144	0.6357	0.7862	0.9439	1.111	1.232	1.415	1.49	1.542	1.577	1.656	1.692	1.754	1.788	1.899	2.03	2.105	2.152	2.204	2.236	2.19	2.16	2.003	1.942	1.893	1.853	1.83	1.778	1.706	1.762	1.732	1.686	1.657	1.62	1.614
YLR257W	0.1841	0.2052	0.2017	0.1917	0.1616	0.1578	0.1654	0.1616	0.1654	0.1967	0.2618	0.3796	0.471	0.5587	0.7228	0.8255	0.932	1.003	1.095	1.235	1.323	1.375	1.493	1.667	1.774	1.839	1.915	2.026	2.143	2.193	2.133	2.21	2.229	2.163	2.156	2.103	2.053	2.098	2.007	1.968	1.953	1.884	1.856	1.841	1.776	1.75	1.701	1.66	1.585
YLR427W	0.2141	0.1988	0.2146	0.2161	0.2036	0.1965	0.1867	0.209	0.2599	0.292	0.334	0.4269	0.5242	0.6591	0.7564	0.844	0.9306	1.107	1.198	1.342	1.407	1.483	1.534	1.65	1.654	1.734	1.718	1.812	1.854	1.95	1.976	2.011	2.037	2.069	2.05	2.108	2.085	2.031	2.076	2.038	2.018	1.958	1.871	1.823	1.835	1.723	1.687	1.645	1.645
YPL197C	0.2057	0.1768	0.1575	0.1564	0.1477	0.1302	0.1302	0.1477	0.1652	0.1953	0.2303	0.3002	0.3526	0.3915	0.4264	0.4875	0.6098	0.6845	0.7361	0.8576	1.041	1.15	1.241	1.35	1.494	1.612	1.721	1.747	1.834	1.991	1.982	2.003	2.003	1.969	1.93	1.86	1.808	1.817	1.787	1.787	1.712	1.752	1.739	1.721	1.7	1.617	1.568	1.582	1.542
YJR116W	0.2432	0.2039	0.1907	0.1912	0.1568	0.1612	0.1579	0.1545	0.1868	0.1968	0.2079	0.239	0.2846	0.3369	0.3658	0.4714	0.6159	0.7282	0.8482	0.925	1.048	1.188	1.213	1.28	1.371	1.486	1.589	1.688	1.803	1.93	2.032	2.022	1.994	2.064	2.011	1.99	1.94	1.883	1.859	1.848	1.735	1.747	1.725	1.75	1.714	1.71	1.71	1.668	1.629
YLL023C	0.2042	0.1906	0.1673	0.1544	0.124	0.1361	0.1094	0.1289	0.1738	0.2383	0.3063	0.3671	0.4425	0.5677	0.6358	0.7379	0.8594	1.011	1.103	1.28	1.405	1.549	1.667	1.742	1.753	1.901	1.932	2.03	2.071	2.12	2.132	2.227	2.234	2.178	2.11	2.137	2.115	2.051	1.99	1.974	1.935	1.84	1.758	1.685	1.733	1.715	1.647	1.643	1.662
YPL187W	0.05263	0.0607	0.07588	0.06924	0.06504	0.08252	0.1042	0.1217	0.1392	0.1657	0.2007	0.2483	0.2748	0.3623	0.4189	0.5014	0.6056	0.763	0.8679	1.029	1.169	1.27	1.392	1.506	1.541	1.581	1.681	1.724	1.776	1.824	1.837	1.95	2.024	1.941	1.867	1.946	1.911	1.855	1.811	1.851	1.855	1.899	1.834	1.834	1.812	1.729	1.641	1.585	1.523
YFR046C	0.1513	0.1432	0.1345	0.134	0.1434	0.1369	0.1686	0.1621	0.1809	0.2219	0.3113	0.3776	0.4691	0.6175	0.7501	0.8963	1.033	1.115	1.261	1.36	1.423	1.569	1.651	1.721	1.772	1.809	1.888	1.952	1.945	1.961	1.951	2.002	2.018	2.05	2.031	1.999	2.002	2.041	2.005	1.904	1.771	1.717	1.765	1.736	1.692	1.696	1.747	1.724	1.686
YDR319C	0.09223	0.09223	0.09633	0.09574	0.1028	0.1098	0.1203	0.1511	0.1616	0.1818	0.2257	0.2758	0.3294	0.4225	0.5121	0.6825	0.823	0.9732	1.073	1.201	1.268	1.369	1.41	1.563	1.648	1.766	1.809	1.916	1.996	2.019	1.953	1.982	1.953	1.983	1.953	1.899	1.909	1.953	1.855	1.855	1.841	1.861	1.895	1.924	1.834	1.821	1.803	1.753	1.696
YKL151C	0.1986	0.2325	0.2293	0.227	0.2021	0.2076	0.1993	0.2242	0.2021	0.2408	0.2574	0.3405	0.3986	0.5038	0.5564	0.6671	0.7501	0.9439	1.044	1.154	1.268	1.367	1.511	1.644	1.672	1.788	1.835	1.868	1.979	1.979	2.01	1.982	2.015	2.043	2.032	1.99	2.01	1.927	1.874	1.863	1.83	1.824	1.741	1.688	1.644	1.644	1.517	1.506	1.475
YNR018W	0.1401	0.151	0.1458	0.1356	0.1356	0.1591	0.1484	0.1484	0.1591	0.1869	0.2317	0.2381	0.3043	0.3737	0.4527	0.5702	0.677	0.7731	0.9151	1.012	1.185	1.327	1.403	1.486	1.57	1.693	1.769	1.811	1.822	1.95	1.971	2.071	2.065	2.041	1.996	1.968	1.864	1.868	1.784	1.801	1.818	1.818	1.815	1.805	1.777	1.767	1.684	1.65	1.602
YIR032C	0.1789	0.1811	0.1725	0.1626	0.1318	0.1281	0.1478	0.1478	0.1626	0.2008	0.2846	0.3757	0.4324	0.5113	0.6258	0.7737	0.839	0.9646	1.074	1.226	1.31	1.397	1.496	1.631	1.635	1.749	1.868	1.937	2.035	2.017	2.013	2.062	2.002	1.953	1.967	1.922	1.986	2.024	2.035	2.065	1.999	1.934	1.923	1.832	1.737	1.669	1.602	1.552	1.579
YGR261C	0.2513	0.2392	0.2057	0.2036	0.1727	0.1818	0.1581	0.1527	0.1709	0.2309	0.249	0.3272	0.4199	0.4944	0.6199	0.6853	0.7816	0.9543	1.08	1.185	1.282	1.329	1.458	1.587	1.669	1.7	1.769	1.849	1.918	1.956	2.003	1.94	1.96	1.938	1.974	1.941	1.932	1.854	1.872	1.95	1.981	1.94	1.963	1.958	1.952	1.998	1.89	1.785	1.698
YLR108C	0.1023	0.09697	0.1023	0.1017	0.09091	0.0974	0.118	0.1115	0.1331	0.1786	0.2219	0.3182	0.4037	0.4903	0.6439	0.776	0.8766	1.023	1.141	1.255	1.323	1.416	1.541	1.605	1.656	1.688	1.781	1.921	1.977	1.977	1.988	2.009	2.015	1.987	1.923	1.881	1.931	1.935	1.929	1.961	1.921	1.892	1.848	1.723	1.729	1.705	1.636	1.655	1.644
YCL049C	0.1084	0.1256	0.1284	0.1239	0.1378	0.1415	0.1554	0.172	0.1581	0.1618	0.2136	0.2691	0.332	0.4115	0.5225	0.6714	0.8	0.8795	0.9905	1.136	1.236	1.323	1.407	1.58	1.659	1.725	1.763	1.846	1.884	1.89	1.898	1.929	1.957	1.974	1.95	1.884	1.881	1.877	1.826	1.808	1.812	1.781	1.875	1.864	1.739	1.735	1.735	1.662	1.648
YFR056C	0.1744	0.186	0.1707	0.1733	0.1706	0.1778	0.1778	0.2038	0.2038	0.2496	0.2891	0.3349	0.4112	0.527	0.6267	0.7191	0.8358	0.9714	1.101	1.246	1.305	1.418	1.617	1.709	1.776	1.858	1.852	1.921	1.938	1.882	1.862	1.931	1.908	1.947	2.041	2.053	2.053	2.04	1.934	1.928	1.881	1.758	1.709	1.672	1.711	1.731	1.691	1.632	1.593
YDL231C	0.4706	0.4292	0.4288	0.4231	0.3801	0.3908	0.3675	0.364	0.4016	0.3819	0.3783	0.4124	0.4249	0.4769	0.5701	0.649	0.7297	0.8032	0.9198	0.9574	1.074	1.11	1.165	1.346	1.44	1.513	1.658	1.649	1.734	1.818	1.813	1.818	1.823	1.78	1.798	1.859	1.872	1.831	1.866	1.856	1.838	1.847	1.768	1.694	1.712	1.644	1.571	1.588	1.501
YLR006C	0.3315	0.3268	0.3078	0.3078	0.3078	0.3248	0.2977	0.2977	0.2774	0.3214	0.3349	0.3721	0.3281	0.4161	0.4465	0.5345	0.6495	0.6867	0.8186	1.028	1.106	1.231	1.302	1.326	1.438	1.475	1.499	1.553	1.573	1.647	1.712	1.857	1.915	1.857	1.915	1.959	1.952	1.908	1.844	1.85	1.921	1.898	1.867	1.817	1.827	1.739	1.587	1.587	1.434
YLR387C	0.1574	0.1619	0.1562	0.1596	0.1414	0.1457	0.1671	0.1853	0.2099	0.2453	0.2913	0.3813	0.4713	0.573	0.6373	0.7455	0.8825	1.012	1.113	1.227	1.317	1.451	1.559	1.593	1.661	1.737	1.76	1.799	1.846	1.833	1.897	1.872	1.908	1.94	1.986	1.925	1.946	1.932	1.961	1.865	1.839	1.724	1.764	1.688	1.662	1.68	1.641	1.543	1.572
YKL090W	0.2153	0.1905	0.1957	0.1957	0.2106	0.2013	0.2069	0.2125	0.246	0.2423	0.2609	0.3206	0.3802	0.4492	0.5368	0.6467	0.7753	0.8946	1.01	1.129	1.23	1.321	1.459	1.571	1.69	1.703	1.759	1.83	1.905	1.923	1.908	1.886	1.873	1.948	1.929	1.869	1.841	1.823	1.838	1.875	1.869	1.851	1.854	1.847	1.912	1.875	1.841	1.717	1.679
YER066C-A	0.1694	0.1557	0.1634	0.1442	0.1298	0.136	0.1112	0.136	0.1463	0.1813	0.2204	0.2946	0.3523	0.4243	0.5212	0.653	0.7642	0.8817	0.9682	1.154	1.345	1.405	1.452	1.638	1.702	1.858	1.872	1.901	2.033	2.093	2.118	2.157	2.103	2.142	2.099	2.089	2.074	1.932	1.918	1.953	1.914	1.908	1.805	1.837	1.862	1.881	1.757	1.664	1.611
YPR188C	0.1997	0.1806	0.1592	0.1613	0.165	0.165	0.1873	0.1836	0.1972	0.2146	0.258	0.2717	0.3498	0.3957	0.4565	0.5421	0.6637	0.7704	0.8845	0.9999	1.131	1.306	1.453	1.584	1.706	1.863	1.962	2.048	2.137	2.202	2.213	2.209	2.227	2.263	2.327	2.223	2.248	2.223	2.126	2.069	1.965	1.847	1.837	1.755	1.727	1.791	1.721	1.61	1.6
YJL082W	0.1919	0.1861	0.1919	0.1809	0.1933	0.1659	0.1659	0.1741	0.1946	0.207	0.2783	0.3262	0.4565	0.5524	0.6237	0.758	0.8732	0.9993	1.091	1.151	1.223	1.35	1.402	1.493	1.537	1.615	1.674	1.797	1.849	1.964	1.989	2.001	2.097	2.153	2.105	2.081	2.018	1.974	2.014	1.93	1.87	1.83	1.798	1.759	1.822	1.794	1.786	1.683	1.707
YML095C	0.2113	0.2141	0.2207	0.2073	0.2073	0.1711	0.153	0.1811	0.1811	0.2093	0.2415	0.3341	0.3844	0.477	0.5313	0.6521	0.801	0.8936	0.9822	1.135	1.218	1.302	1.395	1.409	1.497	1.602	1.763	1.838	1.948	1.976	2.045	2.16	2.123	2.101	2.115	2.073	2.035	1.993	1.896	1.84	1.729	1.668	1.64	1.683	1.697	1.721	1.648	1.602	1.673
YIL163C	0.265	0.2713	0.2391	0.2405	0.216	0.2094	0.2094	0.2138	0.2138	0.245	0.2985	0.3296	0.392	0.4388	0.4967	0.6459	0.7907	0.853	0.9622	1.056	1.174	1.303	1.345	1.372	1.506	1.584	1.719	1.757	1.873	1.92	1.976	2.025	2.013	1.967	1.982	1.971	1.998	1.958	1.831	1.842	1.744	1.78	1.764	1.679	1.684	1.69	1.617	1.788	1.731
YML089C	0.3239	0.2813	0.2869	0.2908	0.2644	0.2247	0.2353	0.2353	0.2591	0.275	0.2803	0.312	0.3569	0.3781	0.5209	0.6425	0.7086	0.8144	0.9307	1.047	1.28	1.364	1.415	1.52	1.658	1.671	1.766	1.766	1.793	1.824	1.88	1.875	2.002	2.012	1.996	1.98	2.025	2.02	1.97	1.869	1.83	1.824	1.835	1.719	1.697	1.727	1.716	1.705	1.7
YDR351W	0.09005	0.1131	0.121	0.1235	0.1267	0.1401	0.1441	0.1829	0.1694	0.2177	0.266	0.3278	0.4085	0.5447	0.6325	0.779	0.889	0.9928	1.103	1.233	1.307	1.404	1.495	1.563	1.595	1.663	1.699	1.741	1.796	1.857	1.893	1.984	1.984	2.01	2.043	2.072	2.033	2.004	1.932	1.932	1.874	1.854	1.803	1.783	1.747	1.763	1.743	1.72	1.678
YGR117C	0.1895	0.2063	0.2175	0.2042	0.1953	0.174	0.1598	0.1775	0.1864	0.2042	0.2255	0.2734	0.3426	0.4296	0.5379	0.6427	0.7421	0.8983	1.03	1.168	1.39	1.473	1.534	1.6	1.695	1.765	1.774	1.743	1.843	1.926	2.017	1.995	1.987	2.022	2.004	1.887	1.9	1.869	1.855	1.885	1.898	1.889	1.88	1.871	1.814	1.82	1.768	1.69	1.695
YNL009W	0.2381	0.2196	0.226	0.226	0.226	0.226	0.2422	0.2353	0.2883	0.2837	0.2929	0.3183	0.3759	0.4705	0.5605	0.6273	0.7888	0.9295	1.024	1.144	1.243	1.326	1.474	1.552	1.704	1.783	1.829	1.808	1.949	1.942	1.93	1.889	1.857	1.857	1.873	1.831	1.868	1.864	1.794	1.889	1.817	1.831	1.815	1.748	1.707	1.748	1.748	1.764	1.751
YJL171C	0.2057	0.1646	0.1789	0.1636	0.1533	0.1329	0.1584	0.1482	0.1993	0.2147	0.276	0.322	0.322	0.4293	0.5111	0.6389	0.8025	0.9149	1.063	1.288	1.375	1.472	1.513	1.513	1.63	1.651	1.728	1.692	1.774	1.845	2.004	1.952	2.014	1.901	2.039	2.004	1.963	1.937	1.963	1.937	1.952	1.85	1.891	1.963	1.82	1.748	1.687	1.641	1.697
YHR153C	0.1774	0.1723	0.1746	0.1858	0.1979	0.2027	0.1714	0.181	0.181	0.1955	0.2124	0.28	0.3379	0.3958	0.5213	0.6685	0.8375	0.9365	1.014	1.166	1.308	1.397	1.492	1.545	1.639	1.776	1.892	1.938	1.979	1.953	1.916	1.943	1.907	1.822	1.822	1.786	1.875	1.989	1.912	1.921	1.974	1.953	1.965	1.921	1.832	1.842	1.868	1.863	1.796
YDR032C	0.2095	0.2109	0.2118	0.1942	0.1697	0.1911	0.1784	0.1847	0.2029	0.2275	0.2577	0.3282	0.3686	0.4424	0.5098	0.5803	0.7095	0.8602	0.9957	1.094	1.248	1.356	1.473	1.544	1.596	1.645	1.746	1.774	1.832	1.899	1.884	1.903	1.866	1.829	1.804	1.82	1.75	1.728	1.737	1.737	1.777	1.744	1.75	1.731	1.722	1.645	1.67	1.635	1.685
YDL095W	0.2161	0.1967	0.1783	0.1775	0.1822	0.1621	0.1621	0.1791	0.1992	0.2362	0.2903	0.3937	0.4971	0.5512	0.6469	0.7812	0.9109	1.028	1.107	1.129	1.283	1.425	1.533	1.616	1.661	1.769	1.919	1.885	1.976	1.984	2.029	2.075	2.067	2.009	2.16	2.084	2.072	1.998	1.964	1.947	1.927	1.859	1.822	1.78	1.772	1.772	1.681	1.681	1.578
YJR031C	0.2276	0.229	0.2185	0.2168	0.2267	0.2365	0.2267	0.207	0.1971	0.2227	0.2897	0.3134	0.3903	0.4908	0.6504	0.7825	0.8791	0.9756	1.102	1.185	1.281	1.34	1.451	1.571	1.648	1.725	1.817	1.867	1.924	1.874	1.865	1.89	1.872	1.863	1.857	1.8	1.819	1.839	1.833	1.9	1.857	1.819	1.8	1.815	1.772	1.685	1.608	1.656	1.626
YGR217W	0.1527	0.1527	0.1336	0.1255	0.1145	0.09818	0.1036	0.1336	0.1582	0.21	0.2973	0.3818	0.4446	0.5536	0.6382	0.7227	0.8237	0.8727	0.9818	1.118	1.197	1.312	1.437	1.615	1.688	1.762	1.928	1.996	2.097	2.081	2.097	2.242	2.283	2.247	2.152	2.084	2.141	1.994	1.906	1.865	1.792	1.901	1.846	1.827	1.827	1.805	1.767	1.729	1.59
YPR093C	0.2044	0.1704	0.175	0.1635	0.1352	0.1168	0.1266	0.1414	0.1598	0.1734	0.2348	0.3049	0.3553	0.434	0.5275	0.6578	0.7881	0.8951	0.9934	1.115	1.247	1.359	1.475	1.574	1.662	1.751	1.844	1.798	1.858	1.868	1.868	1.849	1.816	1.764	1.861	1.796	1.815	1.81	1.833	1.838	1.838	1.815	1.786	1.777	1.753	1.725	1.739	1.739	1.655
YDR184C	0.2085	0.177	0.156	0.1583	0.1374	0.141	0.1446	0.1828	0.2702	0.3439	0.4212	0.5549	0.7514	0.8669	0.997	1.103	1.228	1.333	1.367	1.392	1.434	1.43	1.493	1.553	1.627	1.676	1.661	1.724	1.787	1.772	1.803	1.793	1.807	1.898	1.901	1.888	1.94	1.913	1.899	1.892	1.816	1.798	1.848	1.785	1.746	1.679	1.668	1.637	1.573
YCL064C	0.2841	0.2423	0.2268	0.2265	0.2051	0.1773	0.1581	0.1517	0.1837	0.2051	0.2521	0.2777	0.3568	0.4251	0.5149	0.5554	0.7221	0.8268	0.9784	1.126	1.329	1.455	1.607	1.6	1.715	1.837	1.91	1.968	1.968	2.01	2.079	2.021	1.974	1.916	1.801	1.82	1.792	1.846	1.886	1.912	1.923	1.965	1.987	2.025	1.968	1.953	1.891	1.807	1.733
YML011C	0.2519	0.2261	0.2183	0.2159	0.2031	0.1951	0.1823	0.2031	0.2271	0.2815	0.3502	0.4254	0.4974	0.5645	0.6269	0.766	0.8844	0.9979	1.158	1.204	1.326	1.436	1.449	1.478	1.524	1.508	1.705	1.738	1.798	1.916	1.954	1.945	1.973	1.865	1.885	1.873	1.772	1.746	1.814	1.798	1.869	1.828	1.79	1.806	1.777	1.735	1.676	1.604	1.566
YHL046C	0.1966	0.1966	0.1802	0.1615	0.1544	0.1474	0.1615	0.1615	0.1931	0.2211	0.2808	0.3194	0.3791	0.4317	0.4774	0.5476	0.7231	0.8319	0.9828	1.13	1.285	1.488	1.608	1.66	1.801	1.895	1.997	2.039	2.106	2.12	2.208	2.215	2.18	2.106	2.078	2.025	1.98	1.938	1.857	1.822	1.776	1.723	1.741	1.72	1.674	1.681	1.664	1.702	1.762
YLR170C	0.1696	0.1497	0.1481	0.137	0.137	0.1437	0.1629	0.1888	0.218	0.2406	0.2865	0.3425	0.3851	0.4678	0.5672	0.6732	0.776	0.9146	1.043	1.165	1.281	1.371	1.47	1.539	1.59	1.606	1.636	1.633	1.696	1.732	1.722	1.744	1.803	1.909	1.933	1.9	1.93	2.006	1.98	1.898	1.802	1.758	1.794	1.691	1.678	1.698	1.705	1.681	1.675
YML051W	0.2836	0.2722	0.2647	0.2658	0.2463	0.2269	0.2204	0.2269	0.2722	0.3111	0.3435	0.4019	0.4829	0.5574	0.6384	0.7	0.781	0.8621	0.969	1.073	1.202	1.293	1.452	1.624	1.682	1.773	1.88	1.867	1.967	2	1.964	2.045	2.006	1.912	1.993	1.98	1.912	1.906	1.857	1.857	1.896	1.776	1.747	1.76	1.701	1.695	1.682	1.611	1.523
YML058C-A	0.334	0.3167	0.2886	0.2898	0.2757	0.2615	0.2615	0.2474	0.2686	0.3322	0.3605	0.4312	0.4665	0.5584	0.6432	0.7351	0.8553	0.9684	1.053	1.188	1.237	1.308	1.477	1.491	1.534	1.696	1.746	1.824	1.894	1.845	1.88	1.937	1.873	1.937	1.958	1.993	1.958	1.93	1.852	1.767	1.689	1.59	1.562	1.576	1.534	1.569	1.583	1.555	1.548
YMR011W	0.2985	0.2966	0.2953	0.2778	0.2118	0.1761	0.1816	0.2173	0.2421	0.2778	0.3246	0.4319	0.5089	0.6052	0.663	0.7648	0.8858	0.9628	1.012	1.155	1.249	1.345	1.32	1.331	1.519	1.554	1.609	1.582	1.653	1.799	1.854	1.777	1.873	1.879	1.942	1.942	1.917	1.928	1.959	1.95	1.868	1.882	1.835	1.774	1.763	1.678	1.62	1.53	1.422
YJR102C	0.422	0.4019	0.3617	0.3675	0.3522	0.3292	0.3101	0.2794	0.2718	0.3062	0.3369	0.3254	0.3675	0.4019	0.4632	0.578	0.6469	0.7196	0.9225	1.079	1.263	1.374	1.443	1.539	1.635	1.6	1.657	1.688	1.768	1.788	1.868	1.876	1.971	2.021	1.998	1.952	1.887	1.895	1.807	1.753	1.703	1.696	1.673	1.784	1.73	1.746	1.688	1.585	1.527
YLR389C	0.1488	0.1398	0.1395	0.1393	0.1356	0.1356	0.1319	0.1282	0.1516	0.1701	0.2305	0.3414	0.4523	0.5706	0.721	0.8516	1.017	1.09	1.151	1.224	1.273	1.368	1.448	1.548	1.652	1.701	1.812	1.877	1.873	1.904	1.823	1.785	1.827	1.734	1.7	1.765	1.723	1.746	1.777	1.766	1.782	1.851	1.802	1.825	1.791	1.76	1.706	1.671	1.56
YER140W	0.2295	0.2753	0.2573	0.2622	0.2444	0.2324	0.2205	0.2324	0.2384	0.2801	0.2861	0.3516	0.4231	0.5185	0.6437	0.745	0.9208	1.04	1.135	1.189	1.335	1.439	1.493	1.466	1.558	1.639	1.767	1.749	1.773	1.889	1.91	1.916	1.91	1.874	1.934	1.91	1.809	1.821	1.746	1.734	1.746	1.74	1.71	1.74	1.66	1.69	1.702	1.639	1.505
YNL160W	0.2419	0.2581	0.2545	0.2519	0.2366	0.2427	0.2243	0.2396	0.2796	0.3502	0.4209	0.5192	0.596	0.7066	0.765	0.8111	0.9032	0.9432	1.023	1.109	1.284	1.441	1.598	1.674	1.733	1.791	1.785	1.785	1.763	1.742	1.736	1.776	1.853	1.899	1.816	1.825	1.846	1.782	1.736	1.631	1.677	1.668	1.751	1.671	1.705	1.671	1.665	1.579	1.613
YDR080W	0.1862	0.1843	0.1767	0.1569	0.1659	0.1713	0.1605	0.1695	0.22	0.2596	0.3336	0.3642	0.4598	0.5752	0.6599	0.7393	0.8907	1.022	1.177	1.287	1.378	1.479	1.608	1.668	1.727	1.722	1.736	1.792	1.827	1.753	1.767	1.756	1.877	1.812	1.852	1.848	1.877	1.868	1.845	1.735	1.805	1.67	1.698	1.659	1.598	1.511	1.477	1.376	1.455
YML078W	0.2983	0.2629	0.2461	0.2543	0.2196	0.1965	0.1965	0.2283	0.2601	0.2861	0.3034	0.4045	0.4652	0.5432	0.6993	0.8697	1.003	1.156	1.199	1.332	1.459	1.485	1.514	1.618	1.641	1.685	1.702	1.734	1.722	1.794	1.757	1.751	1.835	1.817	1.846	1.913	1.835	1.8	1.817	1.751	1.768	1.685	1.664	1.659	1.699	1.638	1.615	1.566	1.555
YBR019C	0.1139	0.1156	0.1204	0.1111	0.1064	0.08892	0.1096	0.1223	0.1429	0.1556	0.181	0.2477	0.3112	0.37	0.4748	0.5589	0.6971	0.8273	1.008	1.197	1.366	1.47	1.626	1.756	1.917	2.005	2.094	2.153	2.283	2.296	2.175	2.237	2.19	2.096	2.086	2.015	2.048	2.102	1.985	1.91	1.869	1.751	1.685	1.693	1.701	1.664	1.672	1.701	1.735
YPL212C	0.2227	0.2082	0.1889	0.171	0.1975	0.1669	0.1801	0.1884	0.2281	0.2801	0.3669	0.4239	0.5065	0.5544	0.699	0.8131	0.9494	1.042	1.13	1.253	1.379	1.362	1.449	1.488	1.536	1.605	1.671	1.754	1.872	1.916	1.982	2.009	1.991	2.018	1.961	1.969	1.916	1.837	1.793	1.802	1.758	1.754	1.676	1.615	1.65	1.677	1.633	1.515	1.471
YER120W	0.3123	0.3123	0.3019	0.2855	0.2677	0.232	0.232	0.232	0.2231	0.3123	0.4194	0.4461	0.5711	0.6335	0.7763	0.8923	0.928	0.9994	1.08	1.187	1.303	1.303	1.392	1.481	1.535	1.686	1.802	1.847	1.945	1.918	1.91	1.901	1.954	1.856	1.892	1.883	1.936	1.918	1.892	1.838	1.865	1.794	1.704	1.544	1.669	1.633	1.535	1.562	1.49
YLR324W	0.1726	0.1504	0.1459	0.1338	0.1515	0.125	0.1074	0.1515	0.2008	0.2237	0.2853	0.3557	0.4825	0.6322	0.7414	0.833	0.8946	1.058	1.192	1.233	1.25	1.367	1.411	1.53	1.61	1.64	1.759	1.823	1.8	1.84	1.897	1.858	1.881	1.907	1.969	1.957	1.948	1.927	1.895	1.872	1.765	1.747	1.724	1.8	1.786	1.821	1.768	1.782	1.721
YIL111W	0.1485	0.1393	0.1332	0.1288	0.111	0.1288	0.111	0.132	0.1614	0.2111	0.2756	0.3668	0.4197	0.546	0.6634	0.819	0.9045	1.069	1.213	1.345	1.444	1.496	1.526	1.605	1.611	1.643	1.725	1.778	1.822	1.819	1.863	1.91	1.931	1.898	1.843	1.91	1.887	1.922	1.878	1.81	1.769	1.81	1.72	1.734	1.643	1.634	1.605	1.563	1.466
YLL014W	0.09035	0.07228	0.07578	0.0816	0.09493	0.1033	0.09493	0.1166	0.1865	0.2132	0.2448	0.3497	0.4463	0.5762	0.6678	0.7811	0.8893	1.041	1.146	1.332	1.454	1.57	1.614	1.749	1.767	1.7	1.744	1.749	1.8	1.857	1.814	1.9	1.978	1.875	1.832	1.85	1.807	1.842	1.767	1.745	1.767	1.789	1.727	1.757	1.73	1.662	1.645	1.619	1.645
YLR413W	0.2669	0.2423	0.216	0.213	0.2179	0.2058	0.1937	0.2058	0.2215	0.23	0.3111	0.3546	0.4115	0.4841	0.5568	0.7177	0.8618	0.9259	1.055	1.156	1.229	1.365	1.414	1.438	1.49	1.494	1.542	1.691	1.698	1.722	1.747	1.776	1.864	1.892	1.828	1.848	1.84	1.803	1.9	1.857	1.853	1.813	1.765	1.716	1.757	1.624	1.576	1.572	1.584
YJR014W	0.2646	0.243	0.2446	0.232	0.177	0.177	0.1993	0.1942	0.2217	0.2681	0.3609	0.4623	0.5224	0.6152	0.7527	0.818	0.9383	0.9692	0.9778	1.143	1.157	1.267	1.344	1.38	1.45	1.571	1.512	1.641	1.61	1.679	1.688	1.765	1.713	1.768	1.758	1.748	1.731	1.686	1.584	1.653	1.598	1.65	1.66	1.66	1.718	1.7	1.663	1.672	1.593
YGL037C	0.2514	0.2583	0.2519	0.2347	0.1947	0.1916	0.2128	0.2128	0.2065	0.2308	0.2865	0.3203	0.4137	0.5166	0.628	0.7364	0.8235	0.9295	1.091	1.191	1.262	1.356	1.415	1.453	1.54	1.565	1.605	1.64	1.711	1.783	1.889	1.895	1.97	1.967	1.995	1.933	1.945	1.927	1.93	1.771	1.74	1.708	1.733	1.689	1.689	1.615	1.646	1.628	1.576
YHR129C	0.2076	0.2076	0.1816	0.1705	0.1557	0.1853	0.2002	0.1853	0.1927	0.2446	0.2743	0.3336	0.3929	0.4967	0.6709	0.8229	0.9675	1.086	1.253	1.327	1.472	1.501	1.516	1.516	1.69	1.742	1.894	1.842	1.879	1.924	1.983	1.931	1.894	1.776	1.776	1.738	1.82	1.805	1.694	1.724	1.768	1.675	1.713	1.564	1.564	1.653	1.609	1.609	1.631
YIR009W	0.2472	0.3014	0.3218	0.2893	0.2657	0.2792	0.2792	0.2792	0.2792	0.2926	0.3835	0.5012	0.5079	0.6122	0.7232	0.8409	1.009	1.046	1.134	1.379	1.43	1.524	1.635	1.621	1.715	1.746	1.715	1.847	1.958	1.84	1.897	1.874	1.917	1.931	1.85	1.837	1.887	1.897	1.951	1.901	1.894	1.857	1.796	1.729	1.638	1.578	1.571	1.527	1.52
YKR019C	0.366	0.3304	0.3276	0.3256	0.2958	0.2808	0.2509	0.3226	0.3734	0.3734	0.4123	0.5258	0.6154	0.7737	0.8126	0.9261	1.055	1.183	1.24	1.297	1.317	1.398	1.461	1.58	1.637	1.652	1.673	1.813	1.891	1.906	1.945	1.924	1.936	1.993	1.888	1.96	1.972	1.825	1.801	1.825	1.679	1.634	1.524	1.491	1.536	1.515	1.515	1.539	1.547
YPR054W	0.1891	0.1796	0.2009	0.2296	0.2296	0.2127	0.1992	0.1992	0.2667	0.2667	0.2667	0.3039	0.3917	0.4693	0.5571	0.5841	0.6652	0.8171	0.9994	1.151	1.232	1.378	1.445	1.496	1.533	1.563	1.624	1.712	1.725	1.82	1.898	1.898	1.948	1.894	1.864	1.874	1.867	1.81	1.722	1.678	1.658	1.702	1.671	1.621	1.607	1.573	1.53	1.465	1.371
YOR375C	0.1189	0.1459	0.14	0.1248	0.1042	0.1153	0.1358	0.1737	0.1801	0.2322	0.2859	0.4012	0.4849	0.5749	0.6791	0.8418	0.9745	1.106	1.164	1.297	1.429	1.53	1.578	1.598	1.693	1.745	1.766	1.829	1.849	1.887	1.919	1.998	2.151	2.235	2.197	2.172	2.14	2.183	2.126	2.074	2.001	2.007	2.039	2.039	1.917	1.864	1.715	1.736	1.698
YBR005W	0.202	0.1725	0.1729	0.1654	0.1498	0.1622	0.1388	0.1498	0.1794	0.2168	0.2777	0.3307	0.3635	0.4446	0.5444	0.7254	0.8361	0.8938	1.034	1.235	1.396	1.482	1.494	1.597	1.738	1.771	1.788	1.866	1.916	1.976	2.014	2.026	2.079	2.047	1.944	1.931	1.911	1.853	1.799	1.791	1.769	1.781	1.777	1.794	1.802	1.811	1.769	1.753	1.771
YDL239C	0.1793	0.1802	0.164	0.1747	0.1668	0.1524	0.1747	0.1747	0.1787	0.201	0.2167	0.247	0.3034	0.3757	0.4742	0.5544	0.6608	0.7698	0.888	1.043	1.138	1.228	1.315	1.448	1.554	1.649	1.713	1.781	1.842	1.982	1.974	1.974	2.009	1.99	2.04	1.969	1.897	1.919	1.931	1.931	1.909	1.814	1.851	1.768	1.704	1.662	1.662	1.628	1.628
YOR185C	0.1389	0.1447	0.1485	0.1361	0.126	0.126	0.15	0.1411	0.15	0.2016	0.2495	0.3112	0.3868	0.4335	0.5368	0.6313	0.7057	0.8417	0.9262	0.9879	1.119	1.241	1.353	1.453	1.537	1.668	1.804	1.847	1.927	1.978	2.082	2.058	2.011	1.987	2.011	1.978	2.035	1.954	1.936	1.922	1.936	1.93	1.893	1.794	1.743	1.794	1.85	1.757	1.738
YDR029W	0.1695	0.1783	0.1772	0.1764	0.1598	0.1625	0.1651	0.1705	0.1923	0.2229	0.2481	0.2978	0.3913	0.4828	0.5797	0.6573	0.7594	0.8563	0.9252	1.028	1.088	1.183	1.287	1.382	1.503	1.627	1.676	1.803	1.897	1.93	1.977	2.01	2.085	2.058	1.97	1.967	1.965	1.945	1.896	1.821	1.835	1.909	1.84	1.815	1.798	1.776	1.752	1.757	1.666
YLR064W	0.1063	0.123	0.1221	0.1252	0.1215	0.129	0.143	0.1636	0.171	0.1785	0.2094	0.2477	0.2888	0.3711	0.4131	0.5468	0.6776	0.7879	0.8945	1.087	1.222	1.352	1.382	1.444	1.561	1.674	1.653	1.688	1.771	1.837	1.882	1.974	1.982	2.043	2.054	2.043	1.996	2.04	1.876	1.862	1.807	1.793	1.824	1.868	1.799	1.779	1.717	1.721	1.683
YNL093W	0.1582	0.1574	0.1568	0.153	0.175	0.1518	0.1553	0.1692	0.1692	0.1877	0.2028	0.2144	0.263	0.3082	0.3801	0.4554	0.5446	0.6118	0.7451	0.8193	0.9572	1.087	1.299	1.366	1.552	1.642	1.773	1.832	1.906	1.954	2.043	2.036	2.05	2.075	2.057	2.038	1.979	1.965	1.969	1.906	1.896	1.877	1.859	1.807	1.825	1.788	1.766	1.714	1.725
YHR029C	0.2486	0.1989	0.2026	0.1736	0.1579	0.1657	0.1421	0.1657	0.2131	0.2762	0.371	0.5288	0.6235	0.734	0.8366	0.9077	1.042	1.184	1.294	1.373	1.452	1.618	1.705	1.752	1.752	1.689	1.815	1.957	1.918	1.997	2.076	2.194	2.226	2.226	2.186	2.218	2.257	2.17	2.068	2.123	2.06	1.949	1.863	1.8	1.823	1.736	1.657	1.689	1.689
YBL008W	0.1698	0.1523	0.1338	0.1206	0.08822	0.08822	0.1176	0.1294	0.1412	0.2029	0.2647	0.3264	0.3999	0.4088	0.4881	0.5734	0.6881	0.8322	0.9763	1.067	1.235	1.303	1.382	1.467	1.529	1.638	1.806	1.92	2.011	2.132	2.144	2.197	2.15	2.047	1.95	1.973	1.888	1.956	1.885	1.85	1.935	1.906	1.838	1.82	1.729	1.697	1.664	1.55	1.538
YER062C	0.1614	0.1795	0.1627	0.1507	0.1664	0.1754	0.1867	0.1979	0.2451	0.3014	0.3374	0.4453	0.5285	0.6365	0.7534	0.8861	1.046	1.178	1.255	1.394	1.446	1.514	1.617	1.653	1.756	1.815	1.909	1.977	2.056	2.02	2.087	2.155	2.134	2.112	2.251	2.236	2.258	2.195	2.123	2.148	2.056	1.88	1.86	1.801	1.756	1.732	1.691	1.691	1.711
YDL154W	0.3398	0.3146	0.3105	0.2967	0.2749	0.2487	0.3054	0.2727	0.2793	0.2945	0.3534	0.4625	0.4887	0.5781	0.6414	0.7658	0.8858	0.9839	1.13	1.281	1.329	1.475	1.501	1.606	1.658	1.654	1.732	1.82	1.935	2.009	2.057	2.136	2.099	2.084	2.068	1.964	2.02	1.983	2.009	2.02	2.02	1.937	1.922	1.848	1.826	1.706	1.647	1.601	1.621
YHR132C	0.1982	0.1824	0.1718	0.1699	0.1614	0.1472	0.1303	0.1557	0.1557	0.2039	0.2888	0.3568	0.4474	0.538	0.6824	0.8212	0.9713	1.031	1.155	1.311	1.484	1.591	1.657	1.705	1.838	1.9	1.914	1.909	2.01	2.18	2.271	2.308	2.277	2.262	2.262	2.149	2.042	1.897	1.86	1.897	1.945	1.892	1.843	1.775	1.824	1.739	1.719	1.589	1.631
YIL170W	0.3327	0.2951	0.2748	0.25	0.2231	0.186	0.1901	0.1798	0.2293	0.281	0.3884	0.4194	0.531	0.5517	0.6488	0.7356	0.7748	0.8451	0.9773	1.099	1.281	1.362	1.467	1.651	1.758	1.905	2.002	2.089	2.18	2.161	2.151	2.211	2.13	2.124	2.11	2.058	2.103	2.083	1.932	1.981	1.942	1.841	1.802	1.791	1.711	1.75	1.659	1.583	1.531
YAL027W	0.2128	0.1946	0.1763	0.1685	0.1807	0.1598	0.1477	0.1442	0.1893	0.2276	0.2727	0.3353	0.4099	0.5263	0.6167	0.6584	0.846	0.9502	1.096	1.221	1.311	1.428	1.589	1.593	1.676	1.784	1.876	2.06	2.123	2.149	2.187	2.265	2.206	2.182	2.078	2.024	2.045	2.024	1.954	1.942	1.907	1.866	1.808	1.708	1.669	1.619	1.607	1.574	1.523
YGL205W	0.2121	0.2121	0.207	0.1818	0.1493	0.145	0.1601	0.1601	0.1818	0.1969	0.2705	0.3116	0.3982	0.4956	0.6341	0.7466	0.8765	0.9998	1.192	1.359	1.426	1.493	1.597	1.695	1.788	1.859	1.9	1.978	2.045	2.108	2.156	2.14	2.114	2.099	2.069	2.006	1.917	1.866	1.859	1.84	1.855	1.829	1.861	1.902	1.896	1.876	1.824	1.725	1.759
YHL036W	0.1875	0.1834	0.1806	0.1965	0.1727	0.1846	0.1965	0.2084	0.2143	0.2322	0.2709	0.3513	0.4435	0.5061	0.6102	0.765	0.9377	1.084	1.176	1.292	1.414	1.587	1.634	1.676	1.7	1.735	1.777	1.807	1.774	1.89	1.983	2	2.105	2.122	2.239	2.283	2.185	2.099	2.149	2.102	2.134	2	1.944	1.884	1.849	1.738	1.658	1.566	1.554
YLR219W	0.1134	0.127	0.121	0.1344	0.1264	0.1312	0.149	0.1587	0.1895	0.2738	0.3434	0.3872	0.4698	0.5799	0.6755	0.7775	0.8294	0.8877	1.103	1.2	1.349	1.447	1.526	1.654	1.759	1.759	1.869	1.941	2.033	2.111	2.15	2.185	2.224	2.163	2.065	2.06	2.03	1.983	1.942	1.847	1.877	1.877	1.869	1.839	1.808	1.782	1.808	1.754	1.706
YPL249C	0.1803	0.1896	0.1647	0.1526	0.1374	0.1221	0.1126	0.1278	0.1488	0.1755	0.2556	0.3205	0.4293	0.5094	0.6239	0.7326	0.9005	0.9234	1.032	1.15	1.288	1.376	1.425	1.507	1.719	1.784	1.872	1.925	1.99	2.087	2.213	2.196	2.175	2.152	2.141	2.135	2.087	1.946	1.931	1.99	1.98	1.906	1.873	1.9	1.833	1.79	1.725	1.687	1.702
YKL161C	0.2639	0.2581	0.2281	0.229	0.2123	0.2011	0.2011	0.2067	0.2178	0.2458	0.2681	0.3575	0.4189	0.4804	0.5921	0.7345	0.8407	0.9468	0.9971	1.134	1.304	1.402	1.463	1.539	1.625	1.801	1.824	1.902	1.93	2.019	2.092	2.215	2.159	2.187	2.081	2.058	2.03	2.086	2.019	2.025	1.991	2.025	1.997	1.868	1.74	1.734	1.628	1.572	1.528
YPR077C	0.1148	0.1204	0.1488	0.1523	0.1443	0.1363	0.1531	0.1778	0.1655	0.1655	0.1902	0.2434	0.3134	0.363	0.4585	0.57	0.7063	0.8134	0.9213	1.02	1.112	1.169	1.273	1.313	1.454	1.532	1.569	1.743	1.859	1.9	1.913	1.913	1.921	1.954	1.859	1.817	1.842	1.851	1.838	1.867	1.809	1.768	1.706	1.64	1.598	1.566	1.533	1.545	1.524
YDR309C	0.1805	0.1733	0.1578	0.1742	0.1857	0.1857	0.1742	0.1742	0.1857	0.2499	0.3187	0.3668	0.4654	0.564	0.6351	0.7268	0.791	0.8941	1.052	1.172	1.279	1.371	1.454	1.607	1.603	1.623	1.644	1.72	1.784	1.804	1.765	1.781	1.825	1.917	1.852	1.793	1.848	1.887	1.967	1.88	1.752	1.832	1.811	1.791	1.699	1.575	1.598	1.635	1.532
YLR445W	0.2842	0.2703	0.2646	0.2743	0.2545	0.2446	0.2337	0.2515	0.2753	0.3337	0.4021	0.4634	0.5278	0.6268	0.715	0.81	0.8338	0.9051	1.058	1.235	1.323	1.394	1.496	1.611	1.662	1.695	1.661	1.722	1.814	1.855	1.987	2.032	2.053	2.057	2.138	2.168	2.178	2.144	2.096	2.106	2.076	1.987	1.916	1.852	1.783	1.797	1.716	1.733	1.679
YKL123W	0.2229	0.2308	0.236	0.2073	0.1748	0.1698	0.1773	0.2023	0.2223	0.2373	0.2747	0.3322	0.3946	0.4396	0.502	0.6019	0.7068	0.8741	0.974	1.204	1.374	1.464	1.516	1.648	1.743	1.823	1.813	1.856	1.923	2.055	2.07	2.055	2.055	2.135	2.188	2.215	2.135	2.115	2.063	2.058	1.973	1.936	1.883	1.878	1.836	1.856	1.818	1.713	1.646
YPR145W	0.08761	0.09922	0.107	0.1125	0.1164	0.1243	0.1198	0.1485	0.1524	0.2059	0.2677	0.342	0.396	0.4955	0.6159	0.7442	0.8476	0.9427	1.03	1.158	1.294	1.36	1.459	1.455	1.496	1.562	1.632	1.653	1.695	1.707	1.794	1.831	1.79	1.794	1.807	1.749	1.716	1.703	1.716	1.761	1.727	1.636	1.723	1.764	1.744	1.718	1.677	1.64	1.649
YMR264W	0.0947	0.1121	0.1061	0.1126	0.1234	0.1169	0.132	0.1537	0.1461	0.1613	0.1829	0.1753	0.2229	0.329	0.3842	0.4903	0.6472	0.7684	0.9177	1.063	1.098	1.203	1.268	1.344	1.413	1.439	1.516	1.656	1.748	1.84	1.863	1.91	2.038	2.027	2.001	1.953	1.935	1.931	1.916	1.868	1.854	1.846	1.876	1.806	1.806	1.843	1.811	1.817	1.734
YPR132W	0.1366	0.1288	0.1185	0.1241	0.1198	0.1326	0.1273	0.1636	0.2043	0.2855	0.3091	0.3871	0.4695	0.6107	0.7336	0.8566	0.9165	1.076	1.149	1.213	1.291	1.355	1.415	1.442	1.423	1.524	1.633	1.629	1.629	1.665	1.72	1.783	1.777	1.755	1.759	1.791	1.787	1.783	1.792	1.729	1.661	1.669	1.633	1.614	1.628	1.596	1.659	1.667	1.654
YJR040W	0.1257	0.1315	0.1246	0.1197	0.1142	0.1381	0.1344	0.1749	0.2081	0.232	0.3056	0.383	0.4419	0.5873	0.7015	0.7917	0.9187	1.014	1.138	1.234	1.305	1.377	1.405	1.51	1.55	1.628	1.727	1.696	1.683	1.76	1.727	1.795	1.709	1.687	1.727	1.755	1.782	1.819	1.779	1.852	1.847	1.779	1.779	1.755	1.692	1.655	1.604	1.508	1.618
YNL091W	0.2448	0.235	0.2285	0.2112	0.1874	0.1874	0.1707	0.1748	0.1944	0.1902	0.2224	0.3105	0.4182	0.4938	0.5959	0.7428	0.8784	0.9861	1.053	1.153	1.327	1.416	1.472	1.519	1.666	1.774	1.793	1.778	1.869	1.981	2.044	2	1.964	1.94	1.932	1.908	1.863	1.839	1.846	1.814	1.838	1.881	1.818	1.739	1.719	1.672	1.637	1.553	1.47
YJR024C	0.2509	0.2462	0.2208	0.2122	0.1931	0.1663	0.1529	0.1491	0.1529	0.172	0.1816	0.2562	0.3766	0.4416	0.5525	0.7111	0.8507	0.996	1.08	1.071	1.233	1.378	1.468	1.585	1.724	1.785	1.866	1.914	1.936	1.898	1.866	1.814	1.847	1.921	1.929	1.877	1.883	1.887	1.91	1.914	1.894	1.891	1.877	1.839	1.784	1.742	1.715	1.692	1.627
YMR306W	0.1937	0.2176	0.209	0.224	0.1818	0.1871	0.1871	0.1923	0.1923	0.2266	0.3083	0.4242	0.4453	0.6007	0.6824	0.7931	0.9195	0.9301	1.067	1.262	1.32	1.502	1.657	1.765	2.047	2.076	2.11	2.258	2.229	2.192	2.153	2.079	2.147	2.142	2.063	2.042	2.055	2.066	1.995	1.915	1.836	1.86	1.842	1.789	1.71	1.684	1.665	1.739	1.652
YMR041C	0.1373	0.1465	0.1486	0.1353	0.1388	0.1763	0.1729	0.1763	0.1729	0.2093	0.2684	0.3173	0.3764	0.4913	0.5732	0.6915	0.8325	0.944	1.077	1.177	1.277	1.403	1.533	1.567	1.638	1.757	1.854	1.891	1.921	1.947	1.999	1.981	1.865	1.844	1.873	1.914	1.904	1.825	1.832	1.87	1.84	1.77	1.736	1.731	1.742	1.801	1.831	1.786	1.751
YDR315C	0.1402	0.1445	0.1267	0.1317	0.1406	0.146	0.1371	0.1602	0.1727	0.194	0.2296	0.2652	0.3186	0.4432	0.5767	0.6835	0.7992	0.9451	1.123	1.283	1.351	1.337	1.435	1.632	1.687	1.76	1.805	1.855	2.008	1.999	1.878	1.896	1.905	1.972	1.961	1.889	1.871	1.912	1.915	1.871	1.735	1.714	1.728	1.769	1.702	1.719	1.62	1.634	1.589
YLR054C	0.1405	0.1421	0.1377	0.1298	0.1204	0.1322	0.1204	0.1275	0.1723	0.1936	0.2691	0.3518	0.4297	0.5477	0.6752	0.7531	0.8806	0.9373	1.008	1.145	1.183	1.265	1.409	1.525	1.603	1.726	1.787	1.936	1.99	2.007	2.047	2.233	2.3	2.266	2.266	2.323	2.266	2.193	2.106	1.962	2.007	1.945	1.818	1.797	1.721	1.631	1.686	1.612	1.629
YDR406W	0.2064	0.1876	0.1751	0.1662	0.1662	0.1876	0.1555	0.193	0.193	0.193	0.2519	0.3484	0.4503	0.5253	0.6272	0.7397	0.8791	1.018	1.136	1.238	1.415	1.479	1.565	1.63	1.774	1.764	1.919	1.973	2.026	2.133	2.198	2.209	2.294	2.192	2.15	2.16	2.08	2.016	1.924	1.839	1.672	1.614	1.63	1.603	1.624	1.56	1.624	1.689	1.71
YLR375W	0.1154	0.1031	0.09876	0.1066	0.08795	0.09565	0.1	0.1253	0.1506	0.2012	0.2595	0.3034	0.3606	0.4442	0.5343	0.6355	0.7047	0.8213	0.9664	1.146	1.316	1.444	1.575	1.728	1.787	1.917	1.96	2.041	2.037	2.077	2.062	2.094	2.058	2.019	1.899	1.869	1.811	1.844	1.801	1.772	1.761	1.739	1.739	1.772	1.71	1.705	1.691	1.677	1.669
YDR183W	0.1895	0.1946	0.1895	0.2004	0.1961	0.1887	0.1697	0.2078	0.2224	0.2224	0.2341	0.3073	0.3643	0.4638	0.556	0.6555	0.7886	0.9305	1.026	1.168	1.251	1.4	1.504	1.585	1.63	1.767	1.822	1.899	1.887	1.937	2.091	2.179	2.157	2.141	2.143	2.151	2.193	2.059	2.013	1.963	1.94	1.871	1.852	1.805	1.81	1.741	1.702	1.675	1.687
YER039C-A	0.1493	0.1624	0.1639	0.1678	0.1528	0.1344	0.1344	0.1589	0.1712	0.2141	0.2665	0.3184	0.4009	0.533	0.6217	0.7103	0.7962	0.9066	1.045	1.155	1.253	1.401	1.505	1.591	1.707	1.827	1.928	2.011	1.989	1.968	2.036	2.014	1.987	1.903	1.818	1.857	1.934	1.848	1.833	1.805	1.86	1.808	1.726	1.711	1.726	1.698	1.655	1.575	1.627
YLR120C	0.07624	0.09227	0.1108	0.1028	0.1218	0.1218	0.1475	0.1586	0.1586	0.181	0.2279	0.2715	0.3675	0.4301	0.5329	0.6435	0.7395	0.8434	0.9618	1.05	1.209	1.338	1.47	1.551	1.676	1.801	1.937	1.963	1.988	2.025	2.15	2.191	2.239	2.154	2.194	2.223	2.209	2.128	2.106	2.064	2.093	2.045	1.968	1.883	1.813	1.758	1.641	1.516	1.435
YPR090W	0.1257	0.1386	0.1358	0.1213	0.13	0.1339	0.1339	0.1339	0.165	0.1698	0.2047	0.2717	0.3571	0.4289	0.5133	0.6385	0.7995	0.9519	1.086	1.197	1.313	1.523	1.577	1.599	1.715	1.737	1.866	1.929	1.862	1.871	1.973	1.933	1.973	1.897	1.901	1.901	1.914	1.861	1.825	1.844	1.839	1.78	1.758	1.758	1.71	1.687	1.584	1.55	1.572
YLL054C	0.1597	0.1541	0.141	0.145	0.1369	0.1423	0.1369	0.1262	0.1665	0.2148	0.2551	0.3168	0.3759	0.4403	0.5182	0.5665	0.6578	0.6658	0.7598	0.9343	1.047	1.13	1.184	1.291	1.434	1.554	1.619	1.783	1.93	2.003	2.032	2.099	2.188	2.188	2.121	2.038	2.097	2.156	2.113	2.054	2	1.928	1.912	1.815	1.697	1.716	1.632	1.646	1.683
YOR138C	0.1736	0.1836	0.1647	0.1463	0.1025	0.1076	0.1076	0.1244	0.1244	0.1782	0.2421	0.2959	0.3816	0.4354	0.5413	0.5783	0.6153	0.7161	0.7951	0.9851	1.096	1.133	1.293	1.409	1.441	1.605	1.58	1.676	1.777	1.935	1.984	2.095	2.122	2.122	2.158	2.1	2.016	2.036	2.041	1.967	1.982	1.972	2.026	1.94	1.893	1.797	1.822	1.785	1.721
YFL010C	0.1946	0.1734	0.1553	0.1424	0.1146	0.1087	0.1213	0.1466	0.1803	0.1895	0.2451	0.3041	0.4001	0.4616	0.5391	0.6326	0.7472	0.8904	0.9982	1.122	1.212	1.302	1.38	1.523	1.547	1.622	1.641	1.759	1.87	1.966	1.978	2.08	2.16	2.253	2.244	2.179	2.231	2.222	2.176	2.124	2.089	2.067	2.064	1.953	1.888	1.857	1.751	1.674	1.646
YGR028W	0.1363	0.1422	0.1587	0.1666	0.1499	0.14	0.1469	0.144	0.1548	0.1745	0.212	0.2899	0.4052	0.4802	0.6162	0.7829	0.9327	1.055	1.164	1.239	1.321	1.399	1.491	1.505	1.525	1.577	1.587	1.73	1.843	1.853	1.897	1.958	1.965	1.999	1.913	1.828	1.753	1.75	1.794	1.839	1.805	1.843	1.815	1.822	1.825	1.75	1.702	1.691	1.582
YOR202W	0.2308	0.2047	0.194	0.1949	0.1663	0.1663	0.1806	0.1749	0.1892	0.2121	0.2121	0.2408	0.3326	0.41	0.4358	0.5332	0.602	0.7626	0.9919	1.075	1.115	1.345	1.468	1.663	1.772	1.82	1.932	2.058	2.13	2.173	2.193	2.179	2.179	2.096	2.033	1.947	2.015	1.972	1.972	1.964	2.13	2.15	1.984	1.861	1.8	1.789	1.706	1.531	1.462
YGL139W	0.3802	0.3476	0.3259	0.3104	0.2483	0.1814	0.1862	0.1862	0.1958	0.2125	0.2483	0.3414	0.3772	0.4822	0.5252	0.6303	0.7639	0.8332	0.986	1.153	1.225	1.38	1.499	1.547	1.657	1.666	1.755	1.819	1.95	1.931	2.051	2.144	2.201	2.175	2.175	2.144	2.189	2.087	2.017	2.022	2.036	1.989	1.95	1.872	1.886	1.862	1.707	1.6	1.583
YOR142W	0.2687	0.2514	0.2489	0.2602	0.2602	0.2862	0.2472	0.2342	0.2472	0.2992	0.3175	0.3617	0.3929	0.523	0.6401	0.7312	0.8405	1.025	1.09	1.233	1.304	1.429	1.548	1.629	1.574	1.803	1.884	1.978	1.926	1.991	1.991	2.129	2.05	2.017	1.983	2.043	2.017	1.983	1.853	1.861	1.842	1.855	1.808	1.795	1.775	1.853	1.814	1.728	1.684
YMR027W	0.2221	0.2078	0.2066	0.2026	0.1812	0.174	0.1842	0.1955	0.2026	0.2323	0.2538	0.2896	0.3613	0.4268	0.5066	0.6376	0.7318	0.9058	1.076	1.232	1.363	1.45	1.486	1.555	1.573	1.617	1.584	1.682	1.75	1.863	1.895	1.903	1.986	2.043	2.007	1.967	1.873	1.843	1.759	1.695	1.681	1.658	1.651	1.68	1.767	1.832	1.705	1.705	1.691
YML131W	0.2607	0.2443	0.216	0.2256	0.1851	0.166	0.1745	0.2298	0.2639	0.3171	0.3362	0.4256	0.4937	0.5576	0.6299	0.7129	0.8023	0.9193	1.002	1.126	1.211	1.3	1.394	1.492	1.526	1.624	1.639	1.775	1.883	1.943	1.981	2.051	2.051	2.096	2.073	2.083	2.113	2.109	2.098	2.056	2.049	2.009	1.89	1.79	1.715	1.647	1.651	1.602	1.594
YGL181W	0.2764	0.2429	0.2309	0.2291	0.2135	0.1824	0.1735	0.1824	0.1868	0.2135	0.2691	0.3247	0.3848	0.4737	0.5049	0.6672	0.8474	0.923	1.063	1.241	1.292	1.428	1.512	1.575	1.639	1.644	1.637	1.733	1.828	1.908	1.922	1.933	1.964	1.928	1.919	1.824	1.719	1.679	1.648	1.684	1.73	1.699	1.735	1.668	1.728	1.724	1.657	1.597	1.633
YLR460C	0.1931	0.1821	0.168	0.1725	0.1497	0.1637	0.1725	0.187	0.2295	0.272	0.3145	0.4026	0.5046	0.6093	0.6688	0.7569	0.8367	0.9388	1.01	1.12	1.225	1.341	1.449	1.568	1.701	1.712	1.732	1.723	1.791	1.805	1.802	1.763	1.856	1.873	1.904	1.896	1.882	1.888	1.93	1.922	1.896	1.916	1.888	1.857	1.826	1.732	1.662	1.622	1.548
YBR058C	0.236	0.2188	0.2205	0.2142	0.1878	0.1777	0.1777	0.2432	0.2684	0.315	0.3692	0.4247	0.4864	0.5368	0.5872	0.6893	0.7661	0.8758	0.9703	1.032	1.202	1.358	1.428	1.526	1.569	1.662	1.76	1.76	1.728	1.709	1.712	1.801	1.82	1.82	1.846	1.908	1.973	1.958	1.87	1.881	1.87	1.841	1.779	1.74	1.733	1.694	1.653	1.609	1.55
YNL136W	0.3492	0.2975	0.3018	0.2716	0.2383	0.2217	0.2162	0.2032	0.2217	0.2383	0.279	0.3159	0.3732	0.4046	0.5303	0.6263	0.6762	0.8093	0.909	0.9552	1.083	1.201	1.314	1.432	1.563	1.604	1.79	1.868	1.94	1.971	2.053	2.047	2.119	2.032	2.018	1.96	1.933	1.842	1.774	1.748	1.711	1.67	1.652	1.652	1.639	1.585	1.521	1.58	1.604
YPL195W	0.1305	0.1289	0.1228	0.114	0.09647	0.08332	0.09647	0.1052	0.1228	0.1666	0.2061	0.271	0.3192	0.3929	0.471	0.5972	0.6621	0.7358	0.8279	0.941	1.059	1.172	1.285	1.402	1.537	1.646	1.815	1.911	2.02	1.98	2.02	2.024	1.958	1.867	1.833	1.79	1.89	1.877	1.877	1.916	1.899	1.908	1.877	1.808	1.755	1.664	1.642	1.602	1.545
YJL106W	0.2864	0.2648	0.2505	0.2402	0.2217	0.2217	0.2182	0.2077	0.2402	0.2693	0.2878	0.354	0.3946	0.4387	0.5339	0.614	0.7312	0.8658	0.9645	1.096	1.227	1.361	1.504	1.573	1.664	1.78	1.86	1.959	1.966	1.959	1.964	2.018	1.993	1.949	1.908	1.927	1.911	1.954	1.961	1.917	1.83	1.805	1.798	1.75	1.682	1.598	1.624	1.685	1.685
YKL034W	0.2202	0.1969	0.1727	0.1702	0.1554	0.1702	0.1554	0.2073	0.2295	0.2665	0.2739	0.3405	0.4441	0.4663	0.5329	0.6366	0.7661	0.9178	1.062	1.118	1.306	1.384	1.477	1.528	1.61	1.662	1.765	1.876	1.906	1.965	2.084	2.121	2.106	2.143	2.121	2.209	2.195	2.15	2.165	2.128	2.032	1.88	1.828	1.813	1.747	1.747	1.717	1.68	1.699
YPL130W	0.121	0.1268	0.1103	0.09855	0.1025	0.12	0.1423	0.1248	0.151	0.1733	0.1868	0.2559	0.3076	0.368	0.4546	0.5198	0.5977	0.7534	0.7797	0.879	0.9919	1.126	1.156	1.295	1.338	1.45	1.555	1.589	1.628	1.727	1.748	1.766	1.839	1.787	1.835	1.861	1.818	1.81	1.84	1.792	1.831	1.792	1.736	1.796	1.801	1.784	1.741	1.637	1.607
YLR351C	0.1672	0.1579	0.1571	0.1566	0.1441	0.1316	0.1237	0.1707	0.1833	0.2083	0.2506	0.3399	0.4119	0.5184	0.5967	0.7267	0.8614	0.9789	1.065	1.259	1.303	1.419	1.557	1.69	1.745	1.84	1.887	2.03	2.086	2.099	2.038	2.103	2.103	2.044	1.992	1.928	1.941	1.923	1.992	2.014	2.049	2.035	2.055	1.926	1.931	1.836	1.745	1.693	1.703
YMR067C	0.2644	0.2334	0.2235	0.2134	0.1799	0.134	0.1153	0.1309	0.1402	0.1527	0.1924	0.2352	0.3248	0.3926	0.4541	0.5554	0.694	0.8054	0.9596	1.08	1.256	1.435	1.587	1.76	1.858	1.933	2.017	2.041	2.038	2.091	2.032	1.989	2.006	1.96	1.945	2.003	1.936	1.908	1.92	1.92	1.876	1.833	1.796	1.768	1.784	1.787	1.707	1.692	1.671
YKR060W	0.2457	0.2199	0.2276	0.207	0.2022	0.1903	0.1903	0.1618	0.1951	0.2403	0.3521	0.3688	0.5139	0.5734	0.6924	0.8328	0.9113	1.004	1.166	1.216	1.302	1.411	1.461	1.556	1.73	1.806	1.889	1.999	1.994	2.044	2.144	2.037	2.02	1.999	2.032	2.065	2.025	2.046	2.07	2.087	2.053	1.982	1.953	1.97	1.865	1.815	1.756	1.773	1.735
YGR138C	0.1348	0.1327	0.1313	0.1372	0.154	0.154	0.157	0.157	0.1708	0.1777	0.1985	0.2231	0.2547	0.3278	0.4157	0.5065	0.6072	0.6734	0.7751	0.8758	0.9952	1.078	1.144	1.263	1.392	1.447	1.57	1.657	1.738	1.72	1.755	1.755	1.829	1.745	1.699	1.636	1.731	1.685	1.724	1.669	1.714	1.749	1.714	1.692	1.688	1.614	1.579	1.614	1.559
YPL119C	0.1465	0.1484	0.1642	0.1585	0.1327	0.1371	0.1585	0.1452	0.1452	0.1371	0.1541	0.2413	0.2761	0.3028	0.3811	0.4729	0.5949	0.7044	0.7926	0.911	1.038	1.161	1.257	1.284	1.407	1.53	1.596	1.639	1.696	1.741	1.846	1.834	1.834	1.82	1.847	1.838	1.794	1.768	1.719	1.666	1.675	1.688	1.653	1.64	1.609	1.645	1.618	1.591	1.582
YLL059C	0.2199	0.2007	0.1943	0.1867	0.1196	0.1019	0.1159	0.1391	0.1531	0.1763	0.2288	0.2989	0.363	0.3923	0.482	0.5777	0.668	0.7785	0.8596	0.9468	1.092	1.171	1.258	1.365	1.418	1.49	1.638	1.67	1.736	1.745	1.731	1.786	1.814	1.713	1.708	1.728	1.763	1.769	1.743	1.731	1.734	1.751	1.71	1.695	1.704	1.634	1.606	1.589	1.563
YDR305C	0.1224	0.1186	0.1302	0.1345	0.1371	0.125	0.1439	0.1371	0.164	0.1721	0.199	0.238	0.3388	0.4007	0.523	0.597	0.6924	0.804	0.8659	0.9237	1.012	1.043	1.159	1.268	1.4	1.561	1.646	1.704	1.877	1.912	1.915	1.841	1.837	1.833	1.893	1.777	1.738	1.755	1.786	1.752	1.76	1.702	1.718	1.726	1.699	1.665	1.644	1.593	1.544
YJL176C	0.2654	0.2695	0.2586	0.2217	0.1983	0.1867	0.1517	0.2217	0.2217	0.2217	0.3267	0.3558	0.4783	0.5658	0.5542	0.6183	0.735	0.7875	0.8517	0.9567	1.067	1.266	1.277	1.388	1.499	1.499	1.563	1.575	1.482	1.686	1.738	1.75	1.989	1.989	2.018	2.094	1.989	1.826	1.709	1.616	1.54	1.482	1.487	1.54	1.662	1.686	1.645	1.668	1.686
YER046W-A	0.2675	0.2272	0.2223	0.2189	0.2038	0.1944	0.2132	0.2038	0.2283	0.2566	0.3132	0.3793	0.4585	0.5208	0.6019	0.734	0.8755	0.9982	1.083	1.149	1.253	1.389	1.483	1.568	1.621	1.743	1.872	1.998	2.111	2.159	2.202	2.244	2.287	2.287	2.277	2.155	2.149	2.144	2.111	2.03	1.959	1.864	1.874	1.785	1.753	1.753	1.706	1.659	1.621
YNL235C	0.2128	0.2007	0.1821	0.1652	0.1506	0.1325	0.1452	0.1633	0.1996	0.2722	0.3358	0.4265	0.5263	0.5953	0.7314	0.8639	1.009	1.172	1.318	1.477	1.672	1.712	1.751	1.83	1.906	1.906	1.915	1.929	1.993	2.062	2.084	2.071	2.225	2.183	2.174	2.147	2.102	1.975	1.924	1.779	1.848	1.824	1.824	1.788	1.884	1.802	1.762	1.69	1.623
YLR252W	0.1903	0.1808	0.1744	0.1577	0.1414	0.1264	0.1618	0.1577	0.1767	0.2447	0.28	0.3602	0.4757	0.5763	0.6959	0.8128	0.9488	1.066	1.189	1.222	1.335	1.448	1.548	1.552	1.684	1.785	1.877	1.893	2.005	2.057	2.165	2.226	2.202	2.225	2.24	2.164	2.144	2.027	1.97	1.974	1.942	1.874	1.827	1.839	1.816	1.804	1.699	1.683	1.683
YBR057C	0.1966	0.1939	0.1922	0.2022	0.2059	0.2134	0.1947	0.2134	0.2134	0.2209	0.2359	0.2658	0.2995	0.3557	0.3781	0.4643	0.5641	0.6752	0.7862	0.8748	0.9485	1.071	1.163	1.283	1.335	1.436	1.549	1.627	1.657	1.717	1.713	1.77	1.788	1.815	1.818	1.848	1.792	1.785	1.732	1.68	1.635	1.687	1.71	1.717	1.751	1.74	1.717	1.672	1.642
YDL216C	0.1424	0.1398	0.1532	0.1406	0.1406	0.1313	0.1609	0.1776	0.1942	0.1979	0.2238	0.2497	0.2848	0.3163	0.3866	0.4568	0.5234	0.6159	0.6954	0.7971	0.9691	1.017	1.097	1.237	1.374	1.444	1.493	1.537	1.689	1.759	1.772	1.829	1.842	1.918	1.861	1.833	1.874	1.866	1.813	1.813	1.835	1.888	1.924	1.853	1.853	1.833	1.851	1.794	1.753
YBR172C	0.2215	0.2071	0.2021	0.2025	0.1732	0.1865	0.1932	0.2052	0.2412	0.2705	0.2812	0.3531	0.4037	0.465	0.5543	0.6343	0.7569	0.8541	0.8981	1.061	1.213	1.261	1.297	1.35	1.443	1.591	1.591	1.595	1.692	1.794	1.903	1.94	1.944	2.024	2.071	2.071	2.1	2.053	2.035	2.001	1.98	1.929	1.896	1.827	1.732	1.747	1.683	1.647	1.579
YBR147W	0.6093	0.5524	0.5416	0.5222	0.47	0.4294	0.3888	0.3888	0.3772	0.3946	0.4236	0.4758	0.5628	0.6035	0.6151	0.7137	0.7601	0.853	0.9458	1.172	1.277	1.381	1.427	1.509	1.561	1.66	1.601	1.625	1.625	1.66	1.648	1.706	1.729	1.642	1.694	1.747	1.764	1.816	1.874	1.886	1.863	1.839	1.799	1.781	1.816	1.625	1.59	1.543	1.41
YGR225W	0.1512	0.1397	0.132	0.1307	0.1101	0.1132	0.1276	0.141	0.1656	0.1934	0.2171	0.2778	0.3015	0.3766	0.4794	0.5813	0.749	0.9095	1.074	1.201	1.286	1.367	1.507	1.589	1.674	1.759	1.886	2.026	2.129	2.16	2.177	2.187	2.19	2.149	2.105	2.054	2.006	1.945	1.887	1.835	1.863	1.819	1.803	1.833	1.827	1.854	1.83	1.792	1.806
YDL199C	0.7746	0.7143	0.7135	0.6744	0.6245	0.6068	0.5601	0.4635	0.4458	0.412	0.4796	0.4925	0.5183	0.573	0.6406	0.7387	0.7886	0.8144	0.9029	1.08	1.156	1.239	1.336	1.463	1.539	1.581	1.585	1.7	1.725	1.717	1.725	1.819	1.848	1.796	1.737	1.77	1.737	1.732	1.6	1.634	1.642	1.626	1.592	1.6	1.555	1.572	1.484	1.515	1.473
YOR274W	0.175	0.1545	0.1596	0.1604	0.1509	0.167	0.1632	0.15	0.1726	0.2094	0.2557	0.3321	0.3821	0.4717	0.5877	0.6509	0.7207	0.8764	0.9953	1.168	1.304	1.41	1.504	1.673	1.742	1.789	1.858	1.895	1.935	2.058	2.001	1.991	2.002	1.972	1.941	1.945	1.882	1.909	1.869	1.866	1.79	1.721	1.714	1.751	1.741	1.741	1.793	1.817	1.82
YDL010W	0.1464	0.1484	0.1366	0.1562	0.1617	0.1729	0.1729	0.2482	0.2593	0.3067	0.3374	0.3792	0.4155	0.4964	0.5242	0.5995	0.6776	0.7529	0.8254	0.9397	1.015	1.09	1.166	1.224	1.258	1.355	1.5	1.609	1.673	1.732	1.807	1.921	1.935	1.838	1.787	1.771	1.782	1.804	1.776	1.771	1.787	1.746	1.785	1.785	1.746	1.751	1.715	1.651	1.673
YPL170W	0.1203	0.1088	0.1055	0.1166	0.1129	0.1129	0.1263	0.139	0.1734	0.1996	0.2295	0.2721	0.3363	0.4051	0.4701	0.5605	0.6644	0.8117	0.9634	1.011	1.107	1.185	1.28	1.336	1.384	1.44	1.557	1.604	1.708	1.708	1.781	1.794	1.88	1.928	1.984	1.902	1.932	1.889	1.851	1.781	1.759	1.708	1.734	1.691	1.686	1.755	1.733	1.703	1.738
YDR059C	0.1427	0.1314	0.1436	0.1354	0.14	0.16	0.1646	0.1569	0.1707	0.1846	0.2277	0.283	0.3184	0.4369	0.5307	0.6584	0.7768	0.8799	1.024	1.152	1.234	1.383	1.554	1.661	1.751	1.789	1.924	1.932	1.961	1.964	1.95	1.975	2.001	1.963	1.981	1.994	1.909	1.901	1.881	1.877	1.818	1.814	1.712	1.712	1.741	1.741	1.737	1.795	1.774
YBR108W	0.1538	0.1513	0.1461	0.1525	0.1394	0.1394	0.1556	0.1424	0.1556	0.1788	0.1919	0.2525	0.303	0.394	0.501	0.6122	0.7263	0.8506	0.9445	1.076	1.123	1.272	1.377	1.512	1.587	1.672	1.806	1.962	2.047	2.053	2.012	2.096	2.16	2.096	2.062	1.974	1.984	1.929	1.859	1.825	1.798	1.741	1.716	1.68	1.727	1.751	1.757	1.814	1.794
YOL111C	0.1453	0.134	0.1226	0.111	0.09488	0.09149	0.1034	0.1279	0.1533	0.1974	0.2194	0.2728	0.3295	0.3863	0.421	0.4905	0.5566	0.6828	0.7336	0.8531	0.9132	1.027	1.115	1.204	1.283	1.411	1.409	1.475	1.542	1.639	1.696	1.716	1.735	1.801	1.871	1.876	1.82	1.81	1.788	1.743	1.705	1.633	1.608	1.605	1.583	1.588	1.626	1.623	1.677
YHL024W	0.1807	0.1712	0.1715	0.1627	0.1223	0.119	0.1256	0.1503	0.166	0.185	0.2164	0.2511	0.3511	0.4196	0.4576	0.5733	0.6551	0.7707	0.902	0.9962	1.118	1.281	1.337	1.428	1.463	1.472	1.525	1.597	1.597	1.644	1.765	1.787	1.818	1.778	1.765	1.793	1.79	1.744	1.759	1.829	1.822	1.788	1.778	1.735	1.725	1.725	1.662	1.622	1.624
YAL024C	0.2983	0.2656	0.2527	0.2576	0.1974	0.1782	0.1448	0.1641	0.1858	0.2192	0.2576	0.2807	0.3563	0.4012	0.4691	0.5422	0.678	0.7882	0.9279	1.041	1.151	1.291	1.407	1.477	1.574	1.669	1.73	1.855	1.907	1.96	2.028	2.058	2.099	2.092	2.08	2.02	2.043	2.024	1.979	1.942	1.907	1.923	1.946	1.926	1.824	1.797	1.728	1.705	1.61
YJL137C	0.2749	0.2416	0.2427	0.2545	0.2279	0.2124	0.166	0.177	0.1969	0.2434	0.2279	0.2744	0.3408	0.416	0.4315	0.5134	0.5178	0.6417	0.7081	0.7789	0.9028	1.082	1.135	1.259	1.345	1.458	1.556	1.668	1.668	1.744	1.759	1.826	1.795	1.79	1.713	1.759	1.797	1.817	1.761	1.823	1.799	1.83	1.799	1.741	1.713	1.671	1.584	1.644	1.578
YLR374C	0.1944	0.213	0.2113	0.2054	0.2009	0.2085	0.2283	0.2313	0.2267	0.2389	0.2587	0.2952	0.3317	0.4169	0.5189	0.6163	0.7045	0.8065	0.8993	0.9845	1.086	1.201	1.315	1.433	1.538	1.572	1.637	1.713	1.701	1.689	1.721	1.701	1.814	1.809	1.773	1.821	1.878	1.858	1.866	1.821	1.858	1.814	1.765	1.741	1.764	1.764	1.747	1.71	1.727
YPL089C	0.109	0.09865	0.116	0.1245	0.1038	0.09996	0.1207	0.1251	0.1502	0.142	0.1671	0.2425	0.3299	0.426	0.5216	0.6342	0.7636	0.8761	0.9679	1.051	1.122	1.239	1.335	1.406	1.452	1.573	1.689	1.714	1.727	1.718	1.813	1.847	1.826	1.784	1.818	1.818	1.827	1.747	1.722	1.685	1.656	1.647	1.622	1.572	1.522	1.571	1.53	1.496	1.396
YPR134W	0.1086	0.105	0.1135	0.1149	0.1019	0.1195	0.1065	0.1639	0.1908	0.2214	0.2612	0.3223	0.3974	0.4807	0.5613	0.6632	0.7966	0.9476	1.046	1.161	1.262	1.32	1.426	1.475	1.488	1.527	1.564	1.621	1.744	1.775	1.757	1.802	1.859	1.885	1.828	1.77	1.73	1.748	1.677	1.641	1.633	1.709	1.652	1.589	1.581	1.635	1.616	1.537	1.497
YLR172C	0.1756	0.1598	0.1493	0.1349	0.128	0.1176	0.1237	0.1375	0.1643	0.1851	0.2638	0.3494	0.4281	0.5068	0.5751	0.6815	0.7671	0.8769	0.9279	1.044	1.154	1.273	1.366	1.509	1.591	1.708	1.794	1.839	1.832	1.811	1.811	1.78	1.776	1.715	1.673	1.752	1.841	1.81	1.769	1.748	1.727	1.71	1.641	1.566	1.58	1.577	1.57	1.608	1.646
YJL013C	0.1143	0.1165	0.1316	0.1276	0.1245	0.1245	0.1301	0.1363	0.1597	0.1919	0.2536	0.3098	0.3746	0.4807	0.569	0.6721	0.7639	0.8435	0.9762	1.118	1.162	1.304	1.354	1.425	1.543	1.581	1.564	1.662	1.694	1.755	1.809	1.833	1.85	1.942	1.88	1.865	1.83	1.776	1.75	1.735	1.691	1.759	1.723	1.72	1.735	1.691	1.679	1.62	1.564
YLR030W	0.2345	0.2125	0.1941	0.1899	0.1607	0.1492	0.1581	0.1613	0.1759	0.2172	0.2464	0.2845	0.3607	0.4515	0.5277	0.6007	0.7265	0.8465	0.9665	1.081	1.169	1.287	1.375	1.454	1.589	1.616	1.669	1.73	1.769	1.833	1.821	1.753	1.838	1.806	1.794	1.75	1.762	1.738	1.746	1.737	1.761	1.755	1.764	1.694	1.697	1.715	1.656	1.569	1.536
YJR137C	0.7021	0.6394	0.6481	0.6481	0.6357	0.6296	0.6018	0.5524	0.5617	0.5617	0.5524	0.6018	0.6882	0.7222	0.8549	1.009	1.114	1.207	1.305	1.426	1.491	1.528	1.626	1.685	1.771	1.821	1.827	1.904	1.883	1.849	1.812	1.734	1.676	1.639	1.583	1.577	1.54	1.534	1.611	1.62	1.602	1.58	1.565	1.488	1.423	1.302	1.259	1.216	1.167
YJR079W	0.2202	0.227	0.2446	0.2097	0.1929	0.1761	0.1873	0.1929	0.2097	0.1985	0.2404	0.288	0.3047	0.3774	0.4473	0.5256	0.615	0.6989	0.7996	0.9198	1.015	1.104	1.199	1.331	1.384	1.367	1.457	1.552	1.577	1.602	1.607	1.68	1.77	1.75	1.697	1.677	1.711	1.658	1.663	1.669	1.616	1.683	1.761	1.739	1.761	1.731	1.677	1.767	1.689
YMR171C	0.5387	0.4776	0.4708	0.4285	0.3786	0.3245	0.3245	0.3411	0.3494	0.3827	0.4368	0.4701	0.5866	0.6531	0.6781	0.8112	0.8819	0.9693	1.04	1.206	1.236	1.377	1.473	1.614	1.797	1.934	1.968	2.03	2.013	1.964	1.964	1.901	1.964	1.851	2.022	2.097	2.163	2.197	2.18	1.989	1.926	1.772	1.697	1.618	1.531	1.419	1.419	1.427	1.365
YHR045W	0.1321	0.1321	0.1245	0.1223	0.1223	0.1288	0.1412	0.1535	0.1658	0.197	0.2093	0.2651	0.3398	0.3874	0.4875	0.6098	0.6886	0.8076	0.9052	1.028	1.152	1.271	1.343	1.462	1.579	1.691	1.726	1.805	1.82	1.82	1.874	1.867	1.814	1.81	1.778	1.732	1.772	1.687	1.675	1.666	1.691	1.682	1.761	1.714	1.751	1.779	1.785	1.756	1.734
YKL077W	0.2064	0.1802	0.1626	0.1501	0.1501	0.1308	0.1501	0.1308	0.1308	0.1458	0.1802	0.2166	0.2767	0.3067	0.4139	0.5469	0.6842	0.8085	0.9158	1.059	1.218	1.278	1.308	1.36	1.503	1.559	1.677	1.647	1.739	1.806	1.93	1.939	2.042	1.954	2.016	2.012	2.012	1.954	1.879	1.859	1.877	1.877	1.862	1.877	1.795	1.718	1.626	1.568	1.568
YDL110C	0.1932	0.1862	0.1873	0.1656	0.153	0.1706	0.1706	0.1857	0.1982	0.2208	0.2659	0.3161	0.3763	0.4491	0.5068	0.5796	0.6774	0.8204	0.9007	1.044	1.164	1.282	1.395	1.495	1.568	1.714	1.814	1.847	1.959	2.072	2.14	2.112	2.102	2.062	2.12	2.102	2.017	1.967	1.995	2.012	1.98	1.967	1.929	1.952	1.907	1.857	1.766	1.694	1.576
YCL035C	0.2078	0.1983	0.1959	0.1942	0.1942	0.1942	0.1908	0.201	0.1976	0.2247	0.2451	0.3053	0.3519	0.4546	0.5741	0.6674	0.7531	0.8591	0.9354	1.064	1.118	1.211	1.301	1.421	1.497	1.586	1.629	1.643	1.622	1.645	1.715	1.748	1.751	1.732	1.828	1.817	1.774	1.692	1.676	1.716	1.726	1.656	1.677	1.703	1.679	1.679	1.593	1.576	1.629
YLL048C	0.145	0.1359	0.1437	0.1462	0.1379	0.135	0.1439	0.164	0.1758	0.1758	0.19	0.2445	0.3221	0.3937	0.5002	0.6092	0.7353	0.8762	0.9679	1.089	1.209	1.267	1.391	1.465	1.505	1.583	1.597	1.678	1.732	1.723	1.793	1.793	1.796	1.839	1.778	1.775	1.755	1.729	1.804	1.79	1.772	1.818	1.833	1.822	1.83	1.799	1.793	1.739	1.673
YML067C	0.154	0.1362	0.1204	0.1218	0.1125	0.1032	0.1032	0.1218	0.137	0.1827	0.2131	0.2799	0.3805	0.4844	0.5698	0.6307	0.7161	0.8862	0.9775	1.114	1.227	1.324	1.504	1.61	1.686	1.778	1.835	1.899	2.005	1.972	2.045	2.045	2.039	1.985	1.939	1.829	1.908	1.911	1.884	1.89	1.896	1.85	1.875	1.82	1.756	1.731	1.698	1.67	1.68
YPR174C	0.1485	0.1363	0.1335	0.1269	0.144	0.1308	0.1176	0.1261	0.1261	0.1604	0.2032	0.2585	0.327	0.4251	0.5575	0.6556	0.7747	0.8853	0.9414	1.065	1.198	1.317	1.458	1.508	1.581	1.755	1.814	1.818	1.831	1.852	1.869	1.818	1.831	1.779	1.813	1.763	1.78	1.835	1.873	1.737	1.716	1.759	1.737	1.686	1.644	1.652	1.695	1.666	1.567
YDL214C	0.2529	0.2415	0.2182	0.205	0.1938	0.2005	0.1792	0.1904	0.1972	0.2464	0.2879	0.3024	0.3237	0.401	0.4884	0.5556	0.6284	0.7516	0.9342	1.069	1.167	1.259	1.368	1.453	1.506	1.545	1.607	1.726	1.79	1.851	1.868	1.865	1.837	1.84	1.771	1.728	1.679	1.704	1.736	1.761	1.751	1.747	1.779	1.817	1.834	1.767	1.749	1.801	1.787
YGL179C	0.1636	0.1499	0.1522	0.1499	0.1538	0.1636	0.1792	0.1792	0.2259	0.2765	0.331	0.3642	0.3973	0.4888	0.6095	0.7361	0.8296	0.8899	0.9931	1.178	1.248	1.383	1.406	1.449	1.579	1.681	1.751	1.78	1.809	1.953	2.07	2.16	2.253	2.259	2.3	2.284	2.224	2.224	2.197	2.053	1.982	1.959	1.908	1.842	1.753	1.673	1.706	1.673	1.649
YLR035C	0.2506	0.2323	0.2133	0.1971	0.1601	0.1485	0.1543	0.177	0.2003	0.232	0.269	0.3229	0.3805	0.4402	0.5089	0.5829	0.6886	0.8032	0.8693	0.9665	1.141	1.172	1.261	1.347	1.416	1.504	1.524	1.501	1.604	1.63	1.636	1.667	1.721	1.721	1.744	1.738	1.724	1.733	1.693	1.664	1.676	1.63	1.605	1.619	1.579	1.616	1.591	1.576	1.568
YOR100C	0.1289	0.1309	0.1372	0.1176	0.1133	0.1275	0.1218	0.1459	0.17	0.1799	0.2436	0.3315	0.3754	0.4349	0.4745	0.5624	0.6856	0.7593	0.8627	1.026	1.183	1.256	1.35	1.428	1.585	1.619	1.619	1.667	1.769	1.809	1.873	1.897	2.02	2.064	2.05	2.031	2.045	2.006	1.996	1.892	1.863	1.887	1.979	2.028	1.965	1.915	1.832	1.901	1.853
YGL132W	0.4346	0.4011	0.3789	0.3582	0.3271	0.3104	0.2412	0.2459	0.2555	0.265	0.2865	0.2913	0.3343	0.4202	0.5062	0.5993	0.7354	0.8524	0.9766	1.156	1.251	1.404	1.478	1.576	1.64	1.753	1.817	1.893	1.929	1.979	1.989	2.082	2.077	1.996	2.077	2.041	2.02	1.999	1.913	1.891	2.015	1.827	1.772	1.803	1.769	1.698	1.633	1.492	1.514
YDR384C	0.0814	0.06956	0.06167	0.06343	0.07506	0.07823	0.08563	0.111	0.1184	0.1406	0.1765	0.2083	0.2622	0.3594	0.4324	0.5592	0.6967	0.8056	0.9145	1.034	1.11	1.185	1.272	1.326	1.387	1.466	1.564	1.632	1.752	1.806	1.828	1.879	1.919	1.89	1.854	1.818	1.847	1.861	1.832	1.792	1.795	1.813	1.795	1.72	1.677	1.683	1.698	1.674	1.62
YNL094W	0.2596	0.2348	0.2433	0.2236	0.2171	0.2322	0.2429	0.2171	0.2279	0.273	0.3397	0.3655	0.4622	0.5332	0.6407	0.7288	0.7911	0.8277	0.9502	0.9868	1.049	1.15	1.24	1.296	1.419	1.46	1.541	1.647	1.75	1.806	1.888	1.937	1.974	2.025	2.047	1.989	1.933	1.903	1.868	1.888	1.791	1.705	1.64	1.673	1.599	1.559	1.458	1.432	1.436
YIL162W	0.3002	0.2737	0.2603	0.2693	0.2416	0.201	0.1918	0.201	0.2379	0.2564	0.284	0.3393	0.4352	0.4869	0.5459	0.6473	0.7635	0.8889	0.9535	1.036	1.197	1.285	1.335	1.367	1.468	1.593	1.723	1.793	1.889	1.953	2.064	1.99	2.027	2.005	2.018	2.036	2.023	1.936	2.029	2.005	1.962	1.885	1.82	1.83	1.848	1.783	1.7	1.664	1.59
YBR299W	0.1921	0.2118	0.2292	0.2232	0.2196	0.2122	0.2048	0.2583	0.2546	0.2694	0.3219	0.3404	0.3856	0.476	0.5249	0.6227	0.7398	0.8192	0.9631	1.095	1.148	1.242	1.351	1.446	1.553	1.684	1.745	1.806	1.867	1.97	1.92	1.946	1.976	2.04	2.062	2.053	1.993	2.023	1.985	1.886	1.86	1.875	1.857	1.83	1.804	1.816	1.779	1.658	1.593
YBR014C	0.08688	0.09433	0.0993	0.1064	0.1135	0.1135	0.1241	0.143	0.1726	0.1915	0.2352	0.2861	0.37	0.4539	0.5698	0.6454	0.8192	0.9575	1.092	1.255	1.397	1.459	1.567	1.582	1.643	1.712	1.773	1.856	1.95	1.998	2.115	2.202	2.206	2.188	2.156	2.142	2.128	2.091	1.989	2.012	1.984	2.019	2.026	1.989	1.895	1.906	1.811	1.76	1.681
YDR003W	0.195	0.1923	0.195	0.1827	0.1749	0.1944	0.1866	0.2022	0.2216	0.2449	0.2851	0.3836	0.4769	0.578	0.679	0.7801	0.9188	1.035	1.117	1.216	1.37	1.427	1.547	1.644	1.72	1.765	1.806	1.828	1.967	2.068	2.038	2.092	2.171	2.133	2.174	2.174	2.111	2.111	2.04	1.998	2.016	1.953	1.896	1.854	1.835	1.808	1.752	1.744	1.657
YOL056W	0.1658	0.1479	0.1318	0.1312	0.1093	0.1093	0.1275	0.1348	0.1712	0.2077	0.2441	0.2769	0.3328	0.4068	0.5064	0.6242	0.7202	0.8453	1.004	1.092	1.206	1.324	1.431	1.592	1.717	1.842	2.056	2.118	2.165	2.236	2.292	2.333	2.252	2.181	2.27	2.266	2.196	2.125	2.051	2.044	1.971	1.868	1.813	1.784	1.704	1.657	1.657	1.646	1.606
YGL228W	0.2016	0.1803	0.1898	0.2101	0.2101	0.1898	0.1694	0.183	0.1965	0.2236	0.2507	0.2846	0.3524	0.3998	0.4676	0.5693	0.6235	0.7184	0.8132	0.9013	1.111	1.274	1.443	1.572	1.715	1.911	1.979	2.074	2.155	2.094	2.108	2.067	2.02	2.094	2.053	2.013	2.087	2.108	2.135	2.175	2.087	1.952	1.891	1.769	1.769	1.755	1.626	1.654	1.687
YDR008C	0.2976	0.2749	0.2597	0.2531	0.2226	0.2226	0.2185	0.2295	0.2531	0.2835	0.3485	0.3941	0.448	0.5545	0.5932	0.6955	0.8283	0.9306	1.094	1.246	1.348	1.453	1.578	1.643	1.767	1.787	1.832	1.935	1.969	2.004	2.08	2.038	2.103	2.073	2.038	2.13	2.118	2.047	2.047	2.077	2.049	1.993	1.936	1.849	1.799	1.742	1.628	1.621	1.556
YDR399W	0.2068	0.1955	0.1754	0.1719	0.1611	0.1504	0.1719	0.1826	0.2148	0.2685	0.3008	0.29	0.3652	0.4726	0.6015	0.6337	0.7089	0.8539	0.9882	1.122	1.171	1.171	1.273	1.321	1.284	1.337	1.423	1.552	1.665	1.815	1.998	2.154	2.143	2.132	2.078	2.132	2.046	1.928	1.928	1.992	1.939	1.917	1.831	1.81	1.874	1.788	1.713	1.713	1.681
YEL017C-A	0.2179	0.1948	0.188	0.1978	0.1758	0.2051	0.1758	0.1978	0.227	0.249	0.2856	0.3003	0.3589	0.4175	0.5273	0.6518	0.7031	0.7764	0.9228	1.003	1.157	1.172	1.187	1.311	1.406	1.545	1.677	1.721	1.89	2.029	2.131	2.19	2.252	2.289	2.267	2.245	2.186	2.113	2.062	1.875	1.838	1.846	1.809	1.816	1.816	1.794	1.802	1.707	1.692
YOR188W	0.1359	0.1153	0.1142	0.129	0.1336	0.1134	0.1181	0.1274	0.1383	0.1678	0.1973	0.289	0.3449	0.4614	0.564	0.6914	0.825	0.957	1.038	1.123	1.195	1.296	1.377	1.457	1.569	1.656	1.83	1.933	1.984	2.076	2.06	1.979	1.964	1.942	1.875	1.886	1.855	1.937	1.962	1.962	1.928	1.964	1.872	1.843	1.76	1.74	1.704	1.689	1.592
YDR250C	0.1581	0.1498	0.1304	0.1331	0.1403	0.1022	0.1284	0.1331	0.1426	0.1902	0.2686	0.3209	0.378	0.4184	0.4493	0.5492	0.6276	0.7156	0.8297	0.9676	1.094	1.341	1.476	1.607	1.655	1.728	1.823	1.857	1.835	1.888	1.94	2.014	2.087	2.066	2.033	2.028	1.919	1.888	1.94	1.888	1.888	1.883	1.883	1.945	1.935	1.847	1.816	1.747	1.785
YGL090W	0.2192	0.1966	0.2037	0.2087	0.2049	0.186	0.1955	0.2049	0.2277	0.2372	0.2903	0.3568	0.4156	0.4592	0.5655	0.7344	0.854	0.9204	1.036	1.18	1.315	1.344	1.463	1.535	1.695	1.714	1.765	1.793	1.903	1.881	2.04	2	2.116	2.165	2.27	2.308	2.277	2.146	2.114	2.089	2.084	2.017	1.951	1.975	1.966	1.898	1.884	1.818	1.668
YAR044W	0.2846	0.2841	0.2548	0.2556	0.2525	0.2277	0.2355	0.2231	0.2277	0.2773	0.3129	0.3857	0.4632	0.5205	0.6258	0.7141	0.8443	0.9465	1.032	1.134	1.267	1.393	1.51	1.639	1.695	1.698	1.75	1.82	1.941	1.981	2.039	2.091	2.242	2.237	2.163	2.099	2.144	2.054	2.031	1.938	1.93	1.927	1.895	1.854	1.754	1.802	1.749	1.721	1.724
YKL220C	0.3227	0.2999	0.2847	0.2685	0.2305	0.2197	0.2034	0.2224	0.2278	0.263	0.3091	0.3227	0.4041	0.4583	0.5234	0.6074	0.6481	0.762	0.8325	1.001	1.112	1.177	1.326	1.464	1.548	1.649	1.689	1.755	1.86	1.836	1.931	1.99	2.075	2.05	2.129	2.112	2.107	2.042	1.904	1.874	1.822	1.654	1.695	1.741	1.662	1.692	1.592	1.567	1.616
YDR072C	0.3018	0.2738	0.2675	0.2435	0.2347	0.2009	0.1867	0.2009	0.2115	0.2204	0.2542	0.2684	0.3111	0.4	0.4889	0.6062	0.7715	0.8604	1.06	1.193	1.332	1.399	1.452	1.467	1.605	1.619	1.657	1.671	1.803	1.859	1.879	1.941	1.993	2.03	1.973	1.884	1.907	1.95	1.84	1.774	1.751	1.794	1.883	1.817	1.817	1.831	1.806	1.835	1.778
YFR007W	0.2864	0.258	0.258	0.2374	0.2049	0.1961	0.1873	0.1828	0.2153	0.2197	0.2477	0.2846	0.3539	0.4114	0.5131	0.6193	0.7166	0.8522	0.9864	1.109	1.303	1.345	1.446	1.56	1.685	1.743	1.805	1.818	1.923	2.008	2.054	2.067	2.095	2.086	2.061	2.049	2.001	1.948	1.914	1.858	1.837	1.842	1.76	1.74	1.777	1.721	1.732	1.676	1.66
YGR017W	0.2336	0.2181	0.199	0.1706	0.1632	0.1558	0.1409	0.1187	0.1409	0.1632	0.1928	0.2448	0.3486	0.4525	0.5266	0.6156	0.6824	0.8011	0.8382	0.9197	0.9049	1.031	1.09	1.209	1.254	1.328	1.394	1.587	1.684	1.773	1.795	1.914	2.04	2.055	2.107	1.988	1.995	2.099	2.018	2.01	2.092	2.018	2.092	2.069	2.01	2.084	1.995	1.891	1.854
YHR104W	0.1331	0.1448	0.142	0.1339	0.1399	0.146	0.1673	0.216	0.2342	0.2738	0.3346	0.4289	0.5658	0.6632	0.7484	0.9126	1.019	1.144	1.183	1.256	1.278	1.342	1.393	1.621	1.667	1.822	1.813	1.917	1.904	1.904	1.78	1.844	1.85	1.944	1.95	2.133	2.139	2.16	2.126	2.114	2.099	2.093	1.962	1.977	1.938	1.977	1.898	1.795	1.801
YDR213W	0.1193	0.1055	0.09631	0.1068	0.1104	0.1274	0.1274	0.1552	0.1965	0.2342	0.2791	0.3481	0.4101	0.5132	0.5814	0.7223	0.8524	0.935	1.014	1.104	1.196	1.31	1.399	1.523	1.646	1.752	1.839	1.866	1.969	1.927	1.903	1.961	1.986	2.057	2.078	2.017	2.09	2.121	2.053	2.008	1.916	1.905	1.881	1.866	1.787	1.76	1.715	1.69	1.67
YCR006C	0.2469	0.2231	0.218	0.2107	0.2198	0.2143	0.1905	0.1905	0.2345	0.2491	0.3059	0.3719	0.4195	0.4818	0.6064	0.7328	0.8848	0.9801	1.037	1.174	1.306	1.376	1.429	1.467	1.504	1.585	1.641	1.717	1.794	1.794	1.845	1.991	2.057	2.039	1.982	1.986	1.977	2.039	1.935	1.925	1.977	1.977	1.907	1.911	1.792	1.764	1.746	1.728	1.742
YCR022C	0.1972	0.1884	0.1825	0.1783	0.1707	0.163	0.1893	0.1893	0.2265	0.2483	0.2921	0.3884	0.4289	0.4945	0.5941	0.6739	0.8063	0.9201	1.034	1.159	1.229	1.328	1.431	1.497	1.552	1.578	1.637	1.724	1.79	1.893	1.941	1.988	1.98	1.994	2.017	2.028	1.933	1.918	1.929	1.925	1.918	1.932	1.866	1.855	1.765	1.732	1.718	1.736	1.652
YBR232C	0.2252	0.2489	0.2292	0.2214	0.2183	0.2214	0.2277	0.2402	0.2191	0.237	0.2643	0.283	0.3174	0.3875	0.4585	0.5747	0.6768	0.7969	0.9903	1.098	1.194	1.234	1.301	1.439	1.541	1.513	1.584	1.673	1.797	1.839	1.843	1.806	1.849	1.889	1.867	1.83	1.858	1.803	1.806	1.809	1.769	1.72	1.705	1.655	1.717	1.729	1.664	1.605	1.575
YMR178W	0.1324	0.1225	0.1103	0.1359	0.1253	0.1147	0.1182	0.1407	0.1667	0.2341	0.253	0.3085	0.383	0.4693	0.5662	0.6892	0.727	0.8428	0.993	1.131	1.232	1.306	1.393	1.572	1.614	1.643	1.733	1.793	1.895	1.985	2.011	2.037	2.067	2.015	2.031	1.986	1.934	1.934	1.979	1.96	2.005	2.031	2.012	1.989	1.911	1.844	1.799	1.701	1.618
YLR428C	0.2084	0.2033	0.2029	0.2095	0.206	0.1808	0.1843	0.1974	0.2191	0.2452	0.2869	0.3191	0.4277	0.5329	0.5903	0.7059	0.8085	0.8981	1.059	1.21	1.307	1.409	1.432	1.496	1.599	1.608	1.593	1.625	1.782	1.898	1.985	2.04	2.11	2.126	2.177	2.142	2.136	2.139	2.081	2.04	2.085	2.088	2.033	2.011	1.915	1.838	1.758	1.671	1.565
YGL005C	0.1539	0.1477	0.1348	0.1432	0.1281	0.1457	0.1457	0.1608	0.1985	0.2311	0.3015	0.3442	0.397	0.4723	0.6306	0.711	0.8266	0.9296	1.083	1.226	1.364	1.467	1.588	1.668	1.713	1.761	1.776	1.764	1.847	1.927	1.922	1.96	1.992	2.025	2.08	1.987	1.93	1.985	1.99	1.967	1.94	1.995	1.945	1.937	1.92	1.902	1.849	1.824	1.731
YHR140W	0.1396	0.1374	0.1322	0.1284	0.126	0.1165	0.1077	0.1268	0.1364	0.1611	0.2082	0.2545	0.2952	0.347	0.4052	0.5225	0.5664	0.6932	0.8073	0.9182	1.095	1.179	1.266	1.454	1.553	1.584	1.702	1.696	1.777	1.804	1.78	1.755	1.771	1.743	1.777	1.746	1.687	1.669	1.647	1.659	1.656	1.607	1.585	1.613	1.647	1.666	1.681	1.662	1.702
YPR147C	0.1371	0.1443	0.1347	0.1237	0.1155	0.1155	0.1278	0.1237	0.132	0.1484	0.1862	0.257	0.3154	0.4117	0.5079	0.6247	0.7209	0.8288	0.8914	1.033	1.124	1.195	1.312	1.441	1.541	1.654	1.729	1.788	1.825	1.741	1.716	1.699	1.686	1.673	1.682	1.611	1.673	1.64	1.665	1.711	1.665	1.59	1.661	1.586	1.64	1.652	1.652	1.652	1.697
YLR210W	0.1617	0.185	0.183	0.1676	0.1676	0.1676	0.1568	0.1708	0.188	0.2202	0.2847	0.3674	0.5071	0.6037	0.7047	0.8412	0.9593	1.07	1.148	1.191	1.317	1.356	1.437	1.505	1.612	1.709	1.831	1.845	1.938	1.946	1.988	2.039	2.082	2.076	2.143	2.136	2.111	2.111	2.017	2.01	2.027	1.963	1.917	1.895	1.806	1.809	1.712	1.602	1.631
YLR271W	0.1804	0.1647	0.1676	0.1655	0.1843	0.1811	0.1811	0.1884	0.2322	0.2467	0.3092	0.3602	0.4737	0.5653	0.6746	0.7704	0.9318	1.067	1.192	1.287	1.389	1.492	1.58	1.598	1.687	1.716	1.771	1.848	1.903	1.943	1.995	1.958	2.039	2.051	2.084	2.088	2.049	2.008	2.049	2.023	1.986	1.928	1.891	1.879	1.894	1.864	1.775	1.782	1.764
YPL203W	0.1437	0.1272	0.1266	0.1349	0.1261	0.1437	0.1603	0.1564	0.1867	0.2082	0.2854	0.3157	0.3802	0.4407	0.5267	0.6255	0.7681	0.8111	0.902	0.9587	1.024	1.124	1.189	1.267	1.384	1.475	1.53	1.582	1.629	1.754	1.784	1.797	1.831	1.867	1.927	1.932	1.893	1.832	1.802	1.828	1.824	1.749	1.78	1.681	1.69	1.625	1.526	1.508	1.513
YMR230W	0.2692	0.2481	0.2399	0.2241	0.1906	0.1772	0.1822	0.1822	0.2257	0.2541	0.3026	0.403	0.4983	0.5685	0.6638	0.7775	0.9163	1.068	1.144	1.247	1.329	1.415	1.425	1.458	1.491	1.54	1.527	1.555	1.58	1.58	1.632	1.603	1.632	1.722	1.746	1.802	1.898	1.913	1.961	1.971	1.848	1.809	1.737	1.69	1.672	1.634	1.657	1.704	1.657
YHR043C	0.1918	0.168	0.1522	0.1592	0.1644	0.1539	0.1539	0.1357	0.1592	0.2009	0.2009	0.2244	0.3131	0.3862	0.501	0.608	0.6758	0.835	0.9315	1.038	1.096	1.169	1.221	1.383	1.451	1.519	1.639	1.808	1.881	2.012	2.02	2.02	2.114	2.08	2.004	2.022	1.936	1.936	1.947	1.97	1.926	1.91	1.847	1.9	1.847	1.774	1.683	1.659	1.636
YHR203C	0.2119	0.2282	0.2011	0.1723	0.1863	0.1863	0.1537	0.1817	0.2096	0.3307	0.3913	0.4472	0.6521	0.7127	0.7825	0.9129	0.9362	1.146	1.206	1.155	1.327	1.397	1.388	1.518	1.463	1.523	1.542	1.509	1.523	1.532	1.523	1.612	1.654	1.705	1.779	1.849	2.031	2.008	1.975	1.956	2.035	2.003	1.97	1.9	1.863	1.877	1.807	1.686	1.658
YNR048W	0.1342	0.1281	0.1475	0.1386	0.1413	0.1372	0.1561	0.1682	0.1803	0.1951	0.2368	0.2865	0.3552	0.4211	0.5274	0.6525	0.7776	0.857	0.9915	1.137	1.324	1.423	1.47	1.582	1.69	1.761	1.765	1.765	1.784	1.917	1.905	1.988	1.988	2.034	2.018	1.991	1.906	1.914	1.861	1.904	1.887	1.85	1.9	1.881	1.816	1.801	1.789	1.797	1.805
YCR028C	0.2543	0.216	0.2114	0.1902	0.1812	0.1758	0.1938	0.226	0.2763	0.3445	0.4306	0.5167	0.6171	0.7678	0.8163	0.9167	0.9849	1.062	1.13	1.234	1.189	1.249	1.317	1.331	1.381	1.405	1.383	1.446	1.484	1.493	1.584	1.661	1.679	1.715	1.81	1.846	1.837	1.832	1.837	1.842	1.878	1.819	1.805	1.868	1.891	1.796	1.796	1.751	1.801
YMR312W	0.5226	0.4853	0.4293	0.3999	0.3679	0.3573	0.3679	0.3679	0.3519	0.3999	0.4479	0.5119	0.5652	0.6079	0.6879	0.9279	0.9705	1.173	1.232	1.28	1.29	1.322	1.21	1.312	1.258	1.28	1.392	1.44	1.498	1.568	1.594	1.605	1.626	1.493	1.525	1.6	1.61	1.653	1.626	1.626	1.717	1.808	1.776	1.669	1.637	1.573	1.573	1.472	1.418
YOR189W	0.1415	0.1341	0.1415	0.1362	0.1317	0.1422	0.1422	0.1422	0.1826	0.2125	0.223	0.2739	0.3547	0.4011	0.482	0.5688	0.6496	0.7664	0.8367	0.8876	1.004	1.263	1.349	1.456	1.558	1.615	1.783	1.923	1.862	1.959	1.974	1.974	1.994	1.973	1.873	1.822	1.781	1.826	1.82	1.896	1.877	1.953	1.943	1.882	1.856	1.856	1.861	1.754	1.642
YOR005C	0.4255	0.3903	0.3668	0.3663	0.3371	0.3533	0.308	0.2691	0.2982	0.2917	0.3047	0.3566	0.3631	0.4441	0.4895	0.5867	0.7034	0.8201	0.8396	0.8979	1.031	1.219	1.29	1.4	1.504	1.789	2.003	2.052	2.081	2.162	2.156	2.097	2.026	2.016	2.136	2.107	2.084	2.055	2.156	2.11	2	1.896	1.913	1.848	1.854	1.666	1.595	1.546	1.452
YDR009W	0.1947	0.1909	0.1758	0.1651	0.1436	0.14	0.1364	0.1471	0.1878	0.2093	0.268	0.3589	0.439	0.5778	0.6807	0.7501	0.8816	0.9941	1.09	1.211	1.239	1.33	1.446	1.607	1.72	1.8	1.829	1.939	2.005	2.049	2.046	2.081	2.169	2.206	2.158	2.11	2.089	2.046	1.962	1.867	1.885	1.919	1.883	1.835	1.821	1.799	1.726	1.646	1.602
YLR450W	0.2271	0.2297	0.2351	0.2198	0.1946	0.2007	0.2076	0.232	0.2656	0.2778	0.3488	0.4236	0.5045	0.5633	0.6373	0.7335	0.8846	0.9533	1.046	1.159	1.286	1.373	1.435	1.463	1.599	1.649	1.698	1.797	1.849	1.907	1.96	1.951	1.966	1.963	1.907	1.91	1.904	1.934	1.962	1.968	2.039	2.076	2.039	1.984	1.885	1.796	1.799	1.672	1.558
YGR247W	0.2003	0.2132	0.1858	0.1871	0.1732	0.1593	0.1662	0.1841	0.1841	0.226	0.2638	0.3335	0.427	0.5385	0.643	0.7724	0.9396	1.027	1.184	1.302	1.372	1.448	1.507	1.601	1.719	1.758	1.832	1.918	1.998	2.113	2.044	2.092	2.141	2.158	2.102	2.085	1.995	2.013	1.978	1.925	1.901	1.933	1.908	1.904	1.858	1.806	1.778	1.69	1.644
YMR322C	0.1403	0.1598	0.1506	0.159	0.1508	0.1549	0.1508	0.1698	0.163	0.2242	0.2663	0.3356	0.4117	0.515	0.6413	0.6984	0.8166	0.8968	0.996	1.145	1.264	1.298	1.473	1.534	1.641	1.764	1.794	1.775	1.882	1.92	1.996	2.061	2.03	2.095	2.182	2.159	2.125	2.042	1.973	1.985	1.916	1.974	1.905	1.893	1.861	1.885	1.847	1.808	1.69
YBR012C	0.1115	0.1006	0.1012	0.09759	0.09759	0.1084	0.1003	0.1166	0.1694	0.1965	0.2657	0.3538	0.3768	0.4839	0.5815	0.7021	0.801	0.8918	0.9705	1.08	1.232	1.385	1.462	1.587	1.656	1.797	1.965	1.954	1.95	1.995	2.06	2.117	2.129	2.041	2.067	2.101	2.056	1.987	1.949	1.926	1.926	1.892	1.843	1.766	1.724	1.674	1.602	1.583	1.594
YOR173W	0.224	0.1867	0.1729	0.1684	0.1388	0.1293	0.09969	0.1091	0.1428	0.1724	0.2115	0.2614	0.3503	0.4446	0.5577	0.6278	0.7814	0.8999	1.023	1.146	1.265	1.35	1.487	1.556	1.669	1.769	1.887	1.941	1.98	2.01	2.104	2.056	2.011	1.967	1.978	1.972	2.022	1.967	1.956	1.951	1.966	1.975	1.897	1.803	1.758	1.813	1.734	1.64	1.545
YGR100W	0.1429	0.1534	0.1394	0.1295	0.1295	0.1295	0.1255	0.1295	0.1255	0.1394	0.1832	0.2012	0.239	0.3246	0.4123	0.5318	0.6333	0.7329	0.8823	0.9799	1.071	1.163	1.197	1.297	1.326	1.418	1.494	1.585	1.691	1.739	1.792	1.908	2	1.956	1.902	1.872	1.946	1.878	1.838	1.723	1.78	1.79	1.763	1.719	1.681	1.721	1.755	1.723	1.689
YER187W	0.1287	0.1339	0.1287	0.1324	0.1434	0.1471	0.1434	0.1434	0.163	0.1937	0.2133	0.255	0.3114	0.3862	0.5026	0.6142	0.7221	0.8336	0.9869	1.133	1.242	1.302	1.429	1.546	1.646	1.751	1.871	1.942	2.057	2.094	2.134	2.161	2.117	2.031	2.11	2.058	2.058	2.014	2.011	1.98	1.964	1.871	1.847	1.773	1.742	1.704	1.738	1.634	1.551
YOL042W	0.3424	0.3158	0.2927	0.2762	0.2279	0.2209	0.1956	0.1542	0.1726	0.1726	0.2025	0.2279	0.2647	0.29	0.3636	0.4695	0.5869	0.6191	0.7411	0.8101	0.9344	1.096	1.096	1.119	1.296	1.413	1.616	1.689	1.763	1.818	1.913	1.956	1.938	1.938	1.919	1.85	1.887	1.929	1.823	1.793	1.749	1.834	1.834	1.791	1.742	1.774	1.763	1.722	1.636
YBR145W	0.3174	0.3095	0.2645	0.2777	0.2437	0.204	0.204	0.2267	0.2437	0.2721	0.3202	0.4024	0.4959	0.5724	0.666	0.7368	0.8473	0.9607	1.023	1.148	1.199	1.284	1.352	1.408	1.474	1.525	1.496	1.629	1.746	1.873	2.018	2.086	2.213	2.341	2.426	2.264	2.176	2.077	2.055	1.981	1.924	1.822	1.845	1.8	1.794	1.7	1.635	1.624	1.612
YGL215W	0.2564	0.2512	0.2407	0.2332	0.2242	0.1644	0.1704	0.2302	0.2571	0.3349	0.4066	0.589	0.6996	0.873	1.017	1.172	1.328	1.528	1.561	1.722	1.749	1.773	1.806	1.812	1.806	1.845	1.788	1.833	1.905	1.917	1.994	2.006	2.006	2.063	2.063	2.129	2.108	1.946	1.914	1.946	1.851	1.884	1.74	1.767	1.767	1.761	1.683	1.668	1.564
YNR067C	1.181	1.102	1.025	1.049	0.953	0.8775	0.8065	0.7443	0.7073	0.7118	0.6629	0.6585	0.7206	0.7502	0.8006	0.8331	0.9041	0.9278	0.9574	0.9752	1.025	1.071	1.197	1.23	1.342	1.434	1.542	1.616	1.632	1.635	1.69	1.703	1.674	1.607	1.616	1.657	1.691	1.632	1.577	1.611	1.607	1.598	1.548	1.468	1.468	1.461	1.443	1.429	1.388
YDL133W	1.216	1.184	1.15	1.117	1.01	0.9402	0.8947	0.8194	0.7144	0.6601	0.6794	0.6846	0.7091	0.7792	0.8702	0.9455	1.045	1.056	1.121	1.136	1.217	1.266	1.422	1.518	1.693	1.795	1.919	1.889	1.94	1.956	1.975	1.894	1.859	1.819	1.894	1.916	1.844	1.768	1.754	1.733	1.704	1.613	1.567	1.487	1.457	1.401	1.346	1.282	1.292
YDL173W	0.9864	0.899	0.9254	0.9216	0.8443	0.8443	0.8158	0.7432	0.7314	0.6362	0.5744	0.6184	0.6291	0.6517	0.685	0.7468	0.8253	0.9038	0.9038	0.993	1.049	1.138	1.227	1.327	1.466	1.534	1.629	1.679	1.706	1.667	1.717	1.651	1.723	1.752	1.83	1.942	2.009	1.975	1.942	1.925	1.835	1.762	1.601	1.551	1.534	1.528	1.433	1.372	1.345
YDL142C	0.9791	0.972	0.9291	0.8617	0.8474	0.7331	0.6943	0.6677	0.6453	0.6412	0.6453	0.6657	0.7372	0.7433	0.8352	0.874	0.9536	1.052	1.111	1.18	1.25	1.293	1.384	1.525	1.589	1.674	1.691	1.75	1.75	1.819	1.823	1.899	1.987	2.095	2.118	2.118	2.064	1.973	1.919	1.848	1.783	1.777	1.766	1.754	1.783	1.734	1.615	1.615	1.523
YMR142C	0.9579	0.9524	0.9122	0.8992	0.8367	0.8523	0.8523	0.8054	0.7194	0.7194	0.7037	0.7663	0.8601	0.8914	0.9539	1.024	1.118	1.165	1.235	1.126	1.259	1.259	1.54	1.611	1.673	1.673	1.736	1.689	1.838	1.689	1.658	1.728	1.689	1.955	1.884	1.767	1.681	1.595	1.548	1.533	1.298	1.329	1.345	1.431	1.4	1.431	1.368	1.321	1.361
YHR138C	0.1062	0.1352	0.1255	0.1269	0.1269	0.1214	0.1462	0.1545	0.1627	0.2179	0.2896	0.4	0.5158	0.6068	0.7641	0.9296	1.048	1.167	1.313	1.349	1.448	1.473	1.514	1.672	1.812	1.843	1.997	2.096	2.292	2.306	2.32	2.35	2.331	2.276	2.276	2.165	2.132	2.118	2.088	2.107	2.113	1.958	1.983	2.027	1.881	1.716	1.6	1.525	1.52
YLR268W	0.206	0.1715	0.1849	0.1993	0.1825	0.1753	0.1873	0.1921	0.2402	0.2402	0.2642	0.2882	0.3074	0.3266	0.3579	0.3651	0.4179	0.4467	0.4924	0.5164	0.586	0.6869	0.7566	0.8334	0.8286	0.8526	0.9703	0.9943	1.028	1.052	1.093	1.21	1.307	1.335	1.4	1.4	1.472	1.467	1.415	1.419	1.383	1.371	1.491	1.525	1.578	1.66	1.66	1.708	1.833
YJL215C	0.1788	0.155	0.1391	0.1277	0.1022	0.1107	0.1107	0.1192	0.1618	0.2257	0.3321	0.413	0.4939	0.66	0.7409	0.8218	0.9708	1.056	1.171	1.337	1.461	1.546	1.712	1.682	1.818	1.81	1.908	1.933	2.103	2.061	2.223	2.176	2.227	2.21	2.15	2.086	2.155	2.057	1.98	1.954	1.848	1.805	1.72	1.563	1.512	1.499	1.443	1.32	1.329
YBL106C	0.2164	0.2125	0.1923	0.1874	0.1742	0.1836	0.1705	0.178	0.1686	0.2286	0.2829	0.3185	0.3953	0.5077	0.577	0.7532	0.8712	1.008	1.192	1.36	1.503	1.666	1.722	1.922	2.031	2.089	2.13	2.175	2.248	2.329	2.301	2.342	2.316	2.291	2.259	2.273	2.231	2.136	2.068	2.149	2.136	2.1	1.997	1.99	1.973	1.855	1.756	1.609	1.549
YNL058C	0.2886	0.266	0.246	0.2255	0.2109	0.1795	0.1754	0.2004	0.2046	0.2589	0.3048	0.3549	0.4509	0.5365	0.547	0.6597	0.7557	0.977	1.119	1.196	1.296	1.509	1.614	1.71	1.695	1.802	1.952	2.127	2.217	2.267	2.317	2.353	2.353	2.288	2.209	2.098	2.109	2.083	2.044	2.063	2.088	2.092	2.117	2.088	2.042	2.01	1.931	1.804	1.668
YOL153C	0.2153	0.1909	0.1624	0.1659	0.1526	0.1621	0.1516	0.1383	0.1545	0.2184	0.2613	0.3118	0.3881	0.4578	0.5874	0.7009	0.7906	0.8774	0.9994	1.073	1.213	1.316	1.415	1.564	1.666	1.753	1.839	1.898	1.944	2.01	1.941	2.005	2.018	1.986	1.972	1.956	1.939	1.936	1.952	1.912	1.879	1.883	1.8	1.747	1.786	1.667	1.624	1.687	1.614
YHL003C	0.2247	0.1961	0.1906	0.1867	0.1867	0.1517	0.1692	0.2101	0.2393	0.2684	0.3326	0.4114	0.4698	0.6186	0.7732	0.9746	1.243	1.421	1.579	1.745	1.751	1.739	1.786	1.803	1.762	1.864	2.06	2.197	2.323	2.355	2.343	2.433	2.375	2.264	2.235	2.253	2.247	2.127	2.037	1.981	1.94	1.832	1.748	1.622	1.681	1.745	1.681	1.608	1.596
YJR149W	0.7372	0.7501	0.7501	0.7206	0.6651	0.5986	0.5691	0.5838	0.5469	0.5099	0.5247	0.6023	0.6467	0.7021	0.728	0.8351	0.8499	0.9349	1.02	1.105	1.127	1.179	1.227	1.445	1.593	1.563	1.604	1.703	1.796	1.825	1.825	1.733	1.796	1.903	1.763	1.633	1.563	1.445	1.382	1.382	1.36	1.437	1.482	1.582	1.589	1.626	1.57	1.36	1.338
YNL070W	0.3052	0.2775	0.2713	0.2484	0.2299	0.2299	0.2061	0.251	0.251	0.2669	0.3013	0.3198	0.4043	0.4492	0.4307	0.436	0.4836	0.5179	0.5576	0.547	0.6554	0.7188	0.8483	0.9381	1.007	1.062	1.142	1.189	1.321	1.379	1.453	1.541	1.633	1.697	1.702	1.673	1.747	1.747	1.781	1.821	1.776	1.741	1.731	1.657	1.572	1.469	1.356	1.327	1.327
YKR044W	0.1101	0.1045	0.1109	0.1229	0.1478	0.1361	0.1361	0.1404	0.1697	0.1946	0.2194	0.2765	0.3292	0.4316	0.5457	0.6218	0.7593	0.9012	0.9787	1.093	1.223	1.337	1.481	1.595	1.693	1.773	1.871	1.952	2.025	2.009	1.935	1.919	1.912	1.972	1.878	1.845	1.877	1.889	1.868	1.892	1.814	1.83	1.782	1.805	1.826	1.821	1.78	1.716	1.72
YMR223W	0.1285	0.123	0.1155	0.1179	0.1257	0.1157	0.1235	0.1602	0.227	0.297	0.4027	0.5129	0.682	0.8255	0.969	1.054	1.193	1.318	1.469	1.585	1.703	1.802	1.93	2.03	2.059	2.064	2.06	2.075	2.123	2.164	2.153	2.208	2.226	2.189	2.142	2.06	2.038	1.994	1.964	1.919	1.922	1.922	1.897	1.82	1.747	1.63	1.553	1.428	1.387
YBR292C	0.1495	0.1481	0.1376	0.1261	0.1383	0.1261	0.1465	0.1627	0.1939	0.2061	0.2387	0.2821	0.3377	0.434	0.5099	0.5913	0.7228	0.8951	1.024	1.141	1.249	1.313	1.425	1.526	1.602	1.65	1.699	1.743	1.804	1.915	1.888	1.904	1.923	2.032	2.088	2.132	2.072	2.088	2.025	1.989	1.933	1.92	1.937	1.877	1.853	1.844	1.804	1.732	1.675
YKL159C	0.2735	0.24	0.2265	0.2218	0.2067	0.2168	0.2067	0.2269	0.2445	0.2975	0.3504	0.3983	0.4487	0.4966	0.6151	0.7008	0.7663	0.8697	1.003	1.132	1.308	1.422	1.573	1.749	1.86	1.931	1.964	2.039	2.055	2.092	2.14	2.168	2.153	2.125	2.095	2.032	2.075	1.961	1.923	1.918	1.994	1.999	2.037	1.891	1.881	1.737	1.686	1.573	1.47
YIL105C	0.4219	0.3993	0.3533	0.3528	0.3528	0.3146	0.2587	0.2646	0.2969	0.341	0.3469	0.4234	0.5292	0.6468	0.7527	0.8467	0.9379	1.141	1.211	1.288	1.429	1.555	1.605	1.761	1.811	1.861	1.932	1.943	1.893	1.914	1.914	1.958	1.976	1.982	1.937	1.943	1.943	1.882	1.782	1.693	1.673	1.591	1.611	1.623	1.667	1.596	1.591	1.561	1.561
YIL085C	0.2349	0.226	0.2122	0.2149	0.1955	0.1819	0.1653	0.1751	0.1916	0.2218	0.2655	0.3287	0.392	0.4892	0.5797	0.6837	0.8209	0.9347	1.072	1.176	1.26	1.343	1.483	1.627	1.735	1.832	1.943	2.061	2.135	2.159	2.159	2.146	2.073	2.079	1.985	1.941	1.977	1.951	1.867	1.907	1.9	1.881	1.874	1.818	1.727	1.714	1.663	1.58	1.592
YNL316C	0.3097	0.2955	0.2636	0.2452	0.2047	0.2111	0.1769	0.1663	0.2153	0.2537	0.2793	0.3283	0.3219	0.4051	0.5095	0.5692	0.6481	0.825	0.9593	1.128	1.236	1.335	1.503	1.593	1.618	1.716	1.836	1.895	1.934	1.961	1.995	2.023	2.057	1.949	2.021	2.027	1.891	1.94	1.951	1.857	1.936	1.863	1.848	1.857	1.774	1.755	1.789	1.68	1.605
YLR218C	0.4325	0.4197	0.4112	0.3849	0.3322	0.3768	0.3444	0.316	0.3484	0.3565	0.4011	0.5591	0.6442	0.7819	0.9035	1.025	1.134	1.248	1.22	1.203	1.22	1.349	1.442	1.531	1.617	1.702	1.779	1.795	1.856	1.916	2.026	2.042	2.131	2.139	2.155	2.01	1.941	1.762	1.661	1.548	1.568	1.511	1.58	1.572	1.572	1.633	1.588	1.527	1.475
YDR287W	0.233	0.2437	0.227	0.2355	0.2355	0.2253	0.2663	0.2253	0.2611	0.3175	0.3943	0.4506	0.5581	0.6656	0.8039	0.9012	1.039	1.167	1.295	1.459	1.505	1.531	1.659	1.679	1.71	1.777	1.669	1.649	1.751	1.823	1.772	1.838	1.792	1.854	1.946	1.915	1.767	1.828	1.71	1.864	1.782	1.772	1.761	1.741	1.7	1.633	1.439	1.413	1.352
YOR182C	0.2347	0.2285	0.2165	0.2213	0.2034	0.1811	0.152	0.2146	0.2616	0.3868	0.4918	0.6796	0.8317	1.008	1.127	1.243	1.37	1.37	1.411	1.4	1.44	1.527	1.587	1.616	1.686	1.674	1.721	1.699	1.706	1.692	1.674	1.768	1.681	1.733	1.844	1.862	1.909	1.909	1.952	2.063	2.093	1.981	1.934	1.905	1.842	1.688	1.659	1.56	1.514
YDL090C	0.3371	0.3336	0.3371	0.3295	0.3295	0.289	0.294	0.2712	0.2763	0.294	0.3295	0.3447	0.4081	0.4486	0.5576	0.6464	0.7173	0.7858	0.9429	1.006	1.143	1.189	1.239	1.326	1.399	1.376	1.392	1.376	1.417	1.475	1.468	1.457	1.475	1.556	1.561	1.556	1.485	1.463	1.432	1.483	1.455	1.437	1.437	1.414	1.404	1.412	1.407	1.366	1.407
YLR358C	0.9816	1.03	1.063	0.9984	0.9572	0.9315	0.8543	0.7668	0.6381	0.5301	0.4992	0.5403	0.5301	0.5609	0.5403	0.5712	0.5609	0.6227	0.6227	0.6124	0.6227	0.6639	0.6947	0.7565	0.8131	0.8234	0.9109	0.8594	0.8903	0.9881	0.9881	1.009	0.9984	0.9006	0.9315	0.9881	0.8903	0.916	0.7513	0.6999	0.7668	0.8543	0.844	0.9212	0.9726	1.029	1.158	1.122	1.003
YLR318W	1.105	0.9302	0.969	0.9635	1.063	0.9967	0.8638	0.7641	0.7973	0.7641	0.7973	0.6645	0.6645	0.7641	0.8638	0.8638	0.8638	0.8306	0.8306	0.8306	0.7973	0.8306	0.8306	0.8306	0.7309	0.7309	0.8306	0.8306	0.6645	0.7641	0.7973	0.9635	1.063	0.9967	0.9967	1.063	0.9635	0.8638	0.7641	0.6312	0.8306	0.8306	0.8638	0.897	0.9635	1.03	0.9967	0.7641	0.7641
YLR315W	0.4401	0.446	0.4695	0.4527	0.4359	0.4024	0.4359	0.4359	0.4863	0.4192	0.4695	0.5533	0.5869	0.6372	0.7881	0.8551	1.006	1.258	1.291	1.392	1.341	1.341	1.258	1.291	1.224	1.325	1.224	1.274	1.358	1.392	1.358	1.224	1.224	1.274	1.392	1.241	1.392	1.492	1.392	1.392	1.476	1.325	1.325	1.19	1.073	1.258	1.19	1.14	1.241
YDR078C	0.6625	0.64	0.6583	0.6429	0.5857	0.6071	0.5929	0.6071	0.65	0.6071	0.6071	0.5857	0.6429	0.6571	0.7143	0.7429	0.8929	0.9786	1.121	1.121	1.179	1.3	1.243	1.207	1.243	1.343	1.464	1.557	1.593	1.743	1.779	1.836	1.871	1.793	1.714	1.529	1.5	1.514	1.557	1.507	1.6	1.679	1.814	1.843	1.764	1.664	1.514	1.393	1.393
YIR025W	0.8343	0.8431	0.7416	0.7109	0.6189	0.4767	0.46	0.4098	0.3597	0.4015	0.4349	0.5102	0.6357	0.6942	0.7611	0.9033	0.9033	0.9953	1.138	1.087	1.263	1.28	1.422	1.489	1.589	1.447	1.572	1.506	1.598	1.556	1.648	1.564	1.656	1.673	1.564	1.422	1.305	1.322	1.388	1.405	1.439	1.564	1.564	1.664	1.648	1.581	1.539	1.455	1.363
YNL084C	0.6318	0.5596	0.4964	0.4642	0.4384	0.4126	0.3804	0.3159	0.3481	0.361	0.361	0.3739	0.361	0.4448	0.5286	0.5415	0.6124	0.7091	0.7929	0.8445	0.8187	0.8187	0.8896	0.9154	0.9605	0.9992	1.096	1.154	1.206	1.244	1.289	1.231	1.302	1.315	1.354	1.399	1.399	1.425	1.47	1.496	1.528	1.489	1.502	1.515	1.528	1.528	1.38	1.347	1.315
YLR312C	0.1195	0.1081	0.1247	0.1277	0.1618	0.1499	0.1529	0.1618	0.1663	0.1826	0.2212	0.2627	0.334	0.4156	0.5047	0.6576	0.7823	0.9441	1.06	1.179	1.331	1.421	1.484	1.551	1.615	1.674	1.747	1.777	1.9	1.959	1.998	1.998	2.04	2.023	2.002	1.943	1.964	1.909	1.891	1.854	1.815	1.802	1.786	1.756	1.786	1.756	1.747	1.747	1.765
YDR035W	0.153	0.1431	0.1569	0.1581	0.1843	0.1809	0.1809	0.187	0.2132	0.2334	0.2886	0.3114	0.3962	0.5132	0.6181	0.7695	0.8717	0.9504	1.07	1.193	1.28	1.373	1.441	1.537	1.663	1.73	1.812	1.859	1.979	2.058	2.113	2.072	2.142	2.125	2.121	2.002	1.935	1.947	1.979	1.897	1.874	1.862	1.845	1.813	1.749	1.664	1.675	1.632	1.606
YLR437C	0.188	0.1797	0.1708	0.1615	0.1615	0.1702	0.1579	0.176	0.2026	0.2473	0.3072	0.3555	0.4154	0.5171	0.5949	0.6851	0.8495	0.9332	1.085	1.265	1.387	1.486	1.597	1.62	1.742	1.787	1.808	1.837	1.882	1.885	1.936	1.942	1.966	2.008	2.005	1.981	2.026	1.987	1.985	1.964	1.904	1.886	1.939	1.939	1.942	1.876	1.822	1.765	1.726
YJR005W	0.207	0.1893	0.1972	0.1859	0.2056	0.1943	0.1774	0.1718	0.1943	0.2	0.2422	0.2648	0.3887	0.5042	0.5633	0.6534	0.7126	0.7943	0.9351	0.9745	1.034	1.076	1.163	1.262	1.436	1.459	1.442	1.501	1.611	1.651	1.698	1.645	1.639	1.71	1.704	1.721	1.682	1.676	1.611	1.589	1.535	1.558	1.493	1.543	1.501	1.538	1.56	1.577	1.49
YGR097W	0.2294	0.2193	0.2052	0.2238	0.2238	0.2174	0.2014	0.211	0.2398	0.2526	0.2462	0.275	0.3165	0.3965	0.4476	0.4732	0.5404	0.6203	0.7258	0.8505	0.9176	0.9656	1.119	1.173	1.285	1.314	1.404	1.439	1.544	1.525	1.573	1.592	1.672	1.57	1.608	1.65	1.695	1.714	1.64	1.512	1.535	1.509	1.416	1.365	1.458	1.532	1.611	1.643	1.557
YDL225W	0.2872	0.2516	0.2439	0.2442	0.2442	0.2481	0.2149	0.1895	0.1993	0.2286	0.2188	0.252	0.3223	0.336	0.4454	0.5001	0.5606	0.6446	0.7501	0.799	0.924	0.9689	1.086	1.09	1.219	1.209	1.293	1.41	1.434	1.414	1.543	1.586	1.645	1.625	1.563	1.617	1.627	1.53	1.451	1.393	1.418	1.373	1.319	1.348	1.416	1.416	1.504	1.444	1.483
YFL027C	0.3568	0.3373	0.3287	0.3151	0.2521	0.2224	0.2002	0.2076	0.215	0.2076	0.2298	0.2929	0.341	0.4004	0.4782	0.5931	0.708	0.8687	0.9923	1.097	1.254	1.4	1.509	1.588	1.655	1.703	1.899	1.921	1.959	2.003	2.081	2.051	2.081	1.921	1.933	1.955	1.951	1.877	1.87	1.858	1.91	1.892	1.873	1.799	1.762	1.736	1.703	1.636	1.632
YPL101W	0.1078	0.09307	0.1021	0.1038	0.1151	0.08917	0.1054	0.1297	0.1556	0.1654	0.2108	0.2302	0.261	0.3226	0.4572	0.5756	0.6534	0.715	0.7977	0.8804	0.942	0.9209	0.9939	1.081	1.154	1.268	1.36	1.433	1.497	1.497	1.522	1.594	1.553	1.529	1.482	1.471	1.449	1.464	1.419	1.409	1.336	1.409	1.404	1.425	1.394	1.338	1.362	1.48	1.438
YAL048C	0.3197	0.306	0.3007	0.2936	0.2399	0.2006	0.204	0.2085	0.2309	0.2387	0.2567	0.3037	0.3575	0.4125	0.4842	0.5201	0.5996	0.6467	0.7509	0.8518	0.8989	0.9426	0.9639	1.058	1.141	1.141	1.178	1.203	1.253	1.286	1.256	1.264	1.254	1.21	1.251	1.272	1.298	1.265	1.251	1.261	1.232	1.224	1.221	1.209	1.191	1.245	1.286	1.376	1.347
YHR111W	0.1829	0.1756	0.1463	0.1568	0.1463	0.1254	0.1254	0.1463	0.1672	0.2195	0.2508	0.2822	0.3344	0.4076	0.4598	0.5748	0.6166	0.6793	0.7733	0.8256	0.9771	1.04	1.129	1.212	1.312	1.411	1.479	1.521	1.521	1.458	1.494	1.463	1.453	1.557	1.484	1.531	1.526	1.458	1.442	1.421	1.317	1.259	1.332	1.332	1.4	1.285	1.186	1.17	1.217
YDL046W	0.145	0.1514	0.1639	0.1499	0.1302	0.146	0.1618	0.1713	0.1878	0.1807	0.2225	0.2833	0.3575	0.4475	0.5658	0.6645	0.786	0.8949	1.049	1.18	1.334	1.439	1.526	1.632	1.709	1.721	1.731	1.737	1.746	1.842	1.851	1.903	1.935	1.986	2.034	2.091	2.015	1.996	1.96	1.941	1.896	1.839	1.842	1.845	1.915	1.881	1.852	1.814	1.798
YJR030C	0.2493	0.2289	0.2289	0.2336	0.2032	0.2032	0.2126	0.2196	0.2453	0.2546	0.2966	0.3691	0.4275	0.4975	0.5769	0.647	0.7895	0.911	1.06	1.182	1.324	1.425	1.647	1.733	1.775	1.759	1.785	1.806	1.815	1.74	1.707	1.799	1.929	1.957	2.079	2.1	2.121	2.13	2.088	1.932	1.904	1.778	1.785	1.78	1.7	1.614	1.635	1.63	1.602
YLR401C	0.1133	0.113	0.1052	0.09966	0.09675	0.09966	0.1062	0.1324	0.1426	0.1753	0.2568	0.3215	0.4124	0.4903	0.5914	0.7441	0.8809	0.9689	1.141	1.282	1.396	1.49	1.529	1.662	1.72	1.704	1.672	1.727	1.773	1.883	1.854	1.877	1.965	2.014	2.008	1.968	1.942	1.903	1.916	1.906	1.893	1.851	1.916	1.874	1.877	1.792	1.708	1.695	1.695
YKR074W	0.5857	0.6158	0.6693	0.6598	0.6024	0.5928	0.5068	0.5068	0.5068	0.4112	0.4112	0.4494	0.4972	0.5164	0.6024	0.5833	0.612	0.6598	0.7458	0.765	0.9084	0.8988	0.9371	1.109	1.109	1.128	1.176	1.281	1.396	1.396	1.482	1.606	1.645	1.731	1.654	1.549	1.597	1.511	1.406	1.348	1.339	1.272	1.463	1.463	1.396	1.291	1.186	1.09	1.052
YMR115W	0.3091	0.3003	0.3018	0.2776	0.2734	0.2587	0.2355	0.2503	0.2566	0.2608	0.3197	0.3827	0.4269	0.4942	0.5426	0.6709	0.7949	0.8517	0.9758	1.138	1.268	1.43	1.531	1.523	1.661	1.672	1.72	1.733	1.695	1.661	1.809	1.823	1.928	1.899	1.895	1.985	1.962	1.949	1.939	1.846	1.819	1.83	1.802	1.836	1.806	1.727	1.708	1.701	1.672
YDR056C	0.1199	0.106	0.1472	0.1454	0.1382	0.1346	0.119	0.1466	0.1623	0.1502	0.1695	0.2308	0.3077	0.4435	0.5325	0.6599	0.7957	0.9315	1.04	1.132	1.139	1.328	1.464	1.513	1.567	1.695	1.81	1.984	2.012	1.993	2.059	2.108	2.082	2.052	1.963	1.959	1.989	1.977	2.016	1.997	2.004	2.046	1.983	1.884	1.864	1.768	1.733	1.733	1.684
YDL162C	0.8653	0.8141	0.8168	0.8089	0.7456	0.6527	0.5795	0.5182	0.4767	0.4351	0.3778	0.4252	0.447	0.4885	0.5301	0.5716	0.6072	0.6487	0.7318	0.8089	0.8861	0.9988	1.143	1.262	1.436	1.487	1.677	1.796	1.847	1.818	1.853	1.798	1.849	1.788	1.746	1.808	1.863	1.766	1.843	1.77	1.764	1.816	1.677	1.687	1.77	1.693	1.74	1.669	1.592
YDR340W	0.8136	0.7119	0.6158	0.5811	0.5278	0.4019	0.3584	0.3148	0.3341	0.3874	0.4068	0.4213	0.4649	0.4988	0.6053	0.6295	0.6295	0.6634	0.77	0.8523	1.022	1.09	1.288	1.501	1.617	1.646	1.84	1.831	1.869	1.84	1.927	1.952	2.082	1.966	2.073	2.034	2.01	1.956	2.019	1.952	1.971	1.84	1.816	1.787	1.734	1.709	1.671	1.545	1.462
YMR299C	0.1847	0.1672	0.1782	0.1722	0.1639	0.1583	0.1444	0.1667	0.1917	0.1917	0.2389	0.3139	0.3667	0.4889	0.5694	0.6972	0.7972	0.8389	0.9305	0.9972	1.031	1.108	1.094	1.242	1.4	1.414	1.508	1.586	1.608	1.783	1.817	1.825	1.858	1.911	1.981	2.08	2.005	1.911	1.803	1.911	1.819	1.697	1.603	1.631	1.692	1.706	1.692	1.731	1.731
YNR040W	0.1912	0.1888	0.1872	0.1895	0.1775	0.169	0.1605	0.1724	0.1963	0.2407	0.2663	0.3278	0.4097	0.5139	0.5958	0.6999	0.8365	0.9151	1.002	1.106	1.171	1.308	1.398	1.436	1.559	1.704	1.815	1.997	2.093	2.172	2.262	2.387	2.387	2.366	2.342	2.276	2.276	2.223	2.095	2.057	2.033	1.938	1.864	1.798	1.743	1.705	1.676	1.547	1.484
YPL179W	0.07369	0.08842	0.09334	0.1011	0.1221	0.1263	0.1516	0.1558	0.1642	0.2893	0.3351	0.4391	0.5312	0.6063	0.7104	0.7976	0.8644	1.015	1.115	1.215	1.323	1.441	1.537	1.575	1.579	1.575	1.638	1.655	1.596	1.688	1.734	1.759	1.725	1.683	1.637	1.721	1.646	1.529	1.525	1.567	1.534	1.584	1.592	1.575	1.608	1.587	1.533	1.558	1.512
YDL009C	0.2529	0.2317	0.1992	0.1918	0.1629	0.1708	0.1708	0.1944	0.2548	0.3468	0.4177	0.4834	0.5753	0.7119	0.7723	0.8275	0.9825	1.053	1.224	1.316	1.35	1.442	1.568	1.574	1.634	1.639	1.689	1.736	1.71	1.721	1.708	1.723	1.739	1.734	1.763	1.815	1.771	1.739	1.744	1.718	1.658	1.608	1.581	1.526	1.521	1.458	1.332	1.256	1.224
YNL100W	0.3876	0.355	0.34	0.3235	0.3177	0.3118	0.2652	0.2361	0.2623	0.2885	0.3206	0.341	0.443	0.5537	0.6353	0.7431	0.8131	0.9209	1.078	1.116	1.192	1.306	1.393	1.469	1.495	1.51	1.603	1.679	1.711	1.731	1.833	1.839	1.775	1.886	1.827	1.751	1.623	1.559	1.507	1.594	1.376	1.376	1.413	1.489	1.457	1.527	1.425	1.483	1.44
YML048W-A	0.2949	0.2898	0.2415	0.2287	0.207	0.1805	0.1757	0.1757	0.1805	0.2022	0.2142	0.2359	0.2792	0.349	0.4429	0.5151	0.7341	0.8954	1.025	1.151	1.3	1.408	1.521	1.497	1.574	1.605	1.666	1.762	1.779	1.844	1.894	1.873	1.88	1.863	1.82	1.82	1.716	1.656	1.678	1.769	1.791	1.709	1.666	1.764	1.846	1.808	1.721	1.695	1.733
YJL120W	0.2472	0.2223	0.2057	0.2048	0.1665	0.1555	0.1807	0.184	0.2015	0.2519	0.2913	0.3691	0.4622	0.5399	0.6319	0.7535	0.8378	0.9506	1.057	1.117	1.217	1.299	1.419	1.512	1.584	1.644	1.736	1.764	1.842	1.909	1.915	1.947	1.952	1.969	1.991	1.928	1.892	1.892	1.918	1.942	1.928	1.917	1.959	1.896	1.924	1.885	1.875	1.783	1.723
YNL053W	0.1752	0.188	0.1781	0.1685	0.1526	0.1743	0.1743	0.1985	0.1918	0.2386	0.2786	0.3503	0.4029	0.4796	0.5605	0.6756	0.7465	0.855	0.9534	1.092	1.219	1.311	1.373	1.503	1.601	1.676	1.657	1.698	1.776	1.832	1.85	1.828	1.863	1.955	1.961	1.908	1.898	1.886	1.969	1.969	1.927	1.874	1.877	1.908	1.936	1.862	1.813	1.831	1.803
YJR088C	0.4093	0.4287	0.4118	0.3615	0.2935	0.2807	0.2679	0.2594	0.2254	0.2169	0.2722	0.302	0.3317	0.404	0.4678	0.5274	0.5869	0.6762	0.774	0.8761	0.9952	1.067	1.153	1.255	1.382	1.45	1.548	1.569	1.62	1.663	1.671	1.62	1.591	1.493	1.548	1.54	1.433	1.463	1.48	1.506	1.557	1.438	1.459	1.514	1.501	1.446	1.446	1.484	1.599
YFR057W	0.104	0.1475	0.1418	0.1378	0.1441	0.1441	0.154	0.1801	0.1639	0.1711	0.244	0.3134	0.3728	0.4548	0.5277	0.6358	0.797	0.9185	1.03	1.175	1.267	1.401	1.478	1.583	1.652	1.761	1.841	1.914	1.957	2.062	2.068	2.049	2.013	1.936	1.949	1.962	1.942	1.879	1.902	1.898	1.951	1.889	1.876	1.787	1.8	1.778	1.662	1.607	1.649
YDR385W	0.1144	0.1154	0.1161	0.1204	0.1308	0.1308	0.145	0.1421	0.1526	0.181	0.2265	0.2862	0.3459	0.4018	0.5269	0.6217	0.7335	0.7998	0.9249	1.058	1.176	1.208	1.31	1.376	1.411	1.394	1.363	1.342	1.384	1.348	1.366	1.502	1.554	1.634	1.718	1.749	1.819	1.837	1.837	1.845	1.898	1.867	1.821	1.772	1.758	1.705	1.697	1.638	1.669
YLR209C	0.1713	0.1624	0.1477	0.1522	0.1373	0.1266	0.1415	0.1628	0.1734	0.2032	0.25	0.316	0.4214	0.5161	0.6288	0.764	0.88	0.9778	1.058	1.101	1.203	1.262	1.37	1.468	1.599	1.679	1.759	1.791	1.94	1.947	1.994	2.012	2.045	2.104	2.078	1.979	1.982	1.95	1.9	1.885	1.86	1.831	1.821	1.745	1.741	1.755	1.75	1.678	1.704
YDL023C	0.4098	0.3643	0.3529	0.3578	0.3513	0.3253	0.2992	0.27	0.2797	0.2862	0.3188	0.3513	0.3708	0.3838	0.4814	0.5887	0.644	0.6863	0.7904	0.9498	1.047	1.067	1.207	1.324	1.421	1.457	1.421	1.552	1.682	1.62	1.682	1.639	1.672	1.691	1.691	1.665	1.74	1.704	1.724	1.685	1.672	1.672	1.659	1.535	1.578	1.682	1.708	1.688	1.62
YGL041C	0.1451	0.1391	0.1551	0.1465	0.133	0.1201	0.1137	0.1272	0.1373	0.1408	0.1673	0.2309	0.2674	0.3446	0.4782	0.5991	0.7263	0.8535	1.012	1.176	1.256	1.263	1.398	1.471	1.608	1.648	1.716	1.836	1.907	1.869	1.859	1.836	1.786	1.729	1.689	1.662	1.668	1.651	1.567	1.617	1.627	1.623	1.728	1.781	1.825	1.852	1.781	1.768	1.708
YCR107W	0.2208	0.2214	0.2073	0.1937	0.1777	0.1484	0.1573	0.1866	0.1839	0.2159	0.2577	0.3021	0.4211	0.5206	0.6299	0.7481	0.8512	1.008	1.131	1.179	1.25	1.336	1.43	1.555	1.597	1.744	1.876	2.017	2.084	2.132	2.151	2.219	2.183	2.171	2.139	2.084	2.066	2.056	2.056	2.024	2.004	1.975	1.975	2.013	1.956	1.824	1.814	1.782	1.748
YJL045W	0.1166	0.1463	0.1357	0.1306	0.1385	0.128	0.1319	0.1463	0.1424	0.1986	0.2665	0.3305	0.4311	0.503	0.6153	0.6937	0.7982	0.9263	1.02	1.076	1.225	1.286	1.45	1.529	1.595	1.681	1.779	1.851	1.956	1.948	1.944	1.93	1.96	1.94	1.918	1.934	1.911	1.907	1.9	1.846	1.88	1.838	1.778	1.816	1.836	1.809	1.809	1.753	1.723
YOR156C	0.2049	0.1798	0.1631	0.1624	0.1454	0.1398	0.1341	0.1568	0.1681	0.1945	0.2096	0.2361	0.2587	0.2965	0.3343	0.4174	0.5175	0.6063	0.6572	0.729	0.8348	0.9443	1.026	1.075	1.175	1.284	1.339	1.339	1.479	1.568	1.722	1.745	1.773	1.885	1.966	1.894	1.862	1.753	1.736	1.762	1.679	1.679	1.673	1.683	1.671	1.704	1.738	1.766	1.673
YGR123C	0.1286	0.1078	0.1102	0.1155	0.105	0.1111	0.1242	0.1303	0.1679	0.1811	0.2117	0.2668	0.3184	0.3805	0.5012	0.6079	0.8003	0.9787	1.071	1.225	1.369	1.478	1.608	1.667	1.712	1.801	1.855	1.921	1.921	1.924	1.982	1.985	2.062	2.034	2.017	2.055	2.027	1.985	1.982	1.944	2.01	1.972	1.894	1.918	1.867	1.849	1.787	1.684	1.677
YLR266C	0.1427	0.1442	0.154	0.1395	0.1545	0.176	0.1577	0.176	0.1867	0.2114	0.2897	0.368	0.4292	0.5515	0.6555	0.7703	0.8991	0.9849	1.118	1.247	1.325	1.403	1.561	1.669	1.81	1.842	1.94	1.961	2.058	2.058	2.054	2	2.014	2.039	2.107	2.083	2.032	2.021	2.021	2.004	1.943	1.908	1.937	1.923	1.901	1.901	1.854	1.826	1.765
YER071C	0.08607	0.09836	0.08743	0.09133	0.1007	0.1171	0.1288	0.171	0.192	0.2178	0.3068	0.3349	0.4075	0.4801	0.5691	0.6932	0.8197	0.8876	1.037	1.185	1.274	1.379	1.438	1.501	1.632	1.649	1.686	1.843	1.895	1.92	1.988	1.951	2.061	2.096	2.075	2.049	2.112	2.122	2.096	2.059	2.063	2.021	2.026	1.974	1.981	1.977	1.925	1.78	1.766
YPL192C	0.0525	0.06056	0.06023	0.06488	0.07326	0.08651	0.104	0.1305	0.1737	0.2044	0.2477	0.3133	0.3914	0.4479	0.5044	0.5826	0.7172	0.8393	0.9307	0.9656	1.04	1.153	1.275	1.37	1.37	1.418	1.557	1.635	1.665	1.687	1.709	1.887	1.918	1.927	1.888	1.927	1.914	1.857	1.701	1.696	1.64	1.74	1.674	1.644	1.618	1.566	1.596	1.614	1.531
YJL093C	0.3134	0.2888	0.2589	0.2452	0.2297	0.2076	0.2076	0.1855	0.2076	0.2336	0.2595	0.314	0.3672	0.4619	0.5268	0.5813	0.7123	0.7889	0.8953	1.013	1.074	1.23	1.36	1.432	1.562	1.688	1.804	1.937	1.996	2.045	2.047	2.094	2.041	1.945	1.866	1.85	1.866	1.885	1.935	1.881	1.992	2.057	2.018	1.979	1.99	1.853	1.876	1.77	1.678
YJL016W	0.2444	0.2214	0.2207	0.1922	0.1797	0.1702	0.1607	0.1762	0.2042	0.2137	0.2633	0.2913	0.3378	0.4029	0.49	0.5646	0.6727	0.7843	0.8709	1.02	1.131	1.218	1.292	1.345	1.438	1.476	1.513	1.523	1.544	1.588	1.603	1.625	1.699	1.661	1.711	1.692	1.658	1.683	1.649	1.599	1.609	1.609	1.59	1.618	1.628	1.609	1.603	1.606	1.51
YOR171C	0.1485	0.1543	0.1511	0.1444	0.134	0.1295	0.1236	0.1281	0.1132	0.134	0.2487	0.3187	0.4229	0.5078	0.5777	0.7311	0.88	0.9738	1.088	1.169	1.339	1.492	1.547	1.607	1.642	1.842	1.971	2.041	2.052	2.092	2.167	2.29	2.17	2.094	2.058	1.994	1.994	1.924	1.834	1.781	1.791	1.766	1.811	1.745	1.715	1.705	1.65	1.601	1.526
YHL008C	0.3212	0.2937	0.2549	0.2753	0.2185	0.1967	0.1704	0.1879	0.2272	0.2666	0.2578	0.3321	0.4064	0.4894	0.5812	0.6249	0.7429	0.9439	1.009	1.101	1.193	1.333	1.451	1.652	1.669	1.822	1.87	1.936	1.98	2.102	2.036	2.172	2.08	2.098	2.05	2.106	2.106	2.063	1.953	1.993	2.001	2.032	1.923	1.857	1.866	1.766	1.792	1.744	1.63
YOR235W	0.1851	0.2063	0.2116	0.2229	0.2305	0.238	0.2569	0.3249	0.3778	0.4194	0.5214	0.6234	0.7594	0.8615	0.9975	1.115	1.277	1.322	1.451	1.485	1.662	1.636	1.662	1.602	1.738	1.61	1.67	1.568	1.568	1.636	1.67	1.576	1.678	1.659	1.625	1.727	1.678	1.723	1.749	1.81	1.768	1.817	1.776	1.749	1.791	1.746	1.678	1.67	1.568
YCR095C	0.2708	0.2791	0.254	0.2465	0.2754	0.2701	0.2701	0.236	0.2701	0.3252	0.3882	0.4327	0.5403	0.6609	0.7868	0.8681	1.007	1.178	1.269	1.377	1.542	1.668	1.707	1.776	1.77	1.799	1.799	1.731	1.741	1.755	1.707	1.718	1.81	1.823	1.783	1.744	1.736	1.726	1.734	1.681	1.663	1.668	1.634	1.658	1.755	1.697	1.647	1.584	1.571
YJR003C	0.1886	0.1716	0.164	0.1659	0.1617	0.1395	0.168	0.1648	0.1786	0.2071	0.2504	0.3117	0.391	0.4671	0.5569	0.6763	0.7777	0.8633	0.95	1.098	1.188	1.339	1.46	1.546	1.676	1.763	1.781	1.821	1.849	1.871	1.951	2.012	2.023	2.048	2.102	2.048	2.041	1.987	1.911	1.914	1.881	1.827	1.856	1.802	1.781	1.759	1.746	1.743	1.713
YNR070W	0.1236	0.1273	0.1061	0.1113	0.1038	0.1038	0.1241	0.1316	0.1487	0.2161	0.2503	0.3455	0.4172	0.4782	0.5488	0.6429	0.7617	0.8387	0.9467	1.052	1.21	1.343	1.435	1.458	1.574	1.669	1.73	1.767	1.855	1.885	2	2.061	2.071	2.101	2.087	2.056	2.056	1.998	1.947	1.91	1.869	1.845	1.778	1.754	1.717	1.731	1.663	1.637	1.6
YOR165W	0.1517	0.1423	0.1497	0.1383	0.145	0.1517	0.1633	0.1683	0.18	0.185	0.2217	0.2517	0.3233	0.375	0.4367	0.52	0.6234	0.675	0.7634	0.8517	0.9917	1.107	1.278	1.388	1.523	1.628	1.655	1.723	1.802	1.842	1.837	1.962	1.982	2.122	2.188	2.225	2.178	2.23	2.127	2.085	2.095	2.002	1.918	1.867	1.84	1.835	1.857	1.712	1.638
YCR106W	0.161	0.1429	0.1479	0.1481	0.1481	0.1481	0.1649	0.1481	0.1761	0.2008	0.2468	0.3029	0.387	0.479	0.5698	0.7246	0.8682	0.9904	1.114	1.251	1.377	1.473	1.505	1.541	1.675	1.766	1.825	1.895	1.965	2	2.115	2.12	2.107	2.096	2.096	2.061	2.057	1.976	1.937	1.972	1.941	1.941	1.896	1.906	1.899	1.871	1.787	1.769	1.688
YIL069C	0.5721	0.4851	0.4424	0.425	0.3465	0.2811	0.2354	0.2615	0.3008	0.3334	0.425	0.4707	0.5754	0.6473	0.6669	0.6669	0.8238	0.9219	1.026	0.9873	0.9611	1.026	1.203	1.216	1.196	1.242	1.36	1.53	1.491	1.55	1.517	1.602	1.51	1.543	1.608	1.72	1.628	1.615	1.706	1.837	1.791	1.667	1.635	1.648	1.759	1.589	1.667	1.654	1.693
YKR088C	0.1817	0.1724	0.1544	0.1608	0.1424	0.1323	0.1296	0.1332	0.1645	0.1902	0.2086	0.2554	0.3124	0.4374	0.5127	0.6064	0.7727	0.8674	0.9776	1.091	1.154	1.333	1.443	1.484	1.628	1.735	1.801	1.895	1.91	1.961	1.98	1.952	1.914	1.989	1.936	1.882	1.828	1.86	1.8	1.86	1.765	1.781	1.806	1.825	1.768	1.787	1.746	1.702	1.67
YLR235C	0.4956	0.4238	0.4272	0.415	0.3125	0.2685	0.3125	0.3222	0.3222	0.332	0.3222	0.3662	0.4394	0.5419	0.6445	0.7763	0.8056	0.8983	0.9276	0.9813	0.9813	0.996	0.9862	1.118	1.191	1.343	1.382	1.382	1.401	1.435	1.479	1.45	1.474	1.484	1.523	1.582	1.621	1.557	1.699	1.636	1.626	1.655	1.719	1.719	1.728	1.597	1.567	1.528	1.509
YIR002C	0.417	0.3801	0.3695	0.362	0.3499	0.2715	0.2413	0.2594	0.2654	0.2715	0.2896	0.3137	0.371	0.4223	0.4947	0.5852	0.6817	0.7541	0.8506	0.917	0.9532	1.05	1.107	1.056	1.188	1.261	1.403	1.559	1.566	1.68	1.801	1.777	1.891	1.915	1.952	1.952	1.94	2.063	2.102	2.03	2.03	1.967	1.921	1.927	1.882	1.831	1.819	1.78	1.78
YOR058C	0.162	0.1592	0.1573	0.1397	0.1023	0.1121	0.1007	0.1267	0.1478	0.1527	0.2014	0.2485	0.2761	0.2924	0.3573	0.4012	0.4775	0.5263	0.6172	0.7017	0.8414	0.9323	1.07	1.187	1.277	1.325	1.379	1.459	1.538	1.587	1.582	1.636	1.652	1.78	1.759	1.738	1.68	1.738	1.67	1.654	1.546	1.579	1.546	1.509	1.413	1.386	1.364	1.296	1.21
YJL218W	0.2382	0.2345	0.1954	0.1885	0.1675	0.1152	0.1256	0.1256	0.1152	0.157	0.1989	0.2303	0.3193	0.4083	0.4502	0.5025	0.5915	0.6491	0.78	0.8742	0.958	1.016	1.115	1.105	1.298	1.298	1.319	1.424	1.57	1.654	1.822	1.796	1.754	1.722	1.79	1.816	1.785	1.638	1.644	1.707	1.769	1.67	1.612	1.539	1.56	1.45	1.45	1.377	1.303
YMR173W-A	0.1617	0.137	0.131	0.1268	0.1214	0.1268	0.1359	0.1504	0.1721	0.1938	0.2355	0.2717	0.2989	0.3677	0.5054	0.6123	0.7518	0.8387	1.029	1.172	1.288	1.344	1.437	1.511	1.645	1.714	1.815	1.879	1.984	2.089	2.185	2.212	2.235	2.199	2.208	2.163	2.103	2.002	2.034	1.909	1.937	1.891	1.868	1.873	1.855	1.79	1.85	1.721	1.679
YNL198C	0.2543	0.3092	0.2712	0.2673	0.2034	0.215	0.2557	0.2557	0.2906	0.3662	0.4185	0.4824	0.5812	0.6161	0.6916	0.7614	0.773	0.8834	0.9648	0.988	1.087	1.197	1.203	1.29	1.313	1.389	1.499	1.511	1.546	1.558	1.581	1.517	1.517	1.447	1.569	1.546	1.558	1.529	1.662	1.616	1.685	1.645	1.61	1.656	1.732	1.598	1.668	1.581	1.47
YOR085W	0.1727	0.1667	0.1767	0.1718	0.1616	0.1837	0.2212	0.2705	0.3198	0.3726	0.4474	0.5376	0.5903	0.6856	0.7588	0.837	0.9476	1.043	1.074	1.184	1.194	1.252	1.312	1.317	1.339	1.414	1.504	1.526	1.506	1.536	1.638	1.638	1.643	1.553	1.591	1.591	1.586	1.531	1.477	1.499	1.569	1.569	1.649	1.739	1.655	1.757	1.773	1.71	1.693
YHR134W	0.1741	0.2025	0.1793	0.1899	0.1899	0.1808	0.1899	0.208	0.1989	0.208	0.2486	0.3074	0.4295	0.4792	0.5832	0.6962	0.8544	0.8725	0.9539	1.067	1.252	1.316	1.41	1.514	1.682	1.75	1.731	1.741	1.772	1.772	1.745	1.691	1.727	1.7	1.709	1.718	1.659	1.623	1.668	1.632	1.695	1.528	1.487	1.487	1.487	1.429	1.42	1.41	1.447
YDR171W	0.1591	0.1794	0.1686	0.1491	0.1282	0.1445	0.1491	0.1701	0.1794	0.2214	0.275	0.3379	0.3962	0.4754	0.5174	0.6828	0.783	0.9159	0.9904	1.177	1.247	1.496	1.491	1.578	1.61	1.78	1.727	1.89	1.811	1.853	1.804	1.862	1.755	1.792	1.655	1.638	1.743	1.86	1.848	1.885	1.843	1.813	1.776	1.645	1.582	1.557	1.494	1.519	1.508
YPL099C	0.1125	0.102	0.1202	0.1332	0.1207	0.1168	0.1168	0.1299	0.1641	0.1595	0.1975	0.2658	0.3511	0.4278	0.5171	0.607	0.7651	0.8419	0.9358	1.004	1.14	1.243	1.337	1.426	1.533	1.631	1.686	1.707	1.707	1.728	1.707	1.69	1.673	1.664	1.707	1.725	1.661	1.639	1.66	1.635	1.652	1.574	1.566	1.549	1.528	1.498	1.494	1.503	1.499
YKR100C	0.2029	0.2054	0.1926	0.1893	0.1709	0.1651	0.1893	0.2047	0.2106	0.259	0.314	0.3903	0.4754	0.5517	0.6251	0.7381	0.8056	0.8877	0.967	1.062	1.214	1.348	1.458	1.571	1.65	1.775	1.833	1.878	1.869	1.942	2.027	2.073	2.092	2.113	2.076	2.103	2.045	1.96	1.96	1.915	1.881	1.863	1.83	1.839	1.827	1.775	1.738	1.693	1.65
YPL159C	0.2043	0.1941	0.1934	0.1835	0.1835	0.1918	0.196	0.2043	0.2408	0.2898	0.3388	0.3878	0.4733	0.5452	0.7016	0.7861	0.8747	0.9956	1.121	1.236	1.321	1.397	1.481	1.571	1.651	1.665	1.674	1.696	1.683	1.665	1.651	1.624	1.624	1.597	1.646	1.624	1.696	1.657	1.635	1.773	1.769	1.743	1.663	1.583	1.609	1.631	1.482	1.487	1.5
YLR096W	0.2808	0.2696	0.2621	0.2439	0.2375	0.199	0.1926	0.2054	0.2118	0.2182	0.2311	0.276	0.3402	0.414	0.4718	0.5841	0.7542	0.8987	1.005	1.181	1.258	1.435	1.486	1.576	1.679	1.679	1.614	1.659	1.701	1.807	1.736	1.804	1.842	1.932	2	1.939	1.903	1.884	1.823	1.791	1.701	1.602	1.576	1.518	1.486	1.415	1.499	1.505	1.473
YKR072C	0.3796	0.3874	0.3927	0.359	0.3291	0.2992	0.2468	0.2393	0.2618	0.2767	0.2992	0.3441	0.374	0.5086	0.5834	0.6657	0.8714	0.9761	1.081	1.2	1.301	1.391	1.421	1.466	1.473	1.574	1.631	1.683	1.709	1.709	1.702	1.862	1.784	1.859	1.859	1.859	1.885	1.855	1.78	1.829	1.761	1.601	1.552	1.559	1.492	1.384	1.421	1.372	1.372
YNL117W	0.2275	0.205	0.2093	0.2073	0.1695	0.1744	0.1958	0.1909	0.2238	0.2567	0.2946	0.3406	0.39	0.4888	0.5957	0.6895	0.7833	0.9018	1.009	1.201	1.287	1.374	1.465	1.506	1.588	1.682	1.718	1.776	1.807	1.81	1.929	1.907	1.932	1.953	1.981	1.973	1.95	1.942	1.971	1.934	1.945	1.92	1.876	1.932	1.924	1.894	1.94	1.879	1.758
YOR132W	0.13	0.1276	0.1182	0.1283	0.1351	0.157	0.1621	0.1519	0.184	0.2228	0.26	0.3714	0.4204	0.5656	0.6989	0.8002	0.9015	0.9927	1.069	1.138	1.207	1.335	1.469	1.55	1.683	1.735	1.901	2.066	2.093	2.083	2.239	2.271	2.309	2.272	2.186	2.154	2.186	2.159	2.09	2.041	2.009	1.908	1.865	1.811	1.639	1.683	1.661	1.565	1.577
YLR017W	0.1031	0.1071	0.1169	0.1178	0.1284	0.1354	0.146	0.1591	0.1864	0.1934	0.2242	0.2796	0.3895	0.5161	0.6506	0.7535	0.9188	1.042	1.12	1.192	1.289	1.323	1.43	1.471	1.523	1.554	1.668	1.719	1.753	1.802	1.897	1.969	2.065	2.013	1.979	2.055	2.037	1.996	1.904	1.876	1.894	1.915	1.891	1.84	1.779	1.792	1.727	1.689	1.634
YDR403W	0.1418	0.1437	0.1323	0.1404	0.1512	0.135	0.1404	0.1296	0.1458	0.2106	0.243	0.3889	0.4861	0.6157	0.6643	0.8102	0.902	1.064	1.069	1.242	1.269	1.366	1.356	1.469	1.599	1.68	1.739	1.934	2.047	2.193	2.166	2.085	2.112	2.085	1.988	1.998	1.971	2.009	1.944	2.015	1.993	1.858	1.88	1.82	1.772	1.788	1.658	1.647	1.723
YER007C-A	0.3048	0.2996	0.2816	0.2463	0.219	0.1617	0.1518	0.1393	0.1443	0.1841	0.3086	0.3583	0.5151	0.6768	0.8386	0.968	1.035	1.152	1.301	1.369	1.374	1.401	1.466	1.52	1.66	1.762	1.779	1.851	1.909	1.988	2.113	1.951	1.996	2.028	2.045	2.073	2.06	1.953	2.021	1.953	1.976	1.993	1.931	1.831	1.854	1.841	1.802	1.712	1.66
YIR013C	0.486	0.4803	0.4574	0.4247	0.4043	0.4125	0.3512	0.3594	0.3349	0.3431	0.3798	0.4084	0.5023	0.5391	0.584	0.7351	0.8454	0.9352	1.05	1.209	1.36	1.511	1.613	1.683	1.699	1.777	1.785	1.985	2.144	2.103	2.16	2.214	2.197	2.197	2.103	1.944	1.96	1.968	1.968	2.001	1.887	1.744	1.674	1.589	1.531	1.589	1.507	1.462	1.47
YMR085W	0.2855	0.2596	0.2423	0.2362	0.2139	0.2264	0.2327	0.2398	0.2692	0.3013	0.3628	0.3949	0.4341	0.5277	0.5758	0.698	0.8076	0.9235	1.055	1.168	1.274	1.396	1.527	1.636	1.742	1.77	1.873	1.851	1.959	1.947	1.938	1.902	1.941	1.983	2.112	2.135	2.171	2.147	2.131	2.156	2.073	1.989	1.927	1.834	1.827	1.769	1.693	1.616	1.584
YNL334C	0.1393	0.1493	0.1526	0.1464	0.1308	0.1507	0.1706	0.1791	0.1763	0.1919	0.2274	0.2701	0.317	0.398	0.5103	0.6112	0.7434	0.8913	1.07	1.203	1.372	1.525	1.655	1.706	1.714	1.77	1.828	1.893	1.869	1.842	1.9	2.037	2.013	1.97	1.92	1.878	1.873	1.862	1.777	1.785	1.81	1.734	1.797	1.864	1.839	1.788	1.777	1.706	1.699
YJL028W	0.1546	0.1622	0.1614	0.1634	0.1525	0.1417	0.1417	0.1584	0.1784	0.2009	0.2209	0.2875	0.3209	0.3659	0.4276	0.5284	0.6226	0.7618	0.9185	1.058	1.2	1.318	1.429	1.538	1.613	1.607	1.677	1.704	1.785	1.875	1.914	1.959	1.982	2.01	2.03	2.039	1.946	1.944	1.896	1.859	1.787	1.767	1.725	1.764	1.719	1.705	1.722	1.685	1.674
YPL009C	0.2051	0.2098	0.2062	0.2094	0.1652	0.1652	0.1806	0.1979	0.2094	0.2555	0.2843	0.3669	0.4553	0.5398	0.6839	0.7838	0.9049	0.9875	1.116	1.222	1.293	1.343	1.443	1.51	1.677	1.698	1.877	1.944	1.979	2.029	2.123	2.09	2.192	2.142	2.177	2.142	2.059	1.965	1.898	1.781	1.679	1.562	1.585	1.596	1.625	1.631	1.669	1.648	1.698
YNL159C	0.2168	0.1734	0.1755	0.1947	0.1327	0.1239	0.1327	0.177	0.2389	0.3097	0.3539	0.4513	0.5574	0.6548	0.7256	0.8052	0.9114	0.9733	1.133	1.256	1.407	1.531	1.602	1.721	1.801	1.721	1.779	1.818	1.876	1.947	1.907	1.916	2.026	2.053	2.053	2.013	1.951	2.009	1.982	1.96	1.92	1.845	1.783	1.721	1.663	1.663	1.593	1.495	1.442
YJR153W	0.2273	0.2233	0.211	0.2022	0.171	0.1545	0.1545	0.1595	0.1858	0.2417	0.3157	0.416	0.5278	0.6017	0.6922	0.8007	0.9223	1.021	1.111	1.185	1.263	1.337	1.414	1.444	1.483	1.6	1.661	1.756	1.881	1.856	1.952	2.012	1.996	2.052	2.047	1.978	2.05	2.034	2.026	2.042	2.007	1.978	1.965	1.917	1.83	1.79	1.657	1.605	1.578
YGL226C-A	0.1172	0.1422	0.1361	0.1275	0.1037	0.134	0.1296	0.1599	0.1642	0.1988	0.2809	0.3154	0.3695	0.4429	0.5207	0.6784	0.767	0.8556	1.033	1.16	1.309	1.409	1.523	1.597	1.7	1.804	1.934	1.992	2.066	2.024	2.124	2.154	2.124	2.089	2.113	2.113	2.066	2.035	1.955	1.921	1.875	1.843	1.789	1.813	1.824	1.804	1.774	1.715	1.636
YER113C	0.3231	0.3251	0.2848	0.2918	0.2441	0.2322	0.1965	0.1906	0.2025	0.268	0.2918	0.3037	0.3156	0.393	0.4109	0.4228	0.4943	0.6193	0.7563	0.8813	0.9647	1.036	1.197	1.197	1.31	1.346	1.405	1.507	1.584	1.614	1.697	1.62	1.655	1.655	1.715	1.763	1.638	1.655	1.655	1.632	1.596	1.536	1.435	1.548	1.447	1.423	1.364	1.364	1.34
YPR129W	0.2255	0.209	0.1925	0.1855	0.1603	0.1367	0.1289	0.1525	0.1682	0.1729	0.2169	0.2373	0.3584	0.4605	0.5171	0.6067	0.7041	0.8299	0.9839	1.081	1.151	1.345	1.454	1.58	1.641	1.731	1.803	1.944	1.985	1.998	2.05	2.191	2.167	2.167	2.114	2.053	2.07	2.013	1.932	1.899	1.875	1.916	1.892	1.847	1.867	1.731	1.726	1.641	1.543
YGL166W	0.28	0.2625	0.245	0.2275	0.195	0.1775	0.1725	0.1775	0.215	0.23	0.295	0.3225	0.39	0.4925	0.6025	0.69	0.8225	0.9375	1.19	1.288	1.438	1.553	1.62	1.78	1.88	1.89	1.94	2.01	2.015	2.08	2.058	2.05	2.063	2.118	2.068	2.058	2.03	2.04	1.92	1.858	1.808	1.72	1.71	1.623	1.558	1.623	1.568	1.458	1.54
YBR023C	0.2756	0.2605	0.2693	0.2756	0.2756	0.2863	0.2809	0.3131	0.3292	0.3185	0.3579	0.408	0.4634	0.5404	0.6298	0.7461	0.8946	1.05	1.138	1.265	1.376	1.421	1.51	1.644	1.693	1.793	1.861	1.906	1.916	2.011	2.011	2.079	2.079	2.056	2.051	2.101	1.988	1.954	1.854	1.848	1.804	1.727	1.716	1.705	1.634	1.589	1.544	1.507	1.512
YKL148C	0.3265	0.298	0.2913	0.2654	0.2654	0.2365	0.226	0.2155	0.2549	0.2838	0.3285	0.3705	0.4257	0.5624	0.6649	0.7831	0.8304	0.9277	1.049	1.146	1.233	1.325	1.43	1.566	1.687	1.713	1.829	1.824	1.879	1.874	1.984	1.971	2.01	2.076	2.158	2.213	2.158	2.123	2.147	2.142	1.989	1.989	1.9	1.9	1.787	1.777	1.716	1.716	1.614
YPL106C	0.2223	0.201	0.1925	0.2013	0.1914	0.1535	0.1436	0.1584	0.1832	0.2244	0.2409	0.2987	0.3779	0.4983	0.6402	0.7607	0.8498	0.9801	1.038	1.211	1.294	1.299	1.394	1.505	1.531	1.625	1.652	1.695	1.762	1.767	1.767	1.83	1.898	1.828	1.792	1.787	1.823	1.797	1.756	1.714	1.757	1.736	1.704	1.601	1.543	1.548	1.548	1.49	1.49
YPL202C	0.08853	0.09443	0.1035	0.1056	0.09751	0.09751	0.1019	0.1188	0.1356	0.165	0.1987	0.2493	0.3211	0.3886	0.4524	0.5836	0.7068	0.7794	0.915	1.004	1.064	1.174	1.25	1.326	1.419	1.47	1.606	1.775	1.801	1.864	1.886	1.907	1.903	1.852	1.793	1.797	1.733	1.716	1.72	1.809	1.809	1.8	1.83	1.843	1.813	1.793	1.695	1.661	1.602
YJL214W	0.1601	0.1416	0.1517	0.13	0.07704	0.06741	0.1396	0.1396	0.1589	0.1589	0.2504	0.3322	0.3756	0.4093	0.5152	0.6307	0.7559	0.8233	0.9196	1.001	1.112	1.257	1.363	1.416	1.589	1.627	1.757	1.762	1.859	1.892	1.96	1.931	1.912	1.878	1.94	1.854	1.892	1.902	1.806	1.892	1.868	1.782	1.782	1.753	1.666	1.69	1.56	1.512	1.493
YHR106W	0.2402	0.2124	0.1938	0.1662	0.1662	0.1445	0.1734	0.1806	0.2023	0.2312	0.2673	0.3395	0.419	0.5057	0.6068	0.7874	0.9897	1.141	1.25	1.387	1.539	1.647	1.727	1.784	1.864	1.979	2.001	1.994	2.059	2.059	2.073	2.142	2.077	2.106	2.16	2.059	2.03	2.001	1.904	1.911	1.904	1.82	1.885	1.835	1.904	1.94	1.817	1.752	1.665
YDR286C	0.175	0.15	0.15	0.1286	0.1572	0.15	0.1357	0.1429	0.2215	0.2501	0.3215	0.3751	0.4465	0.5573	0.7252	0.8502	0.9467	1.065	1.172	1.34	1.433	1.468	1.468	1.54	1.54	1.625	1.693	1.818	1.908	2.047	2.033	2.236	2.215	2.161	2.19	2.101	2.018	2.026	1.843	1.829	1.815	1.711	1.654	1.715	1.758	1.75	1.665	1.536	1.415
YAL066W	0.1677	0.148	0.1465	0.1421	0.1421	0.1256	0.1157	0.1366	0.1773	0.1873	0.2038	0.2511	0.3514	0.4483	0.5618	0.6488	0.7292	0.8438	0.9704	1.028	1.182	1.276	1.412	1.54	1.66	1.788	1.862	1.909	1.986	2.006	2.039	2.109	2.072	2.092	2.044	1.997	2.038	2.085	2.079	2.059	1.992	1.939	1.945	1.865	1.771	1.678	1.577	1.597	1.601
YER030W	0.1849	0.1794	0.1657	0.1593	0.168	0.1628	0.1541	0.1628	0.1767	0.2078	0.2667	0.2944	0.388	0.4642	0.5577	0.6495	0.7465	0.9007	1.043	1.079	1.19	1.306	1.377	1.434	1.514	1.638	1.775	1.929	1.983	2.117	2.259	2.269	2.184	2.255	2.141	2.181	2.132	2.044	2.03	2.136	1.95	1.95	1.897	1.865	1.763	1.687	1.573	1.621	1.567
YML041C	0.1988	0.2021	0.1864	0.1751	0.1491	0.1609	0.1574	0.168	0.187	0.2213	0.2899	0.3692	0.4225	0.4947	0.5905	0.7006	0.8035	0.8603	0.9751	1.104	1.245	1.37	1.435	1.496	1.69	1.75	1.785	1.876	1.996	2.122	2.221	2.233	2.241	2.284	2.25	2.17	2.117	2.04	1.972	1.998	1.989	1.989	1.932	1.837	1.799	1.73	1.586	1.56	1.522
YAL055W	0.1204	0.1328	0.1367	0.1209	0.1469	0.1302	0.1395	0.1618	0.1618	0.1915	0.2362	0.2975	0.4054	0.5002	0.5876	0.7048	0.835	0.9521	1.038	1.168	1.216	1.318	1.391	1.508	1.568	1.655	1.772	1.832	1.941	2.055	2.023	2.118	2.196	2.118	2.174	2.152	2.109	2.105	2.072	1.919	1.91	1.863	1.815	1.728	1.737	1.659	1.672	1.603	1.577
YLR415C	0.07623	0.0754	0.08224	0.08079	0.09663	0.09029	0.1038	0.1267	0.1497	0.1893	0.255	0.3216	0.3976	0.5069	0.6099	0.7057	0.8055	0.9021	1.031	1.171	1.29	1.389	1.545	1.621	1.655	1.708	1.741	1.767	1.811	1.857	1.907	1.93	1.898	1.895	1.875	1.911	1.822	1.772	1.845	1.821	1.853	1.873	1.826	1.822	1.845	1.812	1.845	1.743	1.677
YPR004C	0.1221	0.114	0.1402	0.1318	0.1647	0.1706	0.1706	0.1919	0.2306	0.2364	0.3101	0.3663	0.4167	0.5058	0.6027	0.7113	0.9264	1.016	1.192	1.361	1.514	1.632	1.762	1.802	1.923	1.956	2.091	2.126	2.223	2.206	2.206	2.211	2.144	2.031	1.99	1.905	1.905	1.82	1.756	1.791	1.758	1.746	1.735	1.746	1.729	1.667	1.593	1.638	1.655
YLL032C	0.1091	0.1185	0.1331	0.1176	0.1435	0.1552	0.1446	0.1529	0.1858	0.2081	0.2646	0.3163	0.4351	0.5504	0.6915	0.7961	0.9337	1.111	1.264	1.357	1.45	1.532	1.625	1.771	1.865	1.977	2.029	2.061	2.124	2.158	2.11	2.091	2.034	2.027	2.036	2.006	2.01	1.96	1.89	1.831	1.831	1.782	1.759	1.751	1.733	1.692	1.622	1.558	1.544
YPR114W	0.0875	0.1011	0.1048	0.1037	0.09907	0.1167	0.1204	0.1472	0.1704	0.225	0.3231	0.3778	0.4954	0.6352	0.7565	0.8778	1.075	1.13	1.215	1.322	1.39	1.534	1.692	1.679	1.795	1.912	1.962	2.074	2.123	2.109	2.168	2.154	2.081	1.987	1.924	1.843	1.817	1.727	1.695	1.723	1.727	1.714	1.718	1.7	1.7	1.696	1.692	1.715	1.652
YNL023C	0.281	0.2855	0.2825	0.2523	0.2625	0.2472	0.237	0.2702	0.2549	0.2549	0.2829	0.316	0.3543	0.4868	0.5301	0.6729	0.8436	0.9864	1.19	1.267	1.358	1.514	1.641	1.736	1.914	1.924	2.123	2.189	2.289	2.194	2.184	2.128	2.042	1.914	1.899	1.833	1.848	1.792	1.748	1.825	1.901	1.822	1.794	1.827	1.789	1.738	1.738	1.695	1.685
YER106W	0.1754	0.2064	0.2202	0.2034	0.23	0.2093	0.1946	0.2093	0.2034	0.2034	0.23	0.2447	0.3391	0.4511	0.5307	0.628	0.7077	0.8669	0.973	1.011	1.032	1.132	1.253	1.318	1.35	1.442	1.61	1.743	1.828	1.769	1.917	1.981	1.922	1.914	1.92	1.846	1.831	1.784	1.704	1.71	1.692	1.707	1.642	1.69	1.69	1.684	1.651	1.636	1.551
YKR035W-A	0.2195	0.2107	0.2244	0.209	0.1923	0.1756	0.209	0.1923	0.209	0.209	0.2759	0.301	0.3345	0.393	0.4933	0.5811	0.6856	0.7902	0.8236	0.9449	1.008	1.095	1.162	1.146	1.204	1.309	1.334	1.401	1.467	1.559	1.727	1.827	1.86	1.986	1.952	1.952	1.886	1.902	1.777	1.752	1.727	1.668	1.559	1.643	1.534	1.509	1.534	1.442	1.518
YJL055W	0.2084	0.2172	0.2063	0.2021	0.1913	0.1624	0.1588	0.166	0.1696	0.1804	0.2105	0.2911	0.35	0.4379	0.5148	0.5954	0.7121	0.8168	0.8529	0.984	1.079	1.199	1.287	1.404	1.47	1.609	1.671	1.703	1.795	1.865	1.88	1.932	1.986	2.002	2.046	1.973	1.976	1.994	2.002	1.899	1.892	1.797	1.775	1.709	1.672	1.624	1.617	1.561	1.572
YJR058C	0.1569	0.1552	0.1583	0.1604	0.1522	0.1593	0.1557	0.1781	0.2076	0.2159	0.2454	0.3067	0.3799	0.4848	0.5816	0.6677	0.7939	0.9709	1.112	1.195	1.263	1.43	1.575	1.686	1.686	1.721	1.807	1.818	1.797	1.753	1.804	1.851	1.808	1.831	1.885	1.873	1.945	1.841	1.849	1.884	1.804	1.775	1.751	1.657	1.665	1.661	1.647	1.629	1.654
YOL114C	0.1731	0.1514	0.1406	0.1483	0.1236	0.1452	0.1329	0.1391	0.1545	0.1947	0.2132	0.299	0.3507	0.4087	0.4975	0.6204	0.7278	0.8506	0.934	1.033	1.15	1.249	1.366	1.427	1.494	1.543	1.598	1.653	1.683	1.68	1.76	1.831	1.896	1.986	2.013	2.016	2.063	1.958	1.94	1.912	1.813	1.77	1.761	1.748	1.788	1.732	1.662	1.683	1.69
YIL042C	0.3605	0.3688	0.3467	0.3614	0.3276	0.2972	0.304	0.2871	0.2871	0.304	0.2972	0.3377	0.4154	0.5032	0.5876	0.6788	0.7835	0.9186	1.027	1.148	1.219	1.341	1.581	1.716	1.834	1.918	1.969	2.03	2.199	2.094	2.03	2.134	2.121	2.084	2.057	1.908	1.864	1.928	1.726	1.702	1.668	1.702	1.662	1.635	1.527	1.574	1.533	1.554	1.499
YJR053W	0.1583	0.161	0.1681	0.161	0.1518	0.1686	0.1763	0.1962	0.2131	0.233	0.2529	0.302	0.3848	0.5089	0.6377	0.7772	0.8968	1.075	1.223	1.309	1.358	1.375	1.429	1.585	1.646	1.646	1.705	1.78	1.878	1.915	1.849	1.861	1.856	1.893	1.925	1.93	1.922	1.89	1.866	1.924	1.833	1.755	1.709	1.714	1.726	1.668	1.623	1.603	1.603
[truncated: 2,733 more rows]
[truncated: 116 more columns]

## Sheet: parameters
ORF	x_b 10% (fl)	x_b 15% (fl)	x_b 20% (fl)	x_b 25% (fl)	x_m (mean) (fl)	median (fl)	x_0 (fl)	x_d (visual approximation of mode) (fl)	G1 %	fitness
YDR470C	12.2489	12.2489	12.9026	12.9026	35.0361	32.2693	10.7708	17.9741	0.294503	1
[truncated: 3,980 more rows]

## Sheet: outliers (WT) & correlations
wild type	x_b 10% (fl)	x_b 15% (fl)	x_b 20% (fl)	x_b 25% (fl)	x_m (mean) (fl)	median (fl)	x_0 (fl)	x_d (visual approximation of mode) (fl)
[truncated: 25 more rows]

[truncated: 3 more sheets: outliers (5%) & correlations, GO outliers (WT), GO outliers (5%)]
